# Supplementary material for: Screening of Genetic Factor in the Interaction Between Periodontitis and Metabolic Traits Using Candidate Gene Association Study (CGAS)
Source: Biochem Genet. 2018 Dec 13;57(3):466–74. doi: 10.1007/s10528-018-9899-9 (PMC6556154; doi:10.1007/s10528-018-9899-9)
Supplement: Supplementary file 1 — Supplementary material 1 (XLSX 624 kb) [file 10528_2018_9899_MOESM1_ESM.xlsx]

## Sheet: Sheet6
	CHR	SNP	BP	A1	NMISS	BMI	SE	P		DBP	SE	P		FG	SE	P		HDL	SE	P		SBP	SE	P		TG	SE	P		WAIST	SE	P
A2BP1	16	rs138566395	7323241	C	8836	-0.232	0.06277	0.0002201		-0.2953	0.2242	0.1878		-0.6942	0.4725	0.1418		0.6401	0.2376	0.007077		-0.3446	0.3378	0.3078		-4.772	2.21	0.03087		-0.6114	0.1709	0.0003505
A2BP1	16	rs59987003	7340150	G	8836	-0.2133	0.05942	0.0003335		-0.297	0.2122	0.1617		-0.2747	0.4471	0.539		0.3358	0.225	0.1355		-0.1938	0.3198	0.5444		-2.524	2.092	0.2276		-0.5103	0.1619	0.001625
A2BP1	16	rs67218083	7340946	C	8836	-0.2113	0.05935	0.0003735		-0.2911	0.212	0.1697		-0.284	0.4465	0.5248		0.3426	0.2247	0.1273		-0.1803	0.3194	0.5724		-2.49	2.09	0.2335		-0.5043	0.1617	0.001821
A2BP1	16	rs12325606	7340762	A	8836	-0.2107	0.05935	0.0003865		-0.2973	0.212	0.1608		-0.2784	0.4465	0.5329		0.3433	0.2247	0.1267		-0.1849	0.3194	0.5627		-2.508	2.09	0.2301		-0.5043	0.1617	0.00182
A2BP1	16	rs76204438	7339067	C	8836	-0.2244	0.06432	0.0004883		-0.3894	0.2297	0.09008		-0.943	0.4838	0.05132		0.5606	0.2435	0.02134		-0.3718	0.3461	0.2828		-4.031	2.264	0.0751		-0.611	0.1752	0.0004886
A2BP1	16	rs59197952	7339343	T	8836	-0.2163	0.0623	0.0005201		-0.2056	0.2225	0.3555		-0.3588	0.4688	0.444		0.3767	0.2358	0.1103		-0.04047	0.3352	0.9039		-3.514	2.193	0.1091		-0.5241	0.1697	0.002021
A2BP1	16	rs79915682	7343241	A	8836	-0.2217	0.06436	0.000576		-0.3335	0.2299	0.1469		-0.8935	0.4842	0.06499		0.5131	0.2436	0.03522		-0.3319	0.3464	0.3379		-3.454	2.266	0.1274		-0.6115	0.1753	0.0004873
A2BP1	16	rs74802837	7343607	A	8836	-0.2217	0.06436	0.000576		-0.3335	0.2299	0.1469		-0.8935	0.4842	0.06499		0.5131	0.2436	0.03522		-0.3319	0.3464	0.3379		-3.454	2.266	0.1274		-0.6115	0.1753	0.0004873
A2BP1	16	rs62014006	7344941	T	8836	-0.205	0.05956	0.0005816		-0.2351	0.2127	0.2692		-0.288	0.4481	0.5203		0.3274	0.2255	0.1465		-0.07565	0.3205	0.8134		-2.353	2.097	0.2618		-0.4961	0.1623	0.002242
A2BP1	16	rs77305973	7340905	A	8836	-0.2207	0.06438	0.0006115		-0.3271	0.2299	0.1549		-0.8962	0.4843	0.06427		0.5169	0.2437	0.03395		-0.3173	0.3464	0.3597		-3.482	2.266	0.1245		-0.6051	0.1753	0.0005597
A2BP1	16	rs78390498	7339220	G	8836	-0.2203	0.06442	0.0006279		-0.373	0.2301	0.105		-0.9374	0.4846	0.05309		0.5509	0.2438	0.02389		-0.3431	0.3466	0.3223		-3.917	2.268	0.08417		-0.6036	0.1754	0.0005828
A2BP1	16	rs111711998	7339578	A	8836	-0.2205	0.06446	0.0006291		-0.3549	0.2302	0.1232		-0.9385	0.4849	0.05296		0.5412	0.244	0.02659		-0.335	0.3469	0.3342		-3.874	2.269	0.08779		-0.6044	0.1755	0.0005775
A2BP1	16	rs149646240	7338658	C	8836	-0.2184	0.06416	0.0006665		-0.3514	0.2292	0.1252		-0.9651	0.4828	0.04567		0.5422	0.2429	0.02562		-0.3086	0.3453	0.3715		-3.987	2.259	0.07758		-0.599	0.1747	0.0006106
A2BP1	16	rs75248631	7348475	G	8836	-0.2316	0.06846	0.0007196		-0.2697	0.2445	0.2701		-1.012	0.515	0.04948		0.5464	0.2591	0.03502		-0.2567	0.3684	0.4859		-4.322	2.41	0.07293		-0.6462	0.1864	0.0005311
A2BP1	16	rs77206755	7348481	C	8836	-0.2316	0.06846	0.0007196		-0.2697	0.2445	0.2701		-1.012	0.515	0.04948		0.5464	0.2591	0.03502		-0.2567	0.3684	0.4859		-4.322	2.41	0.07293		-0.6462	0.1864	0.0005311
A2BP1	16	rs77715763	7340456	A	8836	-0.2174	0.06442	0.0007434		-0.3289	0.2301	0.1529		-0.9016	0.4846	0.06285		0.5177	0.2439	0.03378		-0.3149	0.3467	0.3637		-3.46	2.268	0.1271		-0.594	0.1754	0.0007122
A2BP1	16	rs75021366	7340468	A	8836	-0.2174	0.06442	0.0007434		-0.3289	0.2301	0.1529		-0.9016	0.4846	0.06285		0.5177	0.2439	0.03378		-0.3149	0.3467	0.3637		-3.46	2.268	0.1271		-0.594	0.1754	0.0007122
A2BP1	16	rs12448550	7338818	C	8836	-0.1999	0.05941	0.000769		-0.245	0.2122	0.2483		-0.3617	0.4469	0.4184		0.3568	0.2249	0.1127		-0.1221	0.3197	0.7024		-2.79	2.092	0.1822		-0.4832	0.1619	0.002838
A2BP1	16	rs77711549	7348797	G	8836	-0.2295	0.06845	0.0008024		-0.2692	0.2445	0.2709		-0.9911	0.515	0.05431		0.5446	0.2591	0.03561		-0.2564	0.3684	0.4864		-4.322	2.41	0.07293		-0.6382	0.1864	0.0006216
A2BP1	16	rs77721628	7325071	T	8836	-0.2173	0.0657	0.0009439		-0.3478	0.2346	0.1383		-0.9211	0.4941	0.06232		0.6882	0.2486	0.005655		-0.2746	0.3535	0.4373		-4.942	2.312	0.03263		-0.6305	0.1789	0.0004269
A2BP1	16	rs4644876	7325167	A	8836	-0.2173	0.0657	0.0009439		-0.3478	0.2346	0.1383		-0.9211	0.4941	0.06232		0.6882	0.2486	0.005655		-0.2746	0.3535	0.4373		-4.942	2.312	0.03263		-0.6305	0.1789	0.0004269
A2BP1	16	rs80182959	7337200	C	8836	-0.2099	0.06383	0.001012		-0.3589	0.228	0.1154		-0.9753	0.4803	0.04232		0.5356	0.2416	0.02665		-0.2991	0.3435	0.3839		-4.013	2.247	0.07412		-0.5711	0.1738	0.001023
A2BP1	16	rs80080608	6116868	A	8836	0.653	0.199	0.001038		-0.1014	0.7096	0.8864		1.615	1.503	0.2825		-1.198	0.7521	0.1112		0.4573	1.069	0.6688		13.47	6.993	0.05417		1.299	0.5407	0.01632
A2BP1	16	rs140724392	7342099	T	8836	-0.2097	0.06397	0.001051		-0.3012	0.2285	0.1874		-0.9726	0.4811	0.04324		0.5115	0.2422	0.03468		-0.3502	0.3442	0.309		-2.986	2.252	0.1849		-0.584	0.1742	0.0008044
A2BP1	16	rs74719861	7326140	C	8836	-0.2139	0.06569	0.001136		-0.3351	0.2346	0.1532		-0.915	0.494	0.06406		0.6763	0.2486	0.006538		-0.242	0.3535	0.4936		-4.933	2.312	0.03291		-0.6316	0.1789	0.0004166
A2BP1	16	rs77732530	7326350	C	8836	-0.2139	0.06569	0.001136		-0.3351	0.2346	0.1532		-0.915	0.494	0.06406		0.6763	0.2486	0.006538		-0.242	0.3535	0.4936		-4.933	2.312	0.03291		-0.6316	0.1789	0.0004166
A2BP1	16	rs183698205	7323216	C	8836	-0.2317	0.07126	0.001153		-0.2815	0.2545	0.2687		-0.6343	0.5363	0.2369		0.5119	0.2697	0.05776		-0.5486	0.3834	0.1525		-3.41	2.508	0.1741		-0.5331	0.1941	0.00603
A2BP1	16	rs79703802	7328988	T	8836	-0.2137	0.06579	0.001166		-0.3359	0.2349	0.1529		-0.931	0.495	0.06005		0.6938	0.249	0.005336		-0.2134	0.354	0.5467		-4.984	2.316	0.03138		-0.6332	0.1791	0.0004102
A2BP1	16	rs79620323	7336274	T	8836	-0.2059	0.06354	0.001198		-0.3597	0.2269	0.113		-0.8875	0.4781	0.06344		0.5161	0.2405	0.03193		-0.2817	0.3419	0.41		-3.86	2.237	0.08444		-0.5448	0.173	0.001647
A2BP1	16	rs79585693	7336290	G	8836	-0.2059	0.06354	0.001198		-0.3597	0.2269	0.113		-0.8875	0.4781	0.06344		0.5161	0.2405	0.03193		-0.2817	0.3419	0.41		-3.86	2.237	0.08444		-0.5448	0.173	0.001647
A2BP1	16	rs74798330	7335976	A	8836	-0.2056	0.06354	0.001216		-0.3581	0.2269	0.1146		-0.8913	0.478	0.0623		0.5128	0.2405	0.03301		-0.277	0.3419	0.4178		-3.882	2.237	0.08264		-0.5405	0.173	0.001791
A2BP1	16	rs9939291	7326823	A	8836	-0.1957	0.06073	0.001272		-0.25	0.2169	0.249		-0.3534	0.4566	0.4389		0.4528	0.2299	0.04888		-0.1887	0.3268	0.5636		-3.936	2.138	0.06562		-0.5132	0.1654	0.001926
A2BP1	16	rs112689183	7335747	C	8836	-0.2039	0.06339	0.001303		-0.3358	0.2264	0.138		-0.8721	0.4769	0.06749		0.4831	0.2399	0.0441		-0.2467	0.3411	0.4695		-3.742	2.231	0.09356		-0.534	0.1726	0.001985
A2BP1	16	rs80226745	7331303	A	8836	-0.2112	0.06577	0.001324		-0.338	0.2349	0.1502		-0.9447	0.4949	0.05634		0.6962	0.2489	0.005168		-0.2293	0.3539	0.517		-5.01	2.315	0.0305		-0.6258	0.1791	0.0004785
A2BP1	16	rs75867746	7329742	G	8836	-0.2112	0.06578	0.001326		-0.3362	0.2349	0.1525		-0.937	0.495	0.05839		0.6927	0.2489	0.005402		-0.2197	0.354	0.5348		-5.021	2.315	0.03014		-0.6213	0.1791	0.000526
A2BP1	16	rs75624896	7323261	C	8836	-0.198	0.0617	0.001332		-0.3549	0.2203	0.1073		-0.9028	0.4646	0.05201		0.6983	0.2335	0.00279		-0.5032	0.332	0.1296		-4.578	2.172	0.03506		-0.533	0.168	0.001515
A2BP1	16	rs114237622	7331283	T	8836	-0.2111	0.06578	0.001334		-0.3437	0.2349	0.1435		-0.9454	0.495	0.05616		0.6967	0.2489	0.005142		-0.2318	0.354	0.5126		-5.082	2.315	0.02818		-0.6275	0.1791	0.0004615
A2BP1	16	rs77706548	7321311	C	8836	-0.2074	0.06512	0.001454		-0.3506	0.2325	0.1317		-1.133	0.4901	0.02085		0.6573	0.2464	0.007666		-0.3422	0.3504	0.3287		-5.635	2.292	0.01395		-0.6089	0.1773	0.0005975
A2BP1	16	rs144412591	7318772	T	8836	-0.2071	0.06515	0.001482		-0.357	0.2327	0.125		-1.133	0.4901	0.02085		0.6655	0.2466	0.006964		-0.3518	0.3506	0.3156		-5.693	2.293	0.01306		-0.6107	0.1774	0.0005791
A2BP1	16	rs80352807	6952104	G	8836	-0.2221	0.06993	0.001494		-0.06291	0.2498	0.8012		0.5015	0.5273	0.3416		0.536	0.2647	0.0429		-0.5388	0.3763	0.1522		-0.3773	2.462	0.8782		-0.6213	0.1903	0.0011
A2BP1	16	rs117943920	7330388	C	8836	-0.2085	0.06563	0.001495		-0.3206	0.2344	0.1714		-0.9305	0.4938	0.05957		0.6775	0.2484	0.006388		-0.2156	0.3531	0.5415		-5.006	2.31	0.03025		-0.6155	0.1787	0.0005756
A2BP1	16	rs7499029	6962728	G	8836	0.187	0.05915	0.001579		-0.1642	0.2113	0.4371		-0.512	0.4462	0.2512		-0.05522	0.224	0.8053		-0.2646	0.3183	0.4059		1.717	2.083	0.4097		0.345	0.1611	0.03219
A2BP1	16	rs17738758	7327028	T	8836	-0.2053	0.06496	0.00158		-0.3586	0.232	0.1222		-0.871	0.4885	0.07461		0.6273	0.2458	0.01074		-0.2269	0.3495	0.5163		-4.459	2.286	0.05121		-0.6019	0.177	0.0006745
A2BP1	16	rs67887721	6957715	T	8836	0.22	0.06992	0.001659		-0.2856	0.2497	0.2528		0.02941	0.5275	0.9555		0.0331	0.2647	0.9005		-0.3031	0.3762	0.4205		0.2435	2.462	0.9212		0.3873	0.1904	0.04193
A2BP1	16	rs4129042	6901398	T	8836	-0.1576	0.05023	0.001706		-0.1033	0.1794	0.5647		0.2821	0.3792	0.457		0.4453	0.1901	0.01918		-0.3014	0.2703	0.2648		0.659	1.768	0.7094		-0.4883	0.1367	0.0003569
A2BP1	16	rs78504142	7317020	C	8836	-0.2034	0.06547	0.001897		-0.3298	0.2338	0.1585		-1.158	0.4922	0.01863		0.6624	0.2478	0.00752		-0.3555	0.3523	0.313		-5.636	2.304	0.01447		-0.5963	0.1783	0.0008273
A2BP1	16	rs78166352	7333782	T	8836	-0.2048	0.06609	0.001955		-0.3016	0.236	0.2014		-0.9337	0.4971	0.06035		0.73	0.2501	0.003523		-0.2274	0.3556	0.5226		-5.087	2.326	0.02879		-0.5946	0.18	0.0009593
A2BP1	16	rs76994646	7333793	G	8836	-0.2048	0.06609	0.001955		-0.3016	0.236	0.2014		-0.9337	0.4971	0.06035		0.73	0.2501	0.003523		-0.2274	0.3556	0.5226		-5.087	2.326	0.02879		-0.5946	0.18	0.0009593
A2BP1	16	rs77458423	7333925	T	8836	-0.2048	0.06609	0.001955		-0.3016	0.236	0.2014		-0.9337	0.4971	0.06035		0.73	0.2501	0.003523		-0.2274	0.3556	0.5226		-5.087	2.326	0.02879		-0.5946	0.18	0.0009593
A2BP1	16	rs76590460	7333936	G	8836	-0.2048	0.06609	0.001955		-0.3016	0.236	0.2014		-0.9337	0.4971	0.06035		0.73	0.2501	0.003523		-0.2274	0.3556	0.5226		-5.087	2.326	0.02879		-0.5946	0.18	0.0009593
A2BP1	16	rs7498759	6962778	A	8836	0.1804	0.05919	0.002306		-0.1722	0.2114	0.4153		-0.5138	0.4463	0.2497		-0.04878	0.2241	0.8277		-0.2706	0.3185	0.3955		1.188	2.084	0.5687		0.3297	0.1612	0.04078
A2BP1	16	rs75721465	6951777	A	8836	-0.2127	0.07	0.002389		-0.1125	0.25	0.6526		0.5552	0.5281	0.2932		0.5765	0.265	0.0296		-0.5955	0.3766	0.1139		-0.3202	2.465	0.8966		-0.5758	0.1905	0.002515
A2BP1	16	rs62014003	7337817	G	8836	-0.1662	0.05473	0.002401		-0.2569	0.1954	0.1887		-0.144	0.4115	0.7264		0.5125	0.2071	0.01336		-0.2353	0.2945	0.4242		-3.001	1.926	0.1193		-0.4107	0.1491	0.005874
A2BP1	16	rs58455412	7215614	A	8836	-0.5474	0.1806	0.002448		0.03328	0.6463	0.9589		-2.47	1.353	0.06799		1.587	0.6838	0.0203		0.6395	0.9736	0.5113		-1.474	6.36	0.8167		-1.011	0.4917	0.03987
A2BP1	16	rs7498992	6962880	T	8836	0.1787	0.05919	0.002542		-0.1735	0.2114	0.4119		-0.5176	0.4463	0.2462		-0.04939	0.2241	0.8256		-0.2763	0.3185	0.3856		1.174	2.084	0.5731		0.3238	0.1611	0.04456
A2BP1	16	rs7499095	6962922	G	8836	0.1787	0.05919	0.002542		-0.1735	0.2114	0.4119		-0.5176	0.4463	0.2462		-0.04939	0.2241	0.8256		-0.2763	0.3185	0.3856		1.174	2.084	0.5731		0.3238	0.1611	0.04456
A2BP1	16	rs9934079	7342310	A	8836	-0.1722	0.05752	0.00276		-0.2277	0.2054	0.2677		-0.2213	0.4328	0.6091		0.4422	0.2177	0.04225		-0.3385	0.3095	0.274		-2.466	2.025	0.2232		-0.429	0.1567	0.006194
A2BP1	16	rs1860563	6478898	G	8836	0.1402	0.04688	0.002788		0.1688	0.1674	0.3132		0.6613	0.3527	0.06082		0.3749	0.1774	0.03464		0.3053	0.2522	0.2261		0.7464	1.65	0.651		0.2428	0.1276	0.05717
A2BP1	16	rs8055466	6478089	G	8836	0.1397	0.04688	0.002899		0.168	0.1674	0.3156		0.6597	0.3527	0.06149		0.3736	0.1774	0.03528		0.3041	0.2522	0.228		0.7283	1.65	0.659		0.2407	0.1276	0.05936
A2BP1	16	rs1418266	6476155	C	8836	0.139	0.0469	0.003055		0.1685	0.1675	0.3145		0.6209	0.3527	0.07843		0.3792	0.1775	0.03265		0.2495	0.2523	0.3228		1.001	1.651	0.5445		0.2368	0.1277	0.06373
A2BP1	16	rs7196083	7334387	A	8836	-0.1773	0.05985	0.00306		-0.2424	0.2137	0.2568		-0.4641	0.4502	0.3027		0.408	0.2265	0.07172		-0.09354	0.322	0.7715		-4.002	2.106	0.05751		-0.4303	0.163	0.008328
A2BP1	16	rs1860564	6478866	C	8836	0.1374	0.04686	0.003378		0.1707	0.1674	0.3079		0.6232	0.3526	0.07721		0.3767	0.1774	0.03369		0.3138	0.2521	0.2132		0.7537	1.65	0.6478		0.2387	0.1276	0.06143
A2BP1	16	rs2795544	6477705	G	8836	0.1373	0.04687	0.003396		0.1672	0.1674	0.3179		0.6611	0.3527	0.06089		0.3827	0.1774	0.03102		0.3039	0.2522	0.2282		0.7046	1.65	0.6693		0.2398	0.1276	0.06026
A2BP1	16	rs79791495	7335340	C	8836	-0.1787	0.06127	0.003541		-0.3379	0.2188	0.1226		-0.9085	0.461	0.04879		0.5665	0.2319	0.01458		-0.2161	0.3297	0.5123		-4.001	2.157	0.06358		-0.5136	0.1668	0.002088
A2BP1	16	rs76282551	6950298	A	8836	-0.1871	0.06478	0.003875		-0.2107	0.2313	0.3625		0.3765	0.4881	0.4405		0.5518	0.2452	0.02444		-0.5826	0.3485	0.09462		-0.4701	2.28	0.8367		-0.5435	0.1763	0.002058
A2BP1	16	rs9927762	6961364	A	8836	0.1604	0.05641	0.004482		-0.02396	0.2015	0.9053		-0.4369	0.4255	0.3046		0.09535	0.2135	0.6552		-0.09379	0.3035	0.7573		1.386	1.986	0.4851		0.263	0.1536	0.08678
A2BP1	16	rs78119341	7335121	T	8836	-0.1739	0.06145	0.004669		-0.3347	0.2194	0.1272		-0.9415	0.4621	0.04162		0.5498	0.2326	0.01809		-0.2689	0.3306	0.4161		-4.088	2.163	0.05875		-0.4953	0.1673	0.00308
A2BP1	16	rs8059089	6961498	C	8836	-0.1675	0.05925	0.004699		-0.01227	0.2116	0.9537		-0.05615	0.4468	0.9		0.5777	0.2242	0.01001		-0.2905	0.3188	0.3622		-1.228	2.086	0.5559		-0.5264	0.1612	0.0011
A2BP1	16	rs138185349	7335107	G	8836	-0.1731	0.06146	0.004872		-0.3548	0.2195	0.1061		-0.9368	0.4622	0.04271		0.5629	0.2326	0.01554		-0.2914	0.3307	0.3782		-4.165	2.163	0.05423		-0.4955	0.1674	0.003076
A2BP1	16	rs62014008	7347957	C	8836	-0.1601	0.05697	0.004962		-0.08074	0.2034	0.6915		-0.03158	0.4283	0.9412		0.5061	0.2156	0.01893		5.97e-05	0.3065	0.9998		-3.239	2.005	0.1063		-0.4075	0.1552	0.008647
A2BP1	16	rs4275868	7349777	C	8836	-0.1605	0.05722	0.005057		-0.2363	0.2043	0.2475		-0.5551	0.4301	0.1969		0.5957	0.2165	0.005952		-0.2513	0.3079	0.4143		-3.425	2.014	0.08903		-0.4491	0.1559	0.003965
A2BP1	16	rs10163350	7349994	G	8836	-0.1601	0.05718	0.005116		-0.2316	0.2042	0.2568		-0.5473	0.4298	0.2029		0.5975	0.2164	0.005765		-0.2495	0.3076	0.4174		-3.422	2.013	0.08915		-0.4463	0.1557	0.004173
A2BP1	16	rs112676726	7084669	C	8836	0.4659	0.1669	0.005261		0.315	0.5954	0.5968		-1.094	1.252	0.3824		-0.8227	0.6311	0.1924		0.5759	0.897	0.5208		-2.758	5.869	0.6384		0.5368	0.4538	0.2369
A2BP1	16	rs12934274	6960610	G	8836	0.1558	0.05617	0.005543		-0.03042	0.2006	0.8795		-0.3867	0.4237	0.3613		0.04177	0.2126	0.8443		-0.1042	0.3022	0.7303		1.423	1.977	0.4716		0.2684	0.1529	0.07927
A2BP1	16	rs62015706	7470783	G	8836	-0.1447	0.05217	0.005558		-0.1157	0.1863	0.5346		-0.3394	0.3931	0.388		0.1917	0.1974	0.3317		0.08945	0.2806	0.7499		-1.479	1.836	0.4204		-0.3465	0.142	0.01468
A2BP1	16	rs12930176	7242407	G	8836	0.2648	0.09588	0.005756		0.1263	0.3425	0.7122		0.5498	0.7226	0.4467		-0.6559	0.3629	0.07079		0.05241	0.5159	0.9191		4.814	3.375	0.1538		0.5941	0.261	0.02284
A2BP1	16	rs802320	6490668	G	8836	0.1295	0.0471	0.005991		0.04835	0.1682	0.7738		0.7416	0.3547	0.03655		0.3345	0.1783	0.0606		0.1016	0.2534	0.6885		0.5019	1.658	0.7621		0.2072	0.1282	0.1062
A2BP1	16	rs7200045	6950891	T	8836	0.1525	0.0555	0.006029		0.1111	0.1982	0.5752		-0.3293	0.4188	0.4317		-0.00952	0.2101	0.9639		0.1791	0.2986	0.5487		0.4931	1.954	0.8008		0.2802	0.1511	0.06371
A2BP1	16	rs12926459	6713680	G	8836	0.2043	0.07444	0.006065		-0.06722	0.2659	0.8004		0.1379	0.5623	0.8062		-0.1913	0.2818	0.4974		0.243	0.4006	0.5442		5.488	2.62	0.03625		0.4632	0.2027	0.0223
A2BP1	16	rs7199173	6957690	T	8836	0.1539	0.05609	0.006068		-0.06471	0.2003	0.7467		-0.3749	0.4232	0.3757		0.04686	0.2123	0.8253		-0.1509	0.3018	0.6171		1.391	1.974	0.481		0.2548	0.1527	0.09521
A2BP1	16	rs74853289	7334513	A	8836	-0.1781	0.06491	0.006071		-0.274	0.2318	0.2372		-1.015	0.4882	0.03763		0.6147	0.2456	0.01235		-0.2019	0.3492	0.5632		-4.957	2.284	0.03002		-0.5054	0.1768	0.004254
A2BP1	16	rs7499756	7330990	T	8836	-0.1525	0.05578	0.006259		-0.2244	0.1992	0.26		-0.089	0.4196	0.832		0.3892	0.2111	0.06534		-0.2832	0.3001	0.3455		-3.644	1.963	0.06346		-0.3654	0.1519	0.0162
A2BP1	16	rs10492753	7542086	G	8836	-0.1539	0.05628	0.006275		-0.2629	0.201	0.1909		-0.4991	0.4246	0.2398		0.2268	0.2131	0.2871		-0.2583	0.3028	0.3938		1.533	1.981	0.4392		-0.3352	0.1532	0.02873
A2BP1	16	rs7200494	6957157	C	8836	0.153	0.05609	0.006392		-0.05856	0.2003	0.77		-0.3805	0.4232	0.3685		0.04341	0.2123	0.838		-0.1383	0.3018	0.6468		1.465	1.974	0.4581		0.2542	0.1527	0.09598
A2BP1	16	rs7201048	6957383	C	8836	0.1529	0.05608	0.006417		-0.05945	0.2003	0.7666		-0.3825	0.4232	0.3661		0.0454	0.2123	0.8307		-0.1407	0.3018	0.641		1.438	1.974	0.4663		0.2513	0.1527	0.09984
A2BP1	16	rs9928492	6957940	T	8836	0.1523	0.05593	0.006471		-0.08159	0.1997	0.6829		-0.4102	0.4219	0.331		0.09449	0.2117	0.6554		-0.1683	0.3009	0.5761		1.082	1.969	0.5827		0.2256	0.1523	0.1384
A2BP1	16	rs7197039	7766479	C	8836	0.6414	0.2359	0.006554		2.24	0.8422	0.007831		-1.726	1.787	0.3342		-0.5068	0.8931	0.5704		2.766	1.269	0.02929		1.205	8.305	0.8846		0.8006	0.6422	0.2125
A2BP1	16	rs12050946	6955670	T	8836	0.1526	0.05617	0.006607		-0.06738	0.2006	0.737		-0.3744	0.4238	0.3771		0.04403	0.2126	0.836		-0.135	0.3022	0.6552		1.392	1.977	0.4815		0.2545	0.1529	0.09611
A2BP1	16	rs7195291	6957299	T	8836	0.1524	0.05609	0.006608		-0.05629	0.2003	0.7787		-0.3835	0.4232	0.3648		0.04701	0.2123	0.8248		-0.1368	0.3018	0.6503		1.439	1.974	0.466		0.253	0.1527	0.09762
A2BP1	16	rs13329868	6951241	C	8836	0.1466	0.05402	0.006654		0.05961	0.1929	0.7573		-0.3362	0.4072	0.4091		-0.009393	0.2045	0.9634		0.1807	0.2906	0.5341		0.5695	1.902	0.7646		0.2509	0.1471	0.08804
A2BP1	16	rs7194737	6957032	T	8836	0.152	0.05609	0.006741		-0.05419	0.2003	0.7867		-0.383	0.4232	0.3654		0.04941	0.2123	0.816		-0.1361	0.3018	0.652		1.436	1.974	0.4669		0.2518	0.1527	0.09923
A2BP1	16	rs12446497	7341674	A	8836	-0.1545	0.05703	0.006755		-0.2762	0.2036	0.175		-0.5211	0.4286	0.2241		0.5594	0.2158	0.00955		-0.3158	0.3068	0.3034		-3.033	2.007	0.1308		-0.4238	0.1553	0.00637
A2BP1	16	rs7203860	6954062	A	8836	0.1537	0.05673	0.006761		-0.006695	0.2026	0.9736		-0.4962	0.428	0.2463		0.08654	0.2148	0.687		-0.1684	0.3052	0.5812		0.6673	1.997	0.7383		0.2654	0.1544	0.0858
A2BP1	16	rs7198303	6954068	G	8836	0.1537	0.05673	0.006761		-0.006695	0.2026	0.9736		-0.4962	0.428	0.2463		0.08654	0.2148	0.687		-0.1684	0.3052	0.5812		0.6673	1.997	0.7383		0.2654	0.1544	0.0858
A2BP1	16	rs11077168	7342777	C	8836	-0.1544	0.05701	0.006775		-0.2716	0.2036	0.1823		-0.5111	0.4285	0.233		0.5537	0.2157	0.01028		-0.3139	0.3067	0.3061		-3.172	2.007	0.1139		-0.4252	0.1553	0.006185
A2BP1	16	rs7193337	6957026	A	8836	0.1516	0.05607	0.006848		-0.05182	0.2002	0.7958		-0.388	0.423	0.3591		0.05039	0.2122	0.8123		-0.132	0.3017	0.6618		1.453	1.974	0.4617		0.2488	0.1526	0.1031
A2BP1	16	rs7196130	6950491	T	8836	0.1495	0.05534	0.0069		0.1358	0.1976	0.4919		-0.4002	0.4175	0.3379		0.003386	0.2095	0.9871		0.1724	0.2977	0.5626		1.032	1.948	0.5961		0.2622	0.1507	0.08186
A2BP1	16	rs12919782	7345063	C	8836	-0.1539	0.05703	0.006967		-0.2759	0.2036	0.1755		-0.5105	0.4287	0.2338		0.5484	0.2158	0.01106		-0.3126	0.3068	0.3083		-3.179	2.007	0.1133		-0.4261	0.1553	0.006095
A2BP1	16	rs2795543	6477492	G	8836	0.1458	0.05403	0.00698		0.09542	0.1929	0.6209		0.3382	0.4068	0.4057		0.06865	0.2045	0.7371		-0.01863	0.2907	0.9489		0.6383	1.902	0.7372		0.2358	0.1472	0.1091
A2BP1	16	rs35937734	6956196	C	8836	0.1513	0.05607	0.006983		-0.05214	0.2002	0.7946		-0.4155	0.423	0.3261		0.05591	0.2122	0.7922		-0.1294	0.3017	0.6681		1.422	1.974	0.4711		0.249	0.1526	0.1028
A2BP1	16	rs150720924	7153546	G	8836	-0.5418	0.201	0.007031		0.2752	0.7178	0.7014		-1.278	1.505	0.396		1.69	0.7606	0.02634		1.08	1.081	0.318		-5.503	7.075	0.4367		-1.022	0.547	0.06174
A2BP1	16	rs149806193	7157099	A	8836	-0.5418	0.201	0.007031		0.2752	0.7178	0.7014		-1.278	1.505	0.396		1.69	0.7606	0.02634		1.08	1.081	0.318		-5.503	7.075	0.4367		-1.022	0.547	0.06174
A2BP1	16	rs77673528	6923259	G	8836	-0.1564	0.05802	0.007044		0.08807	0.2072	0.6708		0.5452	0.4373	0.2125		0.4491	0.2196	0.04089		0.04594	0.3122	0.883		-0.8452	2.042	0.679		-0.5428	0.1579	0.0005882
A2BP1	16	rs802318	6491784	A	8836	0.1269	0.04709	0.007047		0.0283	0.1682	0.8664		0.7583	0.3546	0.03251		0.3422	0.1782	0.05491		0.07107	0.2534	0.7791		0.4741	1.658	0.7749		0.1939	0.1282	0.1304
A2BP1	16	rs7198251	7471606	C	8836	-0.138	0.05121	0.007055		-0.05845	0.1828	0.7492		-0.2144	0.386	0.5786		0.1568	0.1938	0.4185		0.1413	0.2754	0.6079		-0.7264	1.802	0.6869		-0.3333	0.1393	0.0168
A2BP1	16	rs117593494	7317442	G	8836	-0.1726	0.06419	0.007192		-0.2826	0.2292	0.2176		-1.073	0.4826	0.02617		0.5744	0.2429	0.01808		-0.2863	0.3454	0.4072		-4.508	2.259	0.04602		-0.5392	0.1748	0.002045
A2BP1	16	rs145685946	7317676	G	8836	-0.1722	0.06415	0.007274		-0.2916	0.2291	0.2031		-1.074	0.4823	0.02603		0.5724	0.2428	0.0184		-0.2913	0.3451	0.3987		-4.612	2.258	0.04111		-0.5387	0.1747	0.00205
A2BP1	16	rs2795546	6481458	A	8836	0.1259	0.04691	0.007317		0.13	0.1675	0.4377		0.6055	0.3531	0.0864		0.3776	0.1775	0.03343		0.2036	0.2524	0.4198		0.0334	1.651	0.9839		0.1949	0.1277	0.1271
A2BP1	16	rs2795545	6481586	G	8836	0.1259	0.04691	0.007317		0.13	0.1675	0.4377		0.6055	0.3531	0.0864		0.3776	0.1775	0.03343		0.2036	0.2524	0.4198		0.0334	1.651	0.9839		0.1949	0.1277	0.1271
A2BP1	16	rs7184637	6951130	A	8836	0.1446	0.05397	0.007373		0.02831	0.1927	0.8832		-0.3182	0.4068	0.4341		-0.04072	0.2043	0.842		0.1427	0.2904	0.6231		0.6517	1.9	0.7316		0.2485	0.1469	0.09075
A2BP1	16	rs7184638	6951132	C	8836	0.1446	0.05397	0.007373		0.02831	0.1927	0.8832		-0.3182	0.4068	0.4341		-0.04072	0.2043	0.842		0.1427	0.2904	0.6231		0.6517	1.9	0.7316		0.2485	0.1469	0.09075
A2BP1	16	rs13332344	6950464	A	8836	0.1477	0.05515	0.007417		0.1175	0.197	0.5508		-0.3353	0.416	0.4203		-0.04387	0.2088	0.8336		0.1695	0.2967	0.5679		0.9432	1.941	0.6271		0.276	0.1501	0.06605
A2BP1	16	rs13332379	6950534	T	8836	0.1477	0.05515	0.007417		0.1175	0.197	0.5508		-0.3353	0.416	0.4203		-0.04387	0.2088	0.8336		0.1695	0.2967	0.5679		0.9432	1.941	0.6271		0.276	0.1501	0.06605
A2BP1	16	rs28367302	7316490	T	8836	-0.1718	0.06416	0.007431		-0.2896	0.2291	0.2063		-1.07	0.4823	0.02654		0.5762	0.2428	0.01765		-0.2865	0.3452	0.4066		-4.664	2.258	0.03887		-0.5385	0.1747	0.002059
A2BP1	16	rs190933779	7398437	C	8836	0.3177	0.1188	0.007502		0.4356	0.4242	0.3045		1.122	0.8972	0.211		-1.075	0.4493	0.01678		-0.08989	0.6392	0.8882		-0.2885	4.179	0.945		1.038	0.3232	0.001322
A2BP1	16	rs181470177	7235727	G	8836	-0.5086	0.1904	0.007565		-0.01618	0.6812	0.9811		-2.135	1.425	0.134		1.138	0.7207	0.1145		0.6839	1.026	0.5051		0.008455	6.703	0.999		-0.9208	0.5182	0.07564
A2BP1	16	rs117668768	7468870	G	8836	0.3705	0.1388	0.007634		-0.127	0.4959	0.7979		0.6238	1.044	0.5503		0.02939	0.5257	0.9554		-0.5889	0.7471	0.4306		1.9	4.888	0.6975		0.7098	0.3779	0.06039
A2BP1	16	rs181096387	7330986	T	8836	-0.1566	0.05868	0.007645		-0.2655	0.2095	0.2051		-0.7531	0.4412	0.08783		0.5533	0.2221	0.01274		-0.3354	0.3157	0.2881		-4.385	2.065	0.03376		-0.4108	0.1598	0.01016
A2BP1	16	rs7200619	6903506	G	8836	-0.1457	0.05465	0.007699		0.09067	0.1952	0.6423		0.2331	0.4123	0.5718		0.4429	0.2068	0.03229		-0.08716	0.294	0.7669		-0.0535	1.924	0.9778		-0.4475	0.1487	0.00263
A2BP1	16	rs28738762	7316320	A	8836	-0.1709	0.06418	0.007749		-0.3115	0.2292	0.1741		-1.065	0.4825	0.0273		0.5905	0.2429	0.01505		-0.3111	0.3453	0.3676		-4.749	2.259	0.03553		-0.5388	0.1747	0.002054
A2BP1	16	rs142128919	7317202	G	8836	-0.1706	0.06414	0.007833		-0.305	0.229	0.1829		-1.078	0.4822	0.02535		0.5749	0.2427	0.01787		-0.3095	0.3451	0.3697		-4.68	2.257	0.03817		-0.5334	0.1746	0.002264
A2BP1	16	rs7188852	6482068	T	8836	0.1248	0.04694	0.007857		0.1221	0.1676	0.4666		0.62	0.3533	0.07937		0.3855	0.1776	0.03001		0.1995	0.2525	0.4296		-0.1496	1.652	0.9279		0.1851	0.1278	0.1477
A2BP1	16	rs809693	6489159	C	8836	0.125	0.04703	0.007862		0.08527	0.168	0.6117		0.6449	0.3541	0.0686		0.3724	0.178	0.03644		0.167	0.2531	0.5093		0.04001	1.656	0.9807		0.2141	0.1281	0.09468
A2BP1	16	rs12709160	6950043	A	8836	0.1466	0.05513	0.007869		0.1178	0.1969	0.5496		-0.3419	0.4159	0.4111		-0.0503	0.2087	0.8095		0.1649	0.2966	0.5783		1.006	1.941	0.6043		0.2707	0.1501	0.07129
A2BP1	16	rs8062544	7480934	T	8836	0.1527	0.05743	0.007871		0.1281	0.2051	0.5324		0.4294	0.4339	0.3224		-0.1458	0.2174	0.5026		-0.0832	0.309	0.7878		0.9893	2.022	0.6246		0.389	0.1563	0.01286
A2BP1	16	rs117297594	7331020	T	8836	-0.1543	0.05816	0.007976		-0.3277	0.2077	0.1147		-0.6452	0.4376	0.1404		0.6256	0.2201	0.004481		-0.3795	0.3129	0.2253		-4.855	2.047	0.01771		-0.439	0.1584	0.005583
A2BP1	16	rs113145137	7331021	T	8836	-0.1543	0.05816	0.007976		-0.3277	0.2077	0.1147		-0.6452	0.4376	0.1404		0.6256	0.2201	0.004481		-0.3795	0.3129	0.2253		-4.855	2.047	0.01771		-0.439	0.1584	0.005583
A2BP1	16	rs7196364	7471667	A	8836	-0.136	0.05131	0.008032		-0.04525	0.1832	0.8049		-0.2765	0.3867	0.4746		0.1629	0.1942	0.4015		0.1586	0.276	0.5656		-0.6935	1.806	0.701		-0.3275	0.1396	0.01903
A2BP1	16	rs35942151	6949523	G	8836	0.1462	0.05515	0.008055		0.1059	0.197	0.5909		-0.3352	0.4161	0.4205		-0.05201	0.2088	0.8033		0.1645	0.2967	0.5793		0.9318	1.941	0.6313		0.2725	0.1501	0.06961
A2BP1	16	rs8061581	6489938	A	8836	0.1245	0.04701	0.008107		0.06456	0.1679	0.7006		0.7259	0.3539	0.04028		0.3761	0.1779	0.03455		0.1391	0.2529	0.5823		0.2943	1.655	0.8588		0.2076	0.128	0.1048
A2BP1	16	rs9926958	7471036	C	8836	-0.1379	0.05208	0.00812		-0.08932	0.1859	0.631		-0.377	0.3924	0.3368		0.1689	0.1971	0.3916		0.1213	0.2801	0.6651		-1.488	1.833	0.417		-0.3311	0.1417	0.01951
A2BP1	16	rs8056484	7146657	G	8836	0.1259	0.04759	0.00816		0.3764	0.1699	0.02679		0.1004	0.3589	0.7796		0.02469	0.1802	0.891		0.6259	0.256	0.01451		1.221	1.675	0.4662		0.2718	0.1295	0.03589
A2BP1	16	rs77168450	7316529	G	8836	-0.1643	0.06215	0.008207		-0.2329	0.2219	0.2939		-1.069	0.467	0.02205		0.6414	0.2352	0.006394		-0.2071	0.3344	0.5357		-4.365	2.187	0.04598		-0.4944	0.1692	0.003492
A2BP1	16	rs7206303	7348161	A	8836	-0.1573	0.05952	0.008252		-0.1792	0.2126	0.3994		-0.5449	0.4475	0.2234		0.6156	0.2252	0.006286		-0.1996	0.3202	0.533		-4.022	2.095	0.05491		-0.4452	0.1621	0.006049
A2BP1	16	rs9941260	6484147	A	8836	0.1237	0.0469	0.008345		0.09905	0.1675	0.5543		0.6381	0.353	0.07074		0.393	0.1775	0.02686		0.1781	0.2523	0.4804		-0.07599	1.651	0.9633		0.1794	0.1277	0.1601
A2BP1	16	rs17143645	7469822	G	8836	-0.1387	0.05267	0.008492		-0.1465	0.1881	0.4359		-0.3486	0.3968	0.3796		0.1533	0.1993	0.4418		0.07875	0.2833	0.7811		-1.428	1.854	0.441		-0.3161	0.1433	0.02747
A2BP1	16	rs12051404	6954329	C	8836	0.149	0.05662	0.008507		-0.003144	0.2022	0.9876		-0.5347	0.4271	0.2106		0.07419	0.2144	0.7293		-0.1746	0.3047	0.5666		0.5006	1.993	0.8017		0.2484	0.1542	0.1071
A2BP1	16	rs13329776	7469131	G	8836	-0.1326	0.05041	0.008538		-0.09854	0.18	0.584		-0.3889	0.3797	0.3058		0.3002	0.1907	0.1155		0.08305	0.2711	0.7593		-1.677	1.774	0.3444		-0.2998	0.1372	0.02885
A2BP1	16	rs7500032	6954383	C	8836	0.1486	0.05663	0.008706		-0.01077	0.2022	0.9575		-0.5372	0.4272	0.2085		0.08421	0.2144	0.6945		-0.181	0.3047	0.5524		0.5051	1.993	0.8		0.2517	0.1542	0.1025
A2BP1	16	rs35080359	6947974	G	8836	0.1449	0.05534	0.00886		0.05802	0.1976	0.7691		-0.4364	0.4175	0.296		-0.05745	0.2095	0.7839		0.163	0.2977	0.5841		0.6095	1.948	0.7544		0.2896	0.1507	0.05459
A2BP1	16	rs34005634	6702684	A	8836	0.2427	0.09291	0.00902		0.2535	0.3318	0.4448		0.2856	0.6987	0.6827		-0.3105	0.3518	0.3775		0.583	0.4999	0.2436		0.2954	3.272	0.9281		0.5177	0.253	0.04076
A2BP1	16	rs12920564	6946960	G	8836	0.1445	0.05543	0.00914		0.05095	0.198	0.7969		-0.4381	0.4182	0.2949		-0.03293	0.2098	0.8753		0.1595	0.2982	0.5929		0.829	1.951	0.671		0.2936	0.1509	0.05174
A2BP1	16	rs78312314	6924755	C	8836	-0.152	0.05835	0.009199		0.1076	0.2084	0.6057		0.6391	0.4398	0.1462		0.4295	0.2209	0.05182		0.06351	0.314	0.8397		-0.1216	2.054	0.9528		-0.533	0.1588	0.0007933
A2BP1	16	rs9925310	7248921	C	8836	0.2576	0.09893	0.009247		0.1925	0.3533	0.5859		0.8419	0.7444	0.2581		-0.5812	0.3745	0.1207		0.03499	0.5323	0.9476		3.325	3.483	0.3397		0.5797	0.2693	0.03137
A2BP1	16	rs7188908	6948766	G	8836	0.1437	0.05523	0.009315		0.07273	0.1973	0.7124		-0.4773	0.4167	0.2521		-0.05076	0.2091	0.8082		0.1635	0.2972	0.5823		0.9054	1.944	0.6415		0.278	0.1504	0.06453
A2BP1	16	rs57798169	7469212	T	8836	-0.1317	0.0507	0.009407		-0.0962	0.181	0.595		-0.4176	0.3816	0.2739		0.223	0.1918	0.2451		0.01401	0.2726	0.959		-1.558	1.784	0.3824		-0.3147	0.1379	0.02251
A2BP1	16	rs34094377	6965269	A	8836	0.123	0.0474	0.009479		0.2401	0.1693	0.1562		0.5324	0.3574	0.1363		-0.4688	0.1794	0.008981		0.6748	0.2549	0.008136		1.406	1.668	0.3993		0.2893	0.129	0.025
A2BP1	16	rs12921979	6713471	T	8836	0.1939	0.07476	0.009511		-0.03707	0.267	0.8896		0.1497	0.5646	0.7909		-0.2027	0.283	0.474		0.2691	0.4023	0.5035		5.345	2.631	0.04227		0.425	0.2035	0.03682
A2BP1	16	rs12922020	6713563	G	8836	0.1939	0.07476	0.009511		-0.03707	0.267	0.8896		0.1497	0.5646	0.7909		-0.2027	0.283	0.474		0.2691	0.4023	0.5035		5.345	2.631	0.04227		0.425	0.2035	0.03682
A2BP1	16	rs12924717	6713646	C	8836	0.1939	0.07476	0.009511		-0.03707	0.267	0.8896		0.1497	0.5646	0.7909		-0.2027	0.283	0.474		0.2691	0.4023	0.5035		5.345	2.631	0.04227		0.425	0.2035	0.03682
A2BP1	16	rs12325531	6713709	C	8836	0.1939	0.07476	0.009511		-0.03707	0.267	0.8896		0.1497	0.5646	0.7909		-0.2027	0.283	0.474		0.2691	0.4023	0.5035		5.345	2.631	0.04227		0.425	0.2035	0.03682
A2BP1	16	rs12325049	6713807	C	8836	0.1939	0.07476	0.009511		-0.03707	0.267	0.8896		0.1497	0.5646	0.7909		-0.2027	0.283	0.474		0.2691	0.4023	0.5035		5.345	2.631	0.04227		0.425	0.2035	0.03682
A2BP1	16	rs12325543	6713895	G	8836	0.1939	0.07476	0.009511		-0.03707	0.267	0.8896		0.1497	0.5646	0.7909		-0.2027	0.283	0.474		0.2691	0.4023	0.5035		5.345	2.631	0.04227		0.425	0.2035	0.03682
A2BP1	16	rs12325466	6714088	G	8836	0.1939	0.07476	0.009511		-0.03707	0.267	0.8896		0.1497	0.5646	0.7909		-0.2027	0.283	0.474		0.2691	0.4023	0.5035		5.345	2.631	0.04227		0.425	0.2035	0.03682
A2BP1	16	rs13329855	6951193	C	8836	0.1397	0.054	0.009704		0.05364	0.1929	0.7809		-0.3305	0.4071	0.4169		-0.02154	0.2044	0.9161		0.1635	0.2905	0.5736		0.6235	1.901	0.7429		0.2398	0.147	0.1028
A2BP1	16	rs36123182	6951196	G	8836	0.1397	0.054	0.009704		0.05364	0.1929	0.7809		-0.3305	0.4071	0.4169		-0.02154	0.2044	0.9161		0.1635	0.2905	0.5736		0.6235	1.901	0.7429		0.2398	0.147	0.1028
TENM2	5	rs1477284	167217586	T	8835	-0.15	0.05816	0.009939		-0.1711	0.2077	0.4101		0.09989	0.4379	0.8196		-0.3472	0.2202	0.1149		-0.1897	0.313	0.5445		-0.7943	2.045	0.6976		-0.3267	0.1583	0.03913
A2BP1	16	rs59016127	6963593	A	8836	0.1651	0.06411	0.01004		0.04375	0.2289	0.8485		-0.6715	0.4843	0.1656		0.005417	0.2427	0.9822		0.1902	0.3449	0.5814		1.271	2.257	0.5734		0.3871	0.1745	0.02657
A2BP1	16	rs7501048	6954246	C	8836	0.1458	0.05665	0.01006		-0.01638	0.2023	0.9355		-0.5235	0.4274	0.2206		0.08899	0.2145	0.6782		-0.1842	0.3048	0.5456		0.5595	1.994	0.7791		0.246	0.1542	0.1107
A2BP1	16	rs116741386	6953052	A	8836	-0.189	0.07364	0.01031		0.172	0.263	0.5132		0.1548	0.5548	0.7803		0.549	0.2787	0.04889		-0.2526	0.3962	0.5239		-1.502	2.592	0.5623		-0.5497	0.2004	0.006111
A2BP1	16	rs6500868	6954274	T	8836	0.1451	0.05663	0.01041		-0.01842	0.2022	0.9274		-0.5284	0.4272	0.2162		0.09113	0.2144	0.6708		-0.1856	0.3047	0.5423		0.566	1.994	0.7765		0.2421	0.1542	0.1163
TENM2	5	rs1363206	167221262	T	8836	0.152	0.05944	0.01054		0.1207	0.2123	0.5696		0.9778	0.4483	0.02921		-0.1487	0.225	0.5086		0.2328	0.3198	0.4666		3.798	2.092	0.06946		0.4472	0.1618	0.005716
A2BP1	16	rs12927243	7330843	G	8836	-0.1462	0.05731	0.01077		-0.4102	0.2046	0.04505		-0.452	0.4311	0.2945		0.6387	0.2168	0.003234		-0.463	0.3083	0.1332		-4.631	2.017	0.0217		-0.4248	0.1561	0.006513
A2BP1	16	rs28437429	6477914	G	8836	0.1304	0.05115	0.01079		0.1198	0.1827	0.5119		0.4968	0.3855	0.1976		0.2107	0.1936	0.2766		-0.09295	0.2752	0.7355		0.5507	1.801	0.7597		0.203	0.1393	0.1451
A2BP1	16	rs12934136	7140379	T	8836	0.1248	0.049	0.0109		0.4135	0.1749	0.01811		0.1871	0.3691	0.6123		-0.2688	0.1854	0.1472		0.6321	0.2635	0.01647		2.338	1.724	0.1751		0.2546	0.1334	0.05628
A2BP1	16	rs142399846	7323205	T	8836	-0.1441	0.05663	0.01095		-0.4195	0.2022	0.03803		-0.3193	0.4265	0.4542		0.3036	0.2143	0.1567		-0.6065	0.3046	0.04647		-4.478	1.993	0.02466		-0.3416	0.1542	0.02674
A2BP1	16	rs79126438	6905210	T	8836	-0.1558	0.06125	0.01098		0.1191	0.2187	0.5863		0.726	0.4621	0.1162		0.3785	0.2318	0.1026		0.06686	0.3296	0.8392		1.282	2.156	0.5522		-0.4839	0.1667	0.003709
A2BP1	16	rs1882586	7329807	T	8836	-0.1478	0.05811	0.01102		-0.3379	0.2075	0.1035		-0.6578	0.4372	0.1325		0.6458	0.2199	0.003321		-0.3981	0.3126	0.2029		-4.79	2.045	0.01918		-0.4272	0.1582	0.006942
A2BP1	16	rs2795567	6488102	G	8836	0.1193	0.04692	0.01102		0.1162	0.1676	0.488		0.6722	0.3532	0.05706		0.3843	0.1776	0.03047		0.1933	0.2525	0.4438		0.002812	1.652	0.9986		0.1933	0.1278	0.1302
A2BP1	16	rs13334788	6951649	T	8836	0.1382	0.05435	0.01103		-0.006854	0.1941	0.9718		-0.3808	0.4096	0.3526		-0.02981	0.2057	0.8848		0.02056	0.2924	0.9439		0.4797	1.913	0.802		0.2165	0.148	0.1435
A2BP1	16	rs56232692	6944607	G	8836	0.1413	0.05558	0.01105		0.07296	0.1985	0.7132		-0.3901	0.4192	0.3521		-0.04645	0.2104	0.8253		0.1357	0.299	0.6499		1.203	1.956	0.5387		0.283	0.1513	0.06142
A2BP1	16	rs2345077	6486338	C	8836	0.1191	0.04692	0.01113		0.1152	0.1676	0.4916		0.6644	0.3532	0.05999		0.3798	0.1776	0.03247		0.1899	0.2524	0.4518		-0.02191	1.652	0.9894		0.1901	0.1278	0.1369
A2BP1	16	rs34221770	6944015	C	8836	0.141	0.05557	0.01117		0.07111	0.1985	0.7201		-0.3852	0.4192	0.3581		-0.03214	0.2104	0.8786		0.1263	0.299	0.6726		0.8851	1.956	0.6509		0.2856	0.1513	0.05903
A2BP1	16	rs112112363	7331204	T	8836	-0.1474	0.05814	0.01124		-0.3297	0.2076	0.1122		-0.6421	0.4374	0.1422		0.6444	0.22	0.003404		-0.3782	0.3128	0.2266		-4.791	2.046	0.01921		-0.4239	0.1583	0.007414
A2BP1	16	rs61363127	7331356	C	8836	-0.1474	0.05814	0.01124		-0.3297	0.2076	0.1122		-0.6421	0.4374	0.1422		0.6444	0.22	0.003404		-0.3782	0.3128	0.2266		-4.791	2.046	0.01921		-0.4239	0.1583	0.007414
A2BP1	16	rs8182151	6756321	G	8836	0.1489	0.05892	0.0115		-0.3246	0.2104	0.1229		0.3501	0.4434	0.4298		-0.5826	0.223	0.008989		-0.3627	0.317	0.2526		2.513	2.074	0.2257		0.2801	0.1604	0.08079
A2BP1	16	rs78340315	6951526	C	8836	-0.1701	0.06734	0.01157		-0.2316	0.2405	0.3357		0.3579	0.5079	0.481		0.4669	0.2549	0.06703		-0.733	0.3623	0.04306		-0.3033	2.371	0.8982		-0.4398	0.1833	0.01646
A2BP1	16	rs1019253	6755679	A	8836	0.1486	0.05888	0.0116		-0.3225	0.2102	0.1251		0.3405	0.443	0.4422		-0.5795	0.2228	0.009305		-0.3586	0.3167	0.2575		2.5	2.072	0.2276		0.2766	0.1603	0.08445
A2BP1	16	rs4312305	6485238	A	8836	0.1184	0.04693	0.01161		0.08575	0.1676	0.6089		0.6308	0.3533	0.07417		0.4008	0.1776	0.02405		0.148	0.2525	0.5577		-0.08953	1.652	0.9568		0.182	0.1278	0.1544
A2BP1	16	rs8057337	7146398	T	8836	-0.1216	0.04845	0.01206		-0.2434	0.173	0.1595		-0.001878	0.3647	0.9959		0.2058	0.1834	0.2617		-0.5264	0.2606	0.04342		-4.695	1.705	0.005897		-0.272	0.1319	0.03925
A2BP1	16	rs114601449	6953289	T	8836	-0.1844	0.07366	0.01233		0.1633	0.263	0.5346		0.1187	0.5549	0.8306		0.5331	0.2788	0.05586		-0.2397	0.3963	0.5453		-1.558	2.593	0.548		-0.5418	0.2005	0.006898
A2BP1	16	rs8043975	7331814	C	8836	-0.1456	0.05817	0.01234		-0.3095	0.2077	0.1362		-0.6186	0.4376	0.1576		0.6675	0.2201	0.002429		-0.3682	0.3129	0.2394		-4.751	2.047	0.02031		-0.4192	0.1584	0.008131
A2BP1	16	rs8047925	6485612	A	8836	0.1172	0.04691	0.01245		0.09633	0.1675	0.5653		0.6751	0.3531	0.05589		0.3955	0.1775	0.02591		0.1561	0.2524	0.5362		-0.03033	1.651	0.9853		0.1785	0.1277	0.1622
A2BP1	16	rs8054323	6491900	G	8836	0.118	0.04721	0.01246		0.01607	0.1686	0.9241		0.7261	0.3555	0.04114		0.3402	0.1787	0.05693		0.06703	0.254	0.7919		0.4759	1.662	0.7746		0.1768	0.1285	0.169
A2BP1	16	rs8052524	6491903	C	8836	0.118	0.04721	0.01246		0.01607	0.1686	0.9241		0.7261	0.3555	0.04114		0.3402	0.1787	0.05693		0.06703	0.254	0.7919		0.4759	1.662	0.7746		0.1768	0.1285	0.169
A2BP1	16	rs73531439	6302830	C	8836	0.2288	0.0916	0.01253		0.2105	0.3271	0.5199		1.43	0.6912	0.03853		-0.496	0.3467	0.1526		0.458	0.4928	0.3527		4.455	3.224	0.1671		0.5097	0.2495	0.04115
A2BP1	16	rs77489373	6303969	C	8836	0.2287	0.09157	0.01253		0.2037	0.327	0.5334		1.424	0.6909	0.03934		-0.4964	0.3466	0.1522		0.4429	0.4927	0.3687		4.42	3.223	0.1703		0.5051	0.2495	0.04294
A2BP1	16	rs6500943	7332057	G	8836	-0.1451	0.05815	0.01263		-0.3166	0.2076	0.1274		-0.6444	0.4375	0.1408		0.666	0.22	0.002478		-0.3682	0.3129	0.2393		-4.802	2.046	0.01898		-0.4238	0.1583	0.007456
A2BP1	16	rs78878691	6926057	G	8836	-0.1494	0.05987	0.01263		0.1027	0.2138	0.6311		0.4033	0.4507	0.3709		0.5202	0.2266	0.0217		0.005496	0.3221	0.9864		-0.286	2.108	0.8921		-0.5563	0.1629	0.0006414
A2BP1	16	rs7187190	6481607	T	8836	0.1171	0.04695	0.01263		0.09003	0.1677	0.5913		0.6532	0.3535	0.06465		0.4174	0.1777	0.01884		0.1579	0.2526	0.5321		-0.3322	1.653	0.8407		0.1681	0.1279	0.1886
A2BP1	16	rs9939874	7392416	C	8836	0.1849	0.07426	0.01282		0.7313	0.2651	0.005809		0.5138	0.5607	0.3595		-0.5236	0.281	0.06245		0.674	0.3995	0.09159		2.988	2.613	0.2529		0.5104	0.2021	0.01157
A2BP1	16	rs9937739	7392450	C	8836	0.1849	0.07426	0.01282		0.7313	0.2651	0.005809		0.5138	0.5607	0.3595		-0.5236	0.281	0.06245		0.674	0.3995	0.09159		2.988	2.613	0.2529		0.5104	0.2021	0.01157
A2BP1	16	rs78801569	6905039	A	8836	-0.1526	0.06138	0.01293		0.03981	0.2192	0.8559		0.8099	0.4629	0.08024		0.293	0.2324	0.2074		-0.06258	0.3303	0.8497		2.03	2.161	0.3475		-0.4347	0.1671	0.009299
A2BP1	16	rs7189624	7332159	C	8836	-0.1445	0.05818	0.013		-0.3121	0.2077	0.133		-0.6471	0.4377	0.1393		0.6728	0.2201	0.002245		-0.3661	0.313	0.2422		-4.78	2.047	0.01956		-0.4219	0.1584	0.007752
A2BP1	16	rs7206191	6302192	A	8836	0.2273	0.09151	0.01301		0.1948	0.3268	0.5511		1.413	0.6905	0.04075		-0.4932	0.3464	0.1545		0.4096	0.4923	0.4055		4.223	3.221	0.1898		0.5184	0.2493	0.03759
A2BP1	16	rs11639744	7141001	T	8836	-0.1253	0.05058	0.01323		-0.2519	0.1806	0.1632		-0.2036	0.3807	0.5928		0.5042	0.1914	0.008454		-0.3331	0.2721	0.221		-5.072	1.78	0.004385		-0.3115	0.1377	0.02372
GPR141	7	rs142339573	37754089	T	8836	0.4415	0.1783	0.01332		1.052	0.6368	0.09862		1.888	1.342	0.1594		-0.8203	0.6751	0.2243		0.7037	0.9595	0.4634		9.651	6.277	0.1242		1.11	0.4853	0.02218
A2BP1	16	rs78874294	6926110	A	8836	-0.1496	0.06047	0.01336		0.05788	0.216	0.7887		0.4636	0.4553	0.3086		0.5559	0.2288	0.01514		-0.02217	0.3253	0.9457		-0.4953	2.129	0.816		-0.5624	0.1645	0.0006338
A2BP1	16	rs6500784	6474354	C	8836	0.1164	0.0471	0.01348		0.09053	0.1682	0.5904		0.7374	0.3543	0.03746		0.3877	0.1782	0.02966		0.1601	0.2534	0.5276		1.145	1.658	0.4897		0.1894	0.1283	0.1397
A2BP1	16	rs6500944	7332068	C	8836	-0.1437	0.05816	0.01349		-0.3116	0.2077	0.1335		-0.6383	0.4376	0.1446		0.6692	0.22	0.002363		-0.3627	0.3129	0.2463		-4.783	2.046	0.01946		-0.4199	0.1583	0.008017
A2BP1	16	rs12102435	6485486	A	8836	0.1158	0.0469	0.01358		0.09035	0.1675	0.5896		0.6485	0.353	0.06626		0.3928	0.1775	0.02692		0.1617	0.2523	0.5215		0.02775	1.651	0.9866		0.1711	0.1277	0.1803
A2BP1	16	rs12709196	7330774	C	8836	-0.1419	0.0577	0.01391		-0.3565	0.206	0.08359		-0.63	0.4341	0.1467		0.6096	0.2183	0.005242		-0.3812	0.3104	0.2194		-4.454	2.03	0.0283		-0.4091	0.1572	0.009258
A2BP1	16	rs74810330	6956126	T	8836	-0.1773	0.0721	0.01397		0.1413	0.2575	0.5833		0.0153	0.543	0.9775		0.6642	0.2729	0.01495		-0.2722	0.3879	0.4829		-3.152	2.538	0.2143		-0.5735	0.1962	0.003481
A2BP1	16	rs74577775	6956376	A	8836	-0.1773	0.0721	0.01397		0.1413	0.2575	0.5833		0.0153	0.543	0.9775		0.6642	0.2729	0.01495		-0.2722	0.3879	0.4829		-3.152	2.538	0.2143		-0.5735	0.1962	0.003481
A2BP1	16	rs13336060	7250893	G	8836	0.2631	0.1073	0.01421		0.3376	0.3831	0.3783		0.6523	0.8057	0.4182		-0.1787	0.4061	0.6599		0.1053	0.5772	0.8552		5.727	3.776	0.1294		0.6912	0.292	0.01793
GPR141	7	rs190683140	37729718	G	8836	0.4306	0.1757	0.01425		0.9349	0.6273	0.1361		1.793	1.321	0.1747		-0.8003	0.6649	0.2288		0.4247	0.9451	0.6532		9.163	6.183	0.1384		1.099	0.4781	0.02148
A2BP1	16	rs75287274	6954320	C	8836	-0.1792	0.07317	0.01434		0.1691	0.2613	0.5175		0.1044	0.5512	0.8498		0.5299	0.2769	0.0557		-0.2768	0.3937	0.4819		-2.519	2.576	0.3281		-0.5375	0.1991	0.006973
A2BP1	16	rs115832917	6952692	T	8836	-0.1803	0.07402	0.01489		0.1581	0.2644	0.5498		0.2014	0.5578	0.7181		0.514	0.2802	0.06659		-0.3297	0.3983	0.4078		-0.8778	2.606	0.7362		-0.5314	0.2015	0.00837
A2BP1	16	rs11646661	7351102	A	8836	-0.1437	0.05911	0.01509		-0.1161	0.2111	0.5823		-0.6047	0.4443	0.1735		0.5576	0.2237	0.01269		-0.09611	0.318	0.7625		-4.008	2.08	0.05407		-0.4169	0.161	0.009628
A2BP1	16	rs2178718	7250840	T	8836	0.242	0.09961	0.01513		0.1594	0.3557	0.6541		0.5335	0.7493	0.4765		-0.6467	0.377	0.08634		-0.17	0.536	0.7511		3.987	3.506	0.2555		0.5089	0.2711	0.06056
A2BP1	16	rs2346603	7250937	C	8836	0.242	0.09961	0.01513		0.1594	0.3557	0.6541		0.5335	0.7493	0.4765		-0.6467	0.377	0.08634		-0.17	0.536	0.7511		3.987	3.506	0.2555		0.5089	0.2711	0.06056
A2BP1	16	rs2346605	7251756	C	8836	0.242	0.09961	0.01513		0.1594	0.3557	0.6541		0.5335	0.7493	0.4765		-0.6467	0.377	0.08634		-0.17	0.536	0.7511		3.987	3.506	0.2555		0.5089	0.2711	0.06056
A2BP1	16	rs8059481	6304580	G	8836	0.2163	0.08903	0.01513		0.2652	0.318	0.4042		1.301	0.6716	0.05286		-0.3966	0.337	0.2393		0.5461	0.479	0.2543		4.305	3.134	0.1696		0.4185	0.2426	0.08452
A2BP1	16	rs77848671	6956162	G	8836	-0.175	0.07204	0.01516		0.139	0.2573	0.5892		0.01232	0.5425	0.9819		0.6567	0.2726	0.01603		-0.2836	0.3876	0.4643		-3.175	2.536	0.2105		-0.5757	0.1961	0.003329
A2BP1	16	rs114860050	6954108	T	8836	-0.1774	0.07336	0.01564		0.1629	0.262	0.5341		0.09382	0.5527	0.8652		0.5404	0.2777	0.05168		-0.2755	0.3947	0.4853		-2.18	2.582	0.3986		-0.5231	0.1997	0.008811
A2BP1	16	rs76674540	6956489	T	8836	-0.1743	0.07211	0.01568		0.139	0.2575	0.5893		0.0002429	0.5431	0.9996		0.6594	0.2729	0.01571		-0.274	0.388	0.48		-3.157	2.538	0.2136		-0.5665	0.1963	0.003906
A2BP1	16	rs147956542	7240634	G	8836	-0.4865	0.2014	0.01573		-0.03687	0.7193	0.9591		-1.857	1.508	0.2182		0.9158	0.7624	0.2298		0.7198	1.084	0.5065		2.56	7.09	0.718		-0.9016	0.5482	0.1001
GPR141	7	rs9986952	37740572	T	8836	0.1253	0.05198	0.01591		0.3504	0.1856	0.05906		0.5822	0.3913	0.1368		-0.4135	0.1967	0.03555		0.1645	0.2796	0.5563		1.986	1.829	0.2777		0.1632	0.1415	0.2487
A2BP1	16	rs77127372	6953579	G	8836	-0.177	0.07343	0.01596		0.1935	0.2622	0.4607		0.1197	0.5532	0.8287		0.5356	0.2779	0.05398		-0.2276	0.3951	0.5645		-2.024	2.585	0.4335		-0.5181	0.1999	0.009547
A2BP1	16	rs77485398	6956074	C	8836	-0.171	0.07106	0.01614		0.2007	0.2538	0.4291		0.1515	0.5355	0.7773		0.6595	0.2689	0.01421		-0.151	0.3823	0.6929		-2.968	2.501	0.2355		-0.51	0.1934	0.008378
A2BP1	16	rs78832969	6960347	A	8836	-0.1736	0.0722	0.01624		0.1335	0.2578	0.6047		0.03208	0.5437	0.9529		0.6437	0.2732	0.01849		-0.3043	0.3884	0.4334		-3.032	2.541	0.2329		-0.5457	0.1965	0.005498
A2BP1	16	rs58073054	6957557	C	8836	-0.1732	0.07213	0.01634		0.1368	0.2576	0.5953		0.008354	0.5432	0.9877		0.6505	0.273	0.01719		-0.2725	0.3881	0.4826		-3.073	2.539	0.2262		-0.56	0.1963	0.004351
A2BP1	16	rs9929118	7252705	G	8836	0.2395	0.09981	0.01642		0.1774	0.3565	0.6187		0.5727	0.7509	0.4456		-0.6511	0.3778	0.08487		-0.1459	0.537	0.7859		4.191	3.513	0.2329		0.5257	0.2717	0.053
A2BP1	16	rs11077147	7253668	G	8836	0.2392	0.09973	0.01649		0.178	0.3562	0.6173		0.5455	0.7503	0.4672		-0.6348	0.3775	0.09269		-0.1558	0.5366	0.7716		4.108	3.51	0.2419		0.5168	0.2715	0.05698
A2BP1	16	rs12924145	7254202	G	8836	0.2392	0.09973	0.01649		0.178	0.3562	0.6173		0.5455	0.7503	0.4672		-0.6348	0.3775	0.09269		-0.1558	0.5366	0.7716		4.108	3.51	0.2419		0.5168	0.2715	0.05698
A2BP1	16	rs12922501	7254233	C	8836	0.2392	0.09973	0.01649		0.178	0.3562	0.6173		0.5455	0.7503	0.4672		-0.6348	0.3775	0.09269		-0.1558	0.5366	0.7716		4.108	3.51	0.2419		0.5168	0.2715	0.05698
TENM2	5	rs1035373	167229006	T	8829	0.142	0.05927	0.01662		0.08299	0.2116	0.6949		0.9563	0.4473	0.03254		-0.1176	0.2243	0.6001		0.1739	0.3188	0.5855		3.672	2.086	0.07841		0.4198	0.1613	0.009268
A2BP1	16	rs76630663	6321484	A	8836	0.2257	0.09432	0.01674		0.09582	0.3368	0.776		1.851	0.7118	0.009342		-0.5908	0.357	0.09801		0.2729	0.5075	0.5907		6.23	3.32	0.06057		0.5784	0.257	0.02443
A2BP1	16	rs79222921	6321815	T	8836	0.2257	0.09432	0.01674		0.09582	0.3368	0.776		1.851	0.7118	0.009342		-0.5908	0.357	0.09801		0.2729	0.5075	0.5907		6.23	3.32	0.06057		0.5784	0.257	0.02443
A2BP1	16	rs4142922	7141336	A	8836	-0.1207	0.05052	0.01689		-0.2477	0.1804	0.1697		-0.2176	0.3802	0.5671		0.4818	0.1912	0.01174		-0.336	0.2718	0.2164		-4.996	1.777	0.004953		-0.297	0.1375	0.03085
GPR141	7	rs4723696	37740070	A	8836	0.1242	0.05198	0.01691		0.3467	0.1856	0.06179		0.583	0.3913	0.1363		-0.4128	0.1967	0.03586		0.1647	0.2796	0.5559		1.989	1.829	0.2771		0.1622	0.1415	0.2518
GPR141	7	rs10232856	37739350	C	8836	0.1242	0.05197	0.01692		0.3487	0.1856	0.06023		0.5792	0.3913	0.1388		-0.4075	0.1967	0.03832		0.1644	0.2796	0.5566		1.999	1.829	0.2746		0.162	0.1415	0.2522
GPR141	7	rs10241632	37741637	G	8836	0.1242	0.05197	0.01692		0.3487	0.1856	0.06023		0.5792	0.3913	0.1388		-0.4075	0.1967	0.03832		0.1644	0.2796	0.5566		1.999	1.829	0.2746		0.162	0.1415	0.2522
GPR141	7	rs10279019	37743069	T	8836	0.1242	0.05197	0.01692		0.3487	0.1856	0.06023		0.5792	0.3913	0.1388		-0.4075	0.1967	0.03832		0.1644	0.2796	0.5566		1.999	1.829	0.2746		0.162	0.1415	0.2522
A2BP1	16	rs11865410	7333566	G	8836	-0.1393	0.05834	0.01694		-0.2804	0.2083	0.1783		-0.6171	0.4388	0.1596		0.7024	0.2207	0.001466		-0.3479	0.3139	0.2677		-4.864	2.053	0.01784		-0.3997	0.1589	0.01189
A2BP1	16	rs7191914	7333465	G	8836	-0.1392	0.0583	0.01702		-0.2873	0.2082	0.1676		-0.6323	0.4385	0.1493		0.6903	0.2206	0.001755		-0.3668	0.3136	0.2423		-4.848	2.051	0.01815		-0.3969	0.1587	0.01243
A2BP1	16	rs74648452	6953909	G	8836	-0.1714	0.07182	0.01703		0.1761	0.2565	0.4922		0.2632	0.5412	0.6267		0.455	0.2718	0.09417		-0.2054	0.3864	0.595		-1.756	2.528	0.4874		-0.4914	0.1955	0.01196
A2BP1	16	rs28581832	6907947	G	8836	-0.1325	0.05559	0.01713		0.05005	0.1985	0.801		0.316	0.4193	0.451		0.5603	0.2103	0.007745		-0.1414	0.2991	0.6364		-0.5356	1.957	0.7843		-0.4589	0.1513	0.002426
LDLRAD4	18	rs3931961	13393109	C	8830	-0.1161	0.04874	0.01726		-0.01454	0.1741	0.9334		-0.275	0.3675	0.4543		0.3294	0.1843	0.07383		0.1845	0.2622	0.4817		-4.867	1.709	0.004423		-0.26	0.1326	0.04997
GPR141	7	rs142232750	37735737	G	8836	0.4186	0.1759	0.01736		0.915	0.6282	0.1453		1.811	1.323	0.171		-0.8276	0.6659	0.214		0.4044	0.9465	0.6692		9.373	6.192	0.1301		1.081	0.4788	0.02398
A2BP1	16	rs116525334	6954881	T	8836	-0.1723	0.07249	0.01751		0.1489	0.2589	0.565		0.09265	0.5459	0.8652		0.5757	0.2743	0.03587		-0.2997	0.39	0.4422		-2.703	2.551	0.2894		-0.5488	0.1973	0.00542
GPR141	7	rs6970978	37745677	C	8836	0.1233	0.05198	0.01768		0.3465	0.1856	0.06191		0.5768	0.3913	0.1405		-0.4067	0.1967	0.03872		0.1615	0.2796	0.5635		1.988	1.829	0.2771		0.1642	0.1415	0.2459
A2BP1	16	rs56055447	6280393	G	8836	0.1168	0.04921	0.01769		0.1834	0.1757	0.2964		0.2306	0.3711	0.5344		0.005126	0.1862	0.978		0.4247	0.2647	0.1086		3.206	1.731	0.06409		0.2631	0.1339	0.04953
A2BP1	16	rs147750104	6757043	T	8836	0.4476	0.189	0.01792		1.158	0.675	0.08616		-1.295	1.417	0.3606		0.6033	0.7156	0.3992		2.078	1.017	0.04108		-4.03	6.655	0.5448		0.9965	0.5145	0.0528
A2BP1	16	rs78429967	6322770	A	8836	0.2232	0.09438	0.01805		0.06669	0.3371	0.8432		1.848	0.7123	0.009487		-0.6018	0.3572	0.0921		0.2463	0.5078	0.6277		6.219	3.322	0.06121		0.5657	0.2571	0.02784
A2BP1	16	rs9924010	7398995	A	8836	0.2315	0.09806	0.01824		0.6987	0.3501	0.04602		0.5236	0.7412	0.4799		-0.6795	0.371	0.06708		0.4267	0.5276	0.4186		2.944	3.45	0.3935		0.7677	0.2668	0.004023
A2BP1	16	rs9922280	7393231	A	8836	0.176	0.0746	0.01833		0.6982	0.2663	0.008751		0.5465	0.5627	0.3315		-0.5451	0.2822	0.05346		0.5991	0.4012	0.1354		3.186	2.625	0.2249		0.494	0.203	0.01496
A2BP1	16	rs11859923	7333300	C	8836	-0.1374	0.0583	0.0185		-0.2869	0.2082	0.1681		-0.6328	0.4385	0.149		0.6769	0.2206	0.002155		-0.366	0.3136	0.2433		-4.826	2.052	0.01868		-0.3939	0.1587	0.0131
A2BP1	16	rs7196563	7333408	C	8836	-0.1374	0.0583	0.0185		-0.2869	0.2082	0.1681		-0.6328	0.4385	0.149		0.6769	0.2206	0.002155		-0.366	0.3136	0.2433		-4.826	2.052	0.01868		-0.3939	0.1587	0.0131
A2BP1	16	rs2185722	6494330	G	8836	0.111	0.04715	0.01862		-0.04555	0.1684	0.7868		0.6859	0.3551	0.05343		0.3188	0.1784	0.07405		-0.08207	0.2537	0.7463		0.2925	1.66	0.8601		0.1607	0.1284	0.2106
A2BP1	16	rs76768002	6959323	C	8836	-0.1697	0.07218	0.01877		0.124	0.2578	0.6305		0.03263	0.5436	0.9521		0.6321	0.2732	0.02068		-0.3043	0.3883	0.4333		-2.876	2.541	0.2577		-0.5363	0.1964	0.006349
A2BP1	16	rs7190081	7333619	C	8836	-0.1358	0.05783	0.0189		-0.3151	0.2065	0.127		-0.6058	0.4349	0.1636		0.6517	0.2188	0.002904		-0.3573	0.3111	0.2508		-4.508	2.035	0.0268		-0.3811	0.1575	0.01559
A2BP1	16	rs78599256	6958442	G	8836	-0.1693	0.07215	0.01896		0.1447	0.2576	0.5743		0.01781	0.5433	0.9738		0.6435	0.273	0.01846		-0.2675	0.3882	0.4908		-2.994	2.539	0.2384		-0.5427	0.1964	0.005723
A2BP1	16	rs79876659	7760332	G	8836	0.4157	0.1772	0.01899		0.3887	0.6328	0.5391		-0.3711	1.339	0.7817		-0.4295	0.6708	0.522		0.6554	0.9533	0.4918		7.699	6.237	0.2171		0.5709	0.4823	0.2366
A2BP1	16	rs7196383	7333318	C	8836	-0.1366	0.05831	0.01917		-0.3049	0.2082	0.1431		-0.6283	0.4385	0.152		0.6887	0.2206	0.001804		-0.3863	0.3137	0.2182		-4.895	2.052	0.01708		-0.394	0.1588	0.0131
A2BP1	16	rs7190863	7333351	G	8836	-0.1348	0.05784	0.01983		-0.314	0.2065	0.1284		-0.6115	0.4349	0.1597		0.6382	0.2188	0.003547		-0.3585	0.3111	0.2493		-4.51	2.035	0.02671		-0.3819	0.1575	0.01537
A2BP1	16	rs9941098	6490103	G	8836	0.1197	0.05138	0.01987		0.07684	0.1835	0.6754		0.5051	0.3872	0.1921		0.1227	0.1945	0.5281		-0.1911	0.2764	0.4894		0.9487	1.809	0.5999		0.1382	0.1399	0.3231
A2BP1	16	rs79759007	6905703	G	8836	-0.134	0.05792	0.02069		0.06422	0.2068	0.7562		0.5351	0.4366	0.2204		0.4802	0.2192	0.02849		-0.05667	0.3116	0.8557		-0.4346	2.039	0.8312		-0.4547	0.1576	0.003929
A2BP1	16	rs6500867	6954236	G	8836	0.1088	0.047	0.0207		-0.2563	0.1678	0.1267		-0.7766	0.3542	0.02838		-0.05418	0.1779	0.7607		-0.4218	0.2528	0.09524		0.5297	1.654	0.7488		0.2763	0.1279	0.03086
A2BP1	16	rs77953571	6958958	G	8836	-0.1669	0.07219	0.02077		0.1319	0.2578	0.6088		0.03074	0.5437	0.9549		0.6226	0.2732	0.02269		-0.294	0.3884	0.4491		-2.86	2.541	0.2603		-0.529	0.1965	0.007102
A2BP1	16	rs77614160	6958978	T	8836	-0.1669	0.07219	0.02077		0.1319	0.2578	0.6088		0.03074	0.5437	0.9549		0.6226	0.2732	0.02269		-0.294	0.3884	0.4491		-2.86	2.541	0.2603		-0.529	0.1965	0.007102
A2BP1	16	rs12922407	6713387	G	8836	0.1995	0.08629	0.02083		0.1414	0.3082	0.6465		0.2026	0.6494	0.7551		-0.3574	0.3266	0.2739		0.6418	0.4642	0.1668		6.02	3.037	0.04747		0.448	0.2349	0.05657
A2BP1	16	rs9939300	6487958	A	8836	0.118	0.05106	0.02091		0.1189	0.1823	0.5143		0.4447	0.3848	0.2478		0.1574	0.1933	0.4154		-0.1144	0.2747	0.6772		0.5328	1.797	0.7669		0.1559	0.1391	0.2623
A2BP1	16	rs9939653	6488303	T	8836	0.118	0.05106	0.02091		0.1189	0.1823	0.5143		0.4447	0.3848	0.2478		0.1574	0.1933	0.4154		-0.1144	0.2747	0.6772		0.5328	1.797	0.7669		0.1559	0.1391	0.2623
A2BP1	16	rs9927752	6489263	A	8836	0.1178	0.05107	0.02111		0.1244	0.1824	0.495		0.436	0.3849	0.2573		0.16	0.1933	0.4078		-0.1109	0.2747	0.6863		0.5087	1.798	0.7772		0.1558	0.1391	0.2627
A2BP1	16	rs28480027	6483926	A	8836	0.1179	0.05114	0.02114		0.1181	0.1826	0.5177		0.4382	0.3854	0.2556		0.1716	0.1936	0.3752		-0.1369	0.2751	0.6188		0.474	1.8	0.7923		0.1589	0.1392	0.2537
A2BP1	16	rs9941249	6484098	C	8836	0.1178	0.05112	0.02118		0.1227	0.1825	0.5014		0.4728	0.3852	0.2197		0.1751	0.1935	0.3653		-0.1367	0.275	0.6191		0.393	1.799	0.8271		0.1651	0.1392	0.2355
A2BP1	16	rs145078213	6909237	C	8836	-0.1348	0.0585	0.02122		0.05191	0.2089	0.8038		0.5731	0.4409	0.1937		0.4478	0.2214	0.04314		-0.02949	0.3147	0.9253		-0.5363	2.059	0.7945		-0.4699	0.1592	0.003171
A2BP1	16	rs4274456	7479132	T	8836	0.1292	0.05613	0.02134		0.07176	0.2004	0.7203		0.4871	0.4241	0.2508		-0.2195	0.2124	0.3015		-0.2122	0.3019	0.4822		1.027	1.976	0.6033		0.3318	0.1528	0.02988
A2BP1	16	rs117718833	7353176	T	8836	-0.177	0.07702	0.02161		-0.2113	0.275	0.4423		-0.1127	0.5798	0.8459		0.4638	0.2915	0.1116		-0.1647	0.4143	0.6911		-3.29	2.711	0.2248		-0.543	0.2096	0.009615
A2BP1	16	rs79700094	6912684	G	8836	-0.1361	0.05937	0.02187		-0.0344	0.212	0.8711		0.5331	0.4472	0.2333		0.4925	0.2247	0.02839		-0.1516	0.3194	0.6351		-0.3211	2.09	0.8779		-0.441	0.1616	0.006356
A2BP1	16	rs17139596	6275531	T	8836	0.1184	0.05166	0.02193		0.1735	0.1844	0.3468		0.01961	0.3892	0.9598		0.04468	0.1955	0.8192		0.4468	0.2778	0.1078		3.331	1.817	0.06684		0.2918	0.1406	0.03796
A2BP1	16	rs7185746	6754930	T	8836	0.2	0.08727	0.02193		0.1595	0.3116	0.6086		0.4323	0.657	0.5105		-0.524	0.3303	0.1127		0.4392	0.4694	0.3495		4.901	3.072	0.1106		0.3711	0.2375	0.1182
A2BP1	16	rs75502758	6337150	A	8836	0.4118	0.18	0.02215		0.05031	0.6428	0.9376		0.6838	1.359	0.6149		-0.9846	0.6813	0.1484		-0.3137	0.9684	0.746		3.984	6.336	0.5294		0.5729	0.4899	0.2423
A2BP1	16	rs78780129	6916634	A	8836	-0.132	0.0577	0.02216		-0.07952	0.2061	0.6996		0.5544	0.435	0.2025		0.3718	0.2184	0.08868		-0.2215	0.3104	0.4754		-0.9053	2.031	0.6558		-0.4589	0.157	0.003482
A2BP1	16	rs12051446	7409031	C	8836	0.1686	0.07369	0.02219		0.6884	0.263	0.008878		0.7069	0.5558	0.2034		-0.5804	0.2788	0.03737		0.4232	0.3964	0.2856		3.373	2.593	0.1933		0.498	0.2005	0.01302
A2BP1	16	rs8046207	6755490	T	8836	0.1994	0.08722	0.02225		0.1443	0.3114	0.6432		0.4188	0.6566	0.5236		-0.5396	0.3301	0.1022		0.422	0.4691	0.3684		4.909	3.07	0.1099		0.3773	0.2374	0.112
A2BP1	16	rs9928325	6483911	A	8836	0.1168	0.0511	0.02232		0.1151	0.1824	0.528		0.4714	0.385	0.2209		0.1778	0.1934	0.3578		-0.1378	0.2749	0.6162		0.3808	1.798	0.8323		0.1635	0.1391	0.24
A2BP1	16	rs17672240	7478257	T	8836	-0.1161	0.05083	0.02237		-0.1081	0.1815	0.5514		-0.3221	0.3831	0.4005		0.2926	0.1923	0.1282		0.04164	0.2734	0.879		-0.4968	1.789	0.7812		-0.2588	0.1384	0.0614
A2BP1	16	rs57623948	6468837	A	8836	-0.2073	0.09081	0.02247		0.02332	0.3243	0.9427		-1.218	0.6857	0.07561		-0.1299	0.3437	0.7055		-0.3935	0.4885	0.4206		-4.524	3.196	0.157		-0.4946	0.2472	0.04544
A2BP1	16	rs141071318	7265917	C	8836	-0.3642	0.1596	0.02248		0.2791	0.5698	0.6243		-2.486	1.199	0.03813		1.56	0.6038	0.009805		0.9778	0.8585	0.2547		-5.947	5.617	0.2897		-0.8154	0.4348	0.06079
A2BP1	16	rs73531447	6306364	A	8836	0.2073	0.0909	0.02261		0.1658	0.3246	0.6096		1.401	0.6857	0.04108		-0.5063	0.344	0.1412		0.3408	0.489	0.4859		3.927	3.199	0.2197		0.491	0.2476	0.04742
A2BP1	16	rs73531448	6306413	T	8836	0.2073	0.0909	0.02261		0.1658	0.3246	0.6096		1.401	0.6857	0.04108		-0.5063	0.344	0.1412		0.3408	0.489	0.4859		3.927	3.199	0.2197		0.491	0.2476	0.04742
A2BP1	16	rs77849097	6306539	T	8836	0.2073	0.0909	0.02261		0.1658	0.3246	0.6096		1.401	0.6857	0.04108		-0.5063	0.344	0.1412		0.3408	0.489	0.4859		3.927	3.199	0.2197		0.491	0.2476	0.04742
LDLRAD4	18	rs4797750	13236486	A	8829	0.1617	0.07092	0.02266		0.01275	0.2532	0.9599		-0.1499	0.5345	0.7791		0.09315	0.2684	0.7285		-0.3388	0.3815	0.3745		-0.7712	2.497	0.7574		0.3468	0.1931	0.07258
A2BP1	16	rs12925131	6306775	C	8836	0.2057	0.09033	0.02281		0.1796	0.3226	0.5778		1.455	0.6817	0.03287		-0.4186	0.3419	0.2209		0.3322	0.486	0.4942		3.879	3.179	0.2225		0.4854	0.2461	0.04855
A2BP1	16	rs7187537	6306114	C	8836	0.2067	0.09087	0.02293		0.164	0.3245	0.6133		1.391	0.6855	0.04245		-0.4985	0.3439	0.1473		0.3266	0.4889	0.5041		3.83	3.198	0.2312		0.4863	0.2475	0.04949
A2BP1	16	rs9925089	6306769	C	8836	0.2067	0.09087	0.02293		0.164	0.3245	0.6133		1.391	0.6855	0.04245		-0.4985	0.3439	0.1473		0.3266	0.4889	0.5041		3.83	3.198	0.2312		0.4863	0.2475	0.04949
A2BP1	16	rs9935712	6306931	A	8836	0.2067	0.09087	0.02293		0.164	0.3245	0.6133		1.391	0.6855	0.04245		-0.4985	0.3439	0.1473		0.3266	0.4889	0.5041		3.83	3.198	0.2312		0.4863	0.2475	0.04949
A2BP1	16	rs9926479	7246748	A	8836	0.224	0.09858	0.02309		0.1096	0.352	0.7556		0.3579	0.7429	0.63		-0.7708	0.3731	0.03885		0.01328	0.5304	0.98		5.438	3.47	0.1171		0.5303	0.2683	0.04812
A2BP1	16	rs9928993	7247312	A	8836	0.224	0.09858	0.02309		0.1096	0.352	0.7556		0.3579	0.7429	0.63		-0.7708	0.3731	0.03885		0.01328	0.5304	0.98		5.438	3.47	0.1171		0.5303	0.2683	0.04812
A2BP1	16	rs75013335	6493328	A	8836	-0.2895	0.1274	0.02313		-0.06439	0.4551	0.8875		-0.4349	0.9608	0.6508		0.4691	0.4824	0.3309		0.07667	0.6856	0.911		5.833	4.485	0.1935		-0.3906	0.3469	0.2601
A2BP1	16	rs11647846	7243134	C	8836	0.2233	0.09835	0.0232		0.07947	0.3512	0.821		0.3295	0.7411	0.6567		-0.7397	0.3722	0.04693		-0.0446	0.5291	0.9328		5.117	3.462	0.1393		0.532	0.2677	0.0469
A2BP1	16	rs9928904	7247234	C	8836	0.2231	0.09827	0.02321		0.1008	0.351	0.7739		0.3533	0.7405	0.6333		-0.7436	0.3719	0.04562		0.01854	0.5287	0.972		5.287	3.459	0.1264		0.5085	0.2675	0.05732
A2BP1	16	rs13333774	7247586	A	8836	0.2231	0.09827	0.02321		0.1008	0.351	0.7739		0.3533	0.7405	0.6333		-0.7436	0.3719	0.04562		0.01854	0.5287	0.972		5.287	3.459	0.1264		0.5085	0.2675	0.05732
A2BP1	16	rs28731467	7247603	C	8836	0.2231	0.09827	0.02321		0.1008	0.351	0.7739		0.3533	0.7405	0.6333		-0.7436	0.3719	0.04562		0.01854	0.5287	0.972		5.287	3.459	0.1264		0.5085	0.2675	0.05732
A2BP1	16	rs4787016	7476725	C	8836	0.1251	0.05513	0.02332		-0.03808	0.1969	0.8466		0.3251	0.4166	0.4351		-0.2097	0.2087	0.3149		-0.4248	0.2966	0.1521		0.987	1.94	0.611		0.3465	0.1501	0.02096
A2BP1	16	rs62015237	6491486	T	8836	0.1159	0.05117	0.02355		0.004271	0.1827	0.9814		0.4554	0.3857	0.2377		0.1242	0.1937	0.5213		-0.2291	0.2753	0.4052		1.002	1.801	0.5778		0.1404	0.1393	0.3136
A2BP1	16	rs12922703	7245871	A	8836	0.2231	0.09862	0.02372		0.1236	0.3522	0.7256		0.3558	0.7432	0.6321		-0.7522	0.3732	0.04388		0.01359	0.5306	0.9796		5.401	3.471	0.1197		0.5239	0.2684	0.05098
A2BP1	16	rs12932045	7246102	A	8836	0.2231	0.09862	0.02372		0.1236	0.3522	0.7256		0.3558	0.7432	0.6321		-0.7522	0.3732	0.04388		0.01359	0.5306	0.9796		5.401	3.471	0.1197		0.5239	0.2684	0.05098
A2BP1	16	rs9806941	7245570	C	8836	0.2222	0.09831	0.02384		0.1148	0.3511	0.7438		0.3512	0.7408	0.6354		-0.7251	0.3721	0.05135		0.01885	0.5289	0.9716		5.251	3.46	0.1292		0.5021	0.2676	0.06062
A2BP1	16	rs9923047	7257495	T	8836	0.225	0.09958	0.02391		0.2226	0.3556	0.5314		0.5255	0.7491	0.483		-0.5612	0.3769	0.1365		-0.0777	0.5358	0.8847		4.105	3.505	0.2416		0.4695	0.2711	0.08328
A2BP1	16	rs8048930	6896342	G	8836	0.1097	0.04861	0.02412		0.4378	0.1735	0.01163		0.04377	0.3661	0.9048		-0.2229	0.184	0.2258		0.5001	0.2614	0.05576		-0.5515	1.711	0.7472		0.4117	0.1323	0.001862
A2BP1	16	rs9935793	6306989	A	8836	0.2048	0.0909	0.02427		0.1743	0.3246	0.5912		1.397	0.6857	0.04158		-0.499	0.344	0.147		0.354	0.489	0.4692		3.877	3.199	0.2257		0.4825	0.2476	0.05137
A2BP1	16	rs112389694	6921408	T	8836	-0.1298	0.0576	0.02428		-0.03393	0.2057	0.869		0.5347	0.4342	0.2182		0.3486	0.218	0.1098		-0.1275	0.3099	0.6808		0.06137	2.027	0.9759		-0.4706	0.1567	0.002689
A2BP1	16	rs77141215	6922397	T	8836	-0.1298	0.05764	0.02434		-0.0561	0.2058	0.7852		0.5288	0.4343	0.2234		0.3519	0.2181	0.1068		-0.1597	0.3101	0.6065		0.01821	2.029	0.9928		-0.4754	0.1569	0.002446
A2BP1	16	rs12597241	6307709	T	8836	0.2048	0.09101	0.02442		0.1827	0.325	0.574		1.425	0.6866	0.03798		-0.5137	0.3445	0.1359		0.3868	0.4896	0.4296		4.184	3.203	0.1915		0.4687	0.2479	0.05874
A2BP1	16	rs76583184	6961751	T	8836	-0.1619	0.07198	0.02453		0.1324	0.2571	0.6065		-0.01425	0.5421	0.979		0.5929	0.2724	0.02954		-0.2875	0.3873	0.4579		-2.889	2.534	0.2542		-0.5145	0.1959	0.008647
A2BP1	16	rs75161800	7760083	A	8836	0.4016	0.1785	0.02454		0.4426	0.6376	0.4876		-0.4121	1.35	0.7601		-0.3792	0.6759	0.5748		0.7423	0.9606	0.4397		8.1	6.285	0.1975		0.5583	0.486	0.2507
A2BP1	16	rs7498663	6955260	A	8836	0.1283	0.05713	0.02473		0.05534	0.204	0.7862		-0.3239	0.4307	0.4521		0.07583	0.2162	0.7258		0.01418	0.3073	0.9632		1.287	2.011	0.522		0.1901	0.1555	0.2215
A2BP1	16	rs9806785	7245023	T	8836	0.2213	0.09858	0.02478		0.1182	0.352	0.7372		0.3365	0.7429	0.6506		-0.7532	0.3731	0.04353		-0.007453	0.5304	0.9888		5.373	3.47	0.1215		0.5252	0.2683	0.05034
TENM2	5	rs1529682	167486071	G	8831	-0.3303	0.1471	0.02479		-0.1747	0.5253	0.7395		1.249	1.109	0.2601		0.6034	0.5563	0.2781		-0.1647	0.7914	0.8351		4.591	5.178	0.3753		-1.191	0.4002	0.002933
A2BP1	16	rs7184582	7244175	C	8836	0.2205	0.09828	0.02491		0.1093	0.351	0.7554		0.3321	0.7405	0.6539		-0.7261	0.3719	0.05095		-0.002072	0.5287	0.9969		5.223	3.459	0.1311		0.5034	0.2675	0.05988
A2BP1	16	rs9806815	7245249	G	8836	0.2205	0.09828	0.02491		0.1093	0.351	0.7554		0.3321	0.7405	0.6539		-0.7261	0.3719	0.05095		-0.002072	0.5287	0.9969		5.223	3.459	0.1311		0.5034	0.2675	0.05988
A2BP1	16	rs8053405	6491739	G	8836	0.1157	0.05161	0.02498		0.07496	0.1843	0.6842		0.4786	0.389	0.2186		0.1077	0.1953	0.5813		-0.2001	0.2776	0.4711		0.6936	1.817	0.7026		0.1359	0.1405	0.3334
TENM2	5	rs2617972	167476408	T	8835	-0.3276	0.1464	0.02525		-0.09789	0.5228	0.8515		1.4	1.105	0.205		0.721	0.5541	0.1933		-0.09438	0.7876	0.9046		5.178	5.153	0.315		-1.166	0.3983	0.003429
A2BP1	16	rs7199341	7261379	C	8836	-0.4461	0.1995	0.02533		0.006485	0.7123	0.9927		-1.78	1.499	0.2352		0.9109	0.755	0.2277		0.5336	1.073	0.619		3.164	7.021	0.6522		-0.7738	0.5429	0.1541
A2BP1	16	rs72770618	6938653	T	8836	0.1289	0.05772	0.02557		0.1703	0.2061	0.4087		-0.3423	0.4354	0.4318		-0.02358	0.2185	0.914		0.3046	0.3105	0.3267		0.9112	2.032	0.6538		0.2417	0.1571	0.124
A2BP1	16	rs13333799	6906509	C	8836	-0.1289	0.05783	0.02578		0.08922	0.2065	0.6657		0.5427	0.4359	0.2131		0.486	0.2188	0.02637		-0.02464	0.3111	0.9369		0.1942	2.035	0.924		-0.434	0.1574	0.005827
A2BP1	16	rs11642066	7246193	C	8836	0.1877	0.08423	0.02591		0.1285	0.3008	0.6692		0.2521	0.6348	0.6912		-0.8781	0.3187	0.005876		-0.05127	0.4532	0.9099		7.25	2.964	0.01446		0.4993	0.2292	0.02942
A2BP1	16	rs117690884	7083852	T	8836	0.4596	0.2064	0.02599		-0.09034	0.7371	0.9025		0.6803	1.57	0.6648		0.31	0.7813	0.6916		1.493	1.11	0.1786		-2.979	7.265	0.6818		0.4369	0.5618	0.4368
A2BP1	16	rs35534487	7540674	A	8836	0.1044	0.04691	0.02613		0.1755	0.1675	0.2947		0.3417	0.3533	0.3334		-0.08367	0.1775	0.6374		0.3563	0.2523	0.158		0.08526	1.651	0.9588		0.157	0.1277	0.219
A2BP1	16	rs75439141	6907637	A	8836	-0.1301	0.05848	0.02617		0.05436	0.2088	0.7946		0.5567	0.4406	0.2065		0.4489	0.2213	0.04257		-0.07407	0.3146	0.8139		-0.6505	2.058	0.752		-0.4447	0.1592	0.00521
A2BP1	16	rs9932842	6491116	A	8836	0.1146	0.05156	0.02622		0.07402	0.1841	0.6877		0.5111	0.3886	0.1885		0.1171	0.1952	0.5486		-0.1917	0.2774	0.4894		0.978	1.815	0.59		0.131	0.1404	0.3508
A2BP1	16	rs17139623	6282111	G	8836	-0.1043	0.04693	0.02633		-0.0905	0.1675	0.589		-0.2015	0.3536	0.5688		-0.0342	0.1776	0.8473		-0.261	0.2523	0.301		-3.958	1.651	0.01651		-0.1706	0.1277	0.1818
A2BP1	16	rs145767900	7760469	A	8836	0.3983	0.1794	0.0264		0.3075	0.6406	0.6312		-0.4461	1.356	0.7422		-0.3335	0.679	0.6233		0.6066	0.9651	0.5296		8.229	6.314	0.1925		0.5184	0.4883	0.2884
A2BP1	16	rs11646022	7264539	T	8836	0.2986	0.1346	0.02659		-0.1326	0.4808	0.7827		-0.03034	1.014	0.9761		-0.7666	0.5095	0.1325		-0.3437	0.7243	0.6351		0.3125	4.739	0.9474		0.7662	0.3664	0.03653
A2BP1	16	rs115564247	6905790	T	8836	-0.1296	0.05848	0.02665		0.06489	0.2088	0.756		0.5466	0.4406	0.2148		0.4441	0.2213	0.04481		-0.06497	0.3146	0.8364		-0.6331	2.058	0.7584		-0.4489	0.1591	0.0048
A2BP1	16	rs75518378	6313422	T	8836	0.2024	0.09132	0.02666		0.1359	0.3261	0.6769		1.483	0.689	0.03137		-0.4922	0.3457	0.1545		0.3134	0.4913	0.5236		4.045	3.214	0.2082		0.4899	0.2488	0.04898
LDLRAD4	18	rs1284410	13541181	G	8791	-0.1062	0.04791	0.02668		-0.1443	0.1711	0.399		-0.07339	0.359	0.838		-0.08371	0.1812	0.6442		-0.2634	0.2579	0.3072		1.799	1.677	0.2835		-0.3083	0.1303	0.01804
A2BP1	16	rs12598401	6311269	T	8836	0.2015	0.09095	0.02674		0.1776	0.3248	0.5845		1.414	0.6861	0.03932		-0.5114	0.3443	0.1374		0.3666	0.4893	0.4538		4.004	3.201	0.2111		0.4736	0.2478	0.05596
A2BP1	16	rs11642971	7255857	G	8836	0.2201	0.09939	0.02682		0.1837	0.3551	0.605		0.4875	0.7476	0.5143		-0.5636	0.3762	0.1341		-0.1287	0.5349	0.8098		3.913	3.498	0.2633		0.471	0.2705	0.08168
A2BP1	16	rs8054631	7237558	G	8836	-0.4391	0.1983	0.02683		0.1785	0.7081	0.801		-2.057	1.485	0.166		0.891	0.7506	0.2352		0.9038	1.067	0.3969		3.21	6.98	0.6456		-0.901	0.5397	0.09506
A2BP1	16	rs7202411	6723613	T	8836	0.2007	0.0907	0.02695		0.2044	0.3239	0.528		0.3029	0.6829	0.6574		-0.4288	0.3433	0.2117		0.8305	0.4879	0.08876		6.9	3.192	0.03065		0.4504	0.2469	0.06819
A2BP1	16	rs12918019	6952363	C	8836	0.1261	0.05705	0.02711		-0.01179	0.2037	0.9538		-0.5882	0.4301	0.1714		0.1723	0.2159	0.425		-0.1526	0.3069	0.619		0.1802	2.008	0.9285		0.2159	0.1553	0.1645
A2BP1	16	rs75740006	6918487	G	8836	-0.1276	0.05781	0.02731		-0.04853	0.2065	0.8142		0.5714	0.4358	0.1899		0.3644	0.2188	0.09586		-0.1708	0.311	0.5829		-0.5005	2.035	0.8057		-0.4413	0.1573	0.005052
A2BP1	16	rs12596511	7539951	A	8836	0.1036	0.04695	0.02745		0.1733	0.1676	0.3013		0.3183	0.3536	0.368		-0.06934	0.1777	0.6963		0.352	0.2525	0.1633		0.0967	1.652	0.9533		0.1577	0.1278	0.2171
A2BP1	16	rs72773033	7539433	G	8836	0.1035	0.04692	0.02747		0.1691	0.1675	0.3126		0.2793	0.3534	0.4293		-0.1012	0.1775	0.5686		0.352	0.2523	0.1631		0.03388	1.651	0.9836		0.1485	0.1277	0.245
A2BP1	16	rs9941105	7397557	C	8836	0.1586	0.07196	0.02757		0.7456	0.2568	0.003699		0.6606	0.5429	0.2237		-0.5703	0.2722	0.0362		0.8019	0.387	0.03827		2.575	2.532	0.3092		0.4659	0.1958	0.01736
A2BP1	16	rs12709159	6949726	A	8836	0.1038	0.04712	0.02766		-0.2078	0.1682	0.2168		-0.885	0.355	0.01268		-0.1129	0.1783	0.5266		-0.2007	0.2534	0.4285		1.677	1.658	0.312		0.1812	0.1283	0.158
A2BP1	16	rs8046101	6966031	G	8836	0.1043	0.04735	0.02767		0.194	0.1691	0.2514		0.5328	0.3567	0.1353		-0.4626	0.1792	0.009845		0.6626	0.2547	0.009291		0.4451	1.667	0.7894		0.2333	0.1289	0.0704
A2BP1	16	rs62015084	6282601	T	8836	-0.1031	0.04693	0.02811		-0.08544	0.1675	0.6101		-0.1969	0.3536	0.5776		-0.04498	0.1776	0.8001		-0.2532	0.2524	0.3157		-3.938	1.651	0.01707		-0.1662	0.1278	0.1933
A2BP1	16	rs74646880	6280216	A	8836	0.109	0.04967	0.02818		0.1687	0.1773	0.3415		0.2357	0.3745	0.5292		-0.03425	0.188	0.8554		0.3833	0.2671	0.1513		3.476	1.747	0.0467		0.2457	0.1352	0.06911
A2BP1	16	rs62014051	7367645	C	8836	0.1555	0.07088	0.02823		0.6432	0.2528	0.01097		0.5639	0.5342	0.2913		-0.4022	0.268	0.1335		0.5388	0.381	0.1573		4.254	2.492	0.08787		0.3672	0.1928	0.05689
A2BP1	16	rs8054242	6492232	T	8836	0.1132	0.0516	0.02827		0.07551	0.1843	0.682		0.5073	0.3889	0.1922		0.1112	0.1953	0.5691		-0.1956	0.2776	0.4811		0.955	1.816	0.599		0.1311	0.1405	0.3507
A2BP1	16	rs62015238	6492286	T	8836	0.1132	0.0516	0.02827		0.07551	0.1843	0.682		0.5073	0.3889	0.1922		0.1112	0.1953	0.5691		-0.1956	0.2776	0.4811		0.955	1.816	0.599		0.1311	0.1405	0.3507
A2BP1	16	rs62015083	6282489	G	8836	-0.1029	0.04692	0.02838		-0.08644	0.1675	0.6058		-0.2009	0.3536	0.57		-0.04411	0.1776	0.8038		-0.2564	0.2523	0.3095		-3.939	1.65	0.01702		-0.1656	0.1277	0.1948
A2BP1	16	rs186694471	7198031	T	8836	-0.4622	0.2109	0.02842		0.1469	0.7531	0.8453		-1.854	1.577	0.2397		1.148	0.7982	0.1504		1.481	1.134	0.1917		-4.768	7.423	0.5206		-0.8805	0.574	0.125
A2BP1	16	rs67258102	7490517	T	8836	0.1161	0.053	0.02845		0.152	0.1893	0.4219		0.01454	0.3995	0.971		-0.1493	0.2006	0.4569		0.1256	0.2851	0.6596		4.147	1.865	0.0262		0.327	0.1443	0.02344
A2BP1	16	rs7198956	7534455	T	8836	0.1037	0.04734	0.02854		0.1488	0.169	0.3786		0.4363	0.3565	0.2211		0.07201	0.1791	0.6877		0.2876	0.2546	0.2586		0.5465	1.666	0.7428		0.1504	0.1289	0.2432
A2BP1	16	rs7501362	7197006	C	8836	0.3105	0.1419	0.02865		0.6105	0.5067	0.2282		0.4343	1.071	0.6851		0.0007842	0.5371	0.9988		0.4369	0.7634	0.5671		7.324	4.994	0.1425		0.9306	0.3865	0.01607
A2BP1	16	rs12918018	6952360	T	8836	0.1249	0.05705	0.02866		-0.01221	0.2037	0.9522		-0.5885	0.4301	0.1712		0.171	0.2159	0.4286		-0.1513	0.3069	0.622		0.1974	2.008	0.9217		0.2108	0.1553	0.1746
A2BP1	16	rs76673594	6918374	C	8836	-0.1265	0.05781	0.02869		-0.04714	0.2064	0.8194		0.5675	0.4358	0.1929		0.366	0.2188	0.09439		-0.17	0.311	0.5847		-0.4793	2.035	0.8138		-0.4394	0.1573	0.005236
A2BP1	16	rs17562652	7410018	C	8836	0.158	0.0724	0.02912		0.631	0.2584	0.01463		0.9462	0.5465	0.08342		-0.4354	0.2739	0.112		0.3679	0.3894	0.3448		2.68	2.547	0.2928		0.5144	0.197	0.009036
A2BP1	16	rs66477608	6724992	A	8836	0.198	0.09081	0.02927		0.2186	0.3243	0.5002		0.3308	0.6838	0.6286		-0.4498	0.3437	0.1907		0.8345	0.4885	0.08762		6.915	3.196	0.0305		0.4449	0.2472	0.07195
A2BP1	16	rs8061825	7256067	T	8836	0.2157	0.09909	0.02953		0.1749	0.354	0.6212		0.4636	0.7453	0.5339		-0.5082	0.3751	0.1754		-0.1184	0.5333	0.8243		3.742	3.488	0.2833		0.4666	0.2697	0.08368
A2BP1	16	rs10153066	7257971	T	8836	0.2157	0.09909	0.02953		0.1749	0.354	0.6212		0.4636	0.7453	0.5339		-0.5082	0.3751	0.1754		-0.1184	0.5333	0.8243		3.742	3.488	0.2833		0.4666	0.2697	0.08368
A2BP1	16	rs10431956	6307390	T	8836	0.1949	0.09009	0.03057		0.149	0.3217	0.6434		1.42	0.6798	0.03675		-0.4117	0.341	0.2273		0.2701	0.4847	0.5773		3.707	3.171	0.2424		0.4469	0.2454	0.06866
A2BP1	16	rs4544245	6307938	C	8836	0.1949	0.09009	0.03057		0.149	0.3217	0.6434		1.42	0.6798	0.03675		-0.4117	0.341	0.2273		0.2701	0.4847	0.5773		3.707	3.171	0.2424		0.4469	0.2454	0.06866
A2BP1	16	rs12709186	7249472	A	8836	0.2191	0.1013	0.03061		0.1426	0.3619	0.6936		0.6099	0.7623	0.4237		-0.6828	0.3835	0.07507		-0.1368	0.5452	0.8018		3.445	3.567	0.3342		0.5107	0.2758	0.06412
A2BP1	16	rs71374929	7146392	T	8836	0.1421	0.06579	0.03087		0.587	0.2348	0.01245		0.4846	0.4966	0.3292		0.17	0.249	0.4949		1.147	0.3537	0.001192		0.5512	2.316	0.8119		0.3282	0.1791	0.06685
A2BP1	16	rs12709185	7249430	G	8836	0.2179	0.1009	0.03088		0.1365	0.3604	0.7049		0.5934	0.7591	0.4344		-0.661	0.382	0.08357		-0.07651	0.543	0.8879		3.23	3.552	0.3632		0.4905	0.2747	0.07416
A2BP1	16	rs7188981	7250111	G	8836	0.2179	0.1009	0.03088		0.1365	0.3604	0.7049		0.5934	0.7591	0.4344		-0.661	0.382	0.08357		-0.07651	0.543	0.8879		3.23	3.552	0.3632		0.4905	0.2747	0.07416
A2BP1	16	rs34213140	6721293	T	8836	0.1944	0.09007	0.03093		0.2474	0.3216	0.4418		0.1035	0.6779	0.8786		-0.5277	0.3409	0.1217		0.6964	0.4845	0.1507		6.305	3.17	0.04672		0.3939	0.2452	0.1082
A2BP1	16	rs12102672	7317326	A	8836	-0.1211	0.05629	0.03139		-0.1413	0.201	0.4819		-0.4914	0.4234	0.2459		0.2482	0.213	0.244		-0.1722	0.3028	0.5695		-2.589	1.981	0.1912		-0.3207	0.1532	0.0364
A2BP1	16	rs8051543	7261568	A	8836	0.2166	0.1006	0.03139		0.1759	0.3594	0.6244		0.3227	0.7569	0.6698		-0.6391	0.3809	0.09341		-0.0604	0.5414	0.9112		4.872	3.542	0.169		0.4856	0.2739	0.0763
A2BP1	16	rs2881437	7248679	G	8836	0.2171	0.1011	0.03174		0.1467	0.361	0.6845		0.6133	0.7604	0.4199		-0.7088	0.3826	0.06397		-0.09479	0.5439	0.8616		3.326	3.558	0.35		0.4961	0.2751	0.07141
A2BP1	16	rs12709184	7249212	C	8836	0.2171	0.1011	0.03174		0.1467	0.361	0.6845		0.6133	0.7604	0.4199		-0.7088	0.3826	0.06397		-0.09479	0.5439	0.8616		3.326	3.558	0.35		0.4961	0.2751	0.07141
A2BP1	16	rs7201558	6950588	C	8836	0.101	0.04709	0.03197		-0.2096	0.1681	0.2125		-0.8518	0.3547	0.01636		-0.1566	0.1782	0.3795		-0.2081	0.2533	0.4114		1.661	1.657	0.3161		0.1795	0.1282	0.1616
A2BP1	16	rs17670417	7235493	C	8836	-0.2404	0.1121	0.03206		-0.504	0.4004	0.2082		-0.3013	0.8482	0.7225		-0.0848	0.4245	0.8417		0.02993	0.6033	0.9604		8.213	3.946	0.03744		-0.3008	0.3054	0.3246
A2BP1	16	rs12920457	7248003	C	8836	0.2202	0.1028	0.03228		0.2463	0.3672	0.5024		0.7951	0.7729	0.3037		-0.6247	0.3891	0.1085		0.08742	0.5532	0.8744		1.392	3.619	0.7005		0.5445	0.2798	0.05171
TENM2	5	rs17525725	167226230	G	8836	-0.2004	0.0937	0.0325		0.3238	0.3346	0.3333		0.4769	0.7068	0.4999		0.1333	0.3547	0.707		0.3317	0.5041	0.5106		-0.9627	3.298	0.7704		-0.5132	0.255	0.04422
A2BP1	16	rs11863127	6492699	C	8836	0.1104	0.05164	0.03252		0.06343	0.1844	0.7308		0.4939	0.3892	0.2045		0.1095	0.1955	0.5753		-0.2125	0.2778	0.4442		0.8394	1.818	0.6442		0.124	0.1406	0.3776
A2BP1	16	rs8046776	7320712	T	8836	-0.1196	0.05596	0.03264		-0.1783	0.1998	0.3722		-0.5369	0.4213	0.2025		0.201	0.2118	0.3426		-0.1645	0.301	0.5848		-2.63	1.97	0.1819		-0.3191	0.1524	0.03628
A2BP1	16	rs11862011	6928401	T	8836	0.1293	0.06058	0.03288		0.02973	0.2163	0.8907		-0.4167	0.4563	0.3612		-0.1763	0.2293	0.442		0.1722	0.3259	0.5972		0.9391	2.132	0.6596		0.249	0.1649	0.131
A2BP1	16	rs17141956	7039421	T	8836	-0.4317	0.2026	0.03313		-0.4986	0.7235	0.4908		-2.58	1.527	0.09104		1.308	0.7668	0.08808		-2.425	1.09	0.0261		-4.015	7.132	0.5734		-0.6885	0.5515	0.2119
A2BP1	16	rs72770622	6940446	A	8836	0.1599	0.0752	0.03346		0.09243	0.2686	0.7308		-0.1945	0.5675	0.7317		-0.0276	0.2847	0.9228		0.4213	0.4046	0.2978		-0.7705	2.647	0.771		0.3433	0.2047	0.09356
A2BP1	16	rs12444690	7666200	G	8836	0.3141	0.1477	0.03348		0.2528	0.5274	0.6317		2.242	1.113	0.04411		-0.249	0.5591	0.6561		0.5608	0.7946	0.4804		-2.464	5.199	0.6356		0.8924	0.4024	0.02658
A2BP1	16	rs7203392	6965124	C	8836	-0.1932	0.0909	0.03354		0.08099	0.3246	0.803		0.6784	0.6854	0.3223		0.7049	0.344	0.04047		-0.03582	0.489	0.9416		-4.265	3.199	0.1826		-0.5056	0.2475	0.04106
A2BP1	16	rs17823421	6595898	C	8836	0.1038	0.04881	0.03357		-0.02379	0.1743	0.8914		0.4664	0.3674	0.2043		0.05902	0.1847	0.7494		0.1535	0.2626	0.5588		-1.075	1.718	0.5316		0.1781	0.1329	0.1801
A2BP1	16	rs79754898	6962364	T	8836	-0.1534	0.07218	0.0336		0.1239	0.2578	0.6309		0.03377	0.5436	0.9505		0.5917	0.2732	0.03032		-0.3106	0.3883	0.4239		-3.638	2.54	0.1522		-0.4856	0.1965	0.01346
A2BP1	16	rs8063289	6307980	T	8836	0.1911	0.09012	0.03399		0.1504	0.3218	0.6402		1.427	0.68	0.03591		-0.4162	0.3411	0.2224		0.2685	0.4848	0.5798		3.736	3.172	0.2389		0.4336	0.2455	0.07743
A2BP1	16	rs2052226	6308164	A	8836	0.1911	0.09012	0.03399		0.1504	0.3218	0.6402		1.427	0.68	0.03591		-0.4162	0.3411	0.2224		0.2685	0.4848	0.5798		3.736	3.172	0.2389		0.4336	0.2455	0.07743
A2BP1	16	rs11640225	7250346	A	8836	0.2143	0.1011	0.03411		0.1339	0.3612	0.7108		0.6241	0.7607	0.412		-0.7039	0.3828	0.06595		-0.1553	0.5441	0.7753		3.346	3.56	0.3472		0.4824	0.2753	0.07972
A2BP1	16	rs55814546	6934980	G	8836	-0.1278	0.06033	0.03412		-0.07242	0.2154	0.7367		0.3649	0.4545	0.4221		0.3661	0.2283	0.1088		-0.2941	0.3245	0.3649		-0.4729	2.123	0.8238		-0.4622	0.1642	0.004893
A2BP1	16	rs1351177	7147513	C	8836	-0.1032	0.04875	0.03426		-0.2347	0.1741	0.1776		0.2689	0.3667	0.4634		0.3305	0.1845	0.07328		-0.5158	0.2622	0.04918		-4.633	1.715	0.006922		-0.2506	0.1327	0.05891
A2BP1	16	rs56038096	7402477	A	8836	0.2104	0.09941	0.03431		0.6623	0.3549	0.06209		0.4902	0.7514	0.5142		-0.6147	0.3761	0.1022		0.2965	0.5348	0.5794		1.395	3.498	0.69		0.7372	0.2705	0.006442
A2BP1	16	rs12922029	6949371	G	8836	0.0996	0.04706	0.03434		-0.2104	0.168	0.2104		-0.8668	0.3546	0.01451		-0.1475	0.1781	0.4076		-0.2197	0.2531	0.3854		1.834	1.656	0.2681		0.1791	0.1282	0.1624
A2BP1	16	rs17560793	7238261	G	8836	-0.3189	0.1511	0.03484		-0.1827	0.5421	0.7362		-1.77	1.131	0.1177		1.195	0.5719	0.03666		0.1296	0.8167	0.8739		-7.082	5.319	0.1831		-0.6529	0.4113	0.1124
A2BP1	16	rs77020979	6979205	C	8836	0.4823	0.2287	0.03498		0.6532	0.8167	0.4238		0.7282	1.735	0.6748		-1.09	0.8679	0.2093		1.778	1.23	0.1485		1.467	8.071	0.8557		1.434	0.6224	0.02125
A2BP1	16	rs8047052	7320496	G	8836	-0.1178	0.05594	0.03529		-0.174	0.1997	0.3838		-0.5326	0.4211	0.206		0.2153	0.2117	0.3092		-0.1605	0.3009	0.5939		-2.672	1.969	0.1747		-0.3154	0.1523	0.0384
A2BP1	16	rs7201150	6898514	C	8836	-0.127	0.06033	0.03535		-0.009522	0.2154	0.9647		0.6351	0.4551	0.1629		0.4545	0.2283	0.04655		0.00504	0.3246	0.9876		1.492	2.124	0.4824		-0.4221	0.1642	0.01018
A2BP1	16	rs9935836	7666971	C	8836	0.3138	0.1491	0.03538		0.1465	0.5325	0.7832		2.503	1.124	0.026		-0.327	0.5644	0.5623		0.3328	0.8022	0.6783		-3.038	5.248	0.5627		0.8522	0.4062	0.03594
A2BP1	16	rs12596904	6595959	C	8836	0.1027	0.04882	0.03549		-0.02714	0.1743	0.8763		0.4708	0.3674	0.2001		0.06326	0.1847	0.7321		0.1524	0.2626	0.5615		-1.06	1.718	0.5372		0.1758	0.1329	0.1859
A2BP1	16	rs8056227	7462998	A	8836	0.1619	0.07701	0.03555		-0.3059	0.275	0.266		-1.304	0.5785	0.02421		0.09173	0.2915	0.753		-1.1	0.4141	0.007891		3.148	2.71	0.2455		0.197	0.2097	0.3476
A2BP1	16	rs67780538	6325745	G	8836	0.1922	0.09143	0.03558		0.1519	0.3265	0.6419		1.647	0.6895	0.01692		-0.5101	0.3461	0.1405		0.2475	0.4919	0.6148		4.255	3.218	0.1861		0.4327	0.2491	0.0824
A2BP1	16	rs12599972	6325879	G	8836	0.1922	0.09143	0.03558		0.1519	0.3265	0.6419		1.647	0.6895	0.01692		-0.5101	0.3461	0.1405		0.2475	0.4919	0.6148		4.255	3.218	0.1861		0.4327	0.2491	0.0824
A2BP1	16	rs9939777	6334944	A	8836	0.1956	0.09306	0.03559		0.111	0.3323	0.7384		1.865	0.7026	0.007975		-0.4215	0.3522	0.2315		0.3069	0.5006	0.5398		6.401	3.275	0.05066		0.5008	0.2535	0.04824
A2BP1	16	rs72768827	6899123	G	8836	-0.1323	0.06298	0.03577		0.05946	0.2249	0.7915		0.6261	0.4749	0.1874		0.4169	0.2384	0.08031		0.02466	0.3388	0.942		2.283	2.217	0.303		-0.4712	0.1714	0.005995
A2BP1	16	rs17648115	7400611	G	8836	0.1511	0.07199	0.03583		0.8055	0.2569	0.001723		0.6594	0.5432	0.2248		-0.5241	0.2724	0.05436		0.7838	0.3872	0.04295		2.887	2.533	0.2544		0.4493	0.1959	0.02187
A2BP1	16	rs12923616	7254235	T	8836	0.2037	0.09713	0.03599		0.06039	0.347	0.8618		0.7926	0.7307	0.2781		-0.5175	0.3676	0.1593		-0.1965	0.5228	0.7071		3.991	3.419	0.2431		0.4319	0.2644	0.1024
A2BP1	16	rs12596503	6332881	C	8836	0.1971	0.09398	0.03601		-0.002443	0.3356	0.9942		1.849	0.7089	0.009108		-0.5718	0.3557	0.108		0.1675	0.5056	0.7404		6.206	3.307	0.06065		0.5007	0.256	0.05055
A2BP1	16	rs17818943	6325482	G	8836	0.1913	0.0914	0.03643		0.1601	0.3264	0.6237		1.631	0.6893	0.01797		-0.5149	0.3459	0.1367		0.2576	0.4917	0.6004		4.25	3.217	0.1865		0.4329	0.249	0.08216
A2BP1	16	rs73565830	7400416	G	8836	0.2072	0.09904	0.03644		0.6194	0.3536	0.07991		0.4531	0.7485	0.545		-0.624	0.3747	0.09588		0.2557	0.5329	0.6313		2.19	3.485	0.5298		0.7186	0.2695	0.007682
A2BP1	16	rs60494887	7399531	C	8836	0.207	0.099	0.03654		0.644	0.3535	0.06849		0.4642	0.7482	0.535		-0.6196	0.3746	0.09814		0.2992	0.5326	0.5743		2.357	3.484	0.4987		0.7265	0.2694	0.007015
A2BP1	16	rs142677974	6127793	T	8836	0.4211	0.2022	0.03734		-0.06743	0.7221	0.9256		0.2819	1.534	0.8542		0.1413	0.7655	0.8536		0.5774	1.088	0.5956		-3.78	7.118	0.5953		1.308	0.5503	0.01745
A2BP1	16	rs57006762	7399643	C	8836	0.2063	0.09908	0.03738		0.626	0.3538	0.07685		0.4677	0.7488	0.5323		-0.6188	0.3749	0.09885		0.2628	0.5331	0.622		2.268	3.486	0.5154		0.7176	0.2696	0.007788
A2BP1	16	rs74010646	7400246	G	8836	0.2063	0.09908	0.03738		0.626	0.3538	0.07685		0.4677	0.7488	0.5323		-0.6188	0.3749	0.09885		0.2628	0.5331	0.622		2.268	3.486	0.5154		0.7176	0.2696	0.007788
A2BP1	16	rs73565827	7400329	A	8836	0.2063	0.09908	0.03738		0.626	0.3538	0.07685		0.4677	0.7488	0.5323		-0.6188	0.3749	0.09885		0.2628	0.5331	0.622		2.268	3.486	0.5154		0.7176	0.2696	0.007788
A2BP1	16	rs34947614	7540882	G	8836	0.09752	0.04686	0.03747		0.2251	0.1673	0.1785		0.3574	0.3528	0.311		-0.04667	0.1773	0.7924		0.381	0.252	0.1306		0.2247	1.649	0.8916		0.1407	0.1275	0.2699
A2BP1	16	rs13329767	7397962	C	8836	0.1504	0.07229	0.03756		0.7597	0.258	0.00324		0.7333	0.5453	0.1788		-0.5333	0.2735	0.05123		0.8228	0.3888	0.03432		2.564	2.544	0.3135		0.4544	0.1967	0.02094
A2BP1	16	rs28471023	6935907	T	8836	-0.1242	0.0597	0.03759		-0.04794	0.2132	0.8221		0.3589	0.4498	0.425		0.3955	0.2259	0.08004		-0.3063	0.3212	0.3402		0.4763	2.101	0.8207		-0.4657	0.1625	0.004168
A2BP1	16	rs9933137	7402541	G	8836	0.2063	0.09923	0.03767		0.6549	0.3543	0.06457		0.4756	0.75	0.526		-0.6444	0.3754	0.08611		0.287	0.5339	0.5909		1.738	3.492	0.6186		0.7197	0.27	0.007705
A2BP1	16	rs17146172	7403079	C	8836	0.2063	0.09923	0.03767		0.6549	0.3543	0.06457		0.4756	0.75	0.526		-0.6444	0.3754	0.08611		0.287	0.5339	0.5909		1.738	3.492	0.6186		0.7197	0.27	0.007705
A2BP1	16	rs13332228	6950107	G	8836	0.09775	0.04705	0.03775		-0.2097	0.168	0.2119		-0.8679	0.3544	0.01435		-0.1528	0.1781	0.3909		-0.2239	0.253	0.3764		1.733	1.656	0.2952		0.1678	0.1281	0.1903
A2BP1	16	rs1478705	7146269	G	8836	-0.1017	0.04896	0.03788		-0.1377	0.1748	0.4311		-0.1378	0.3685	0.7084		0.3464	0.1853	0.06155		-0.244	0.2634	0.3544		-4.233	1.723	0.01401		-0.3043	0.1333	0.02249
A2BP1	16	rs7194386	6950275	C	8836	0.0977	0.04705	0.03788		-0.2078	0.168	0.216		-0.8705	0.3545	0.01407		-0.153	0.1781	0.3903		-0.2215	0.2531	0.3815		1.744	1.656	0.2924		0.1666	0.1281	0.1936
A2BP1	16	rs7196168	6950552	T	8836	0.0977	0.04705	0.03788		-0.2078	0.168	0.216		-0.8705	0.3545	0.01407		-0.153	0.1781	0.3903		-0.2215	0.2531	0.3815		1.744	1.656	0.2924		0.1666	0.1281	0.1936
A2BP1	16	rs7199488	6950618	C	8836	0.0977	0.04705	0.03788		-0.2078	0.168	0.216		-0.8705	0.3545	0.01407		-0.153	0.1781	0.3903		-0.2215	0.2531	0.3815		1.744	1.656	0.2924		0.1666	0.1281	0.1936
A2BP1	16	rs7199712	6950764	C	8836	0.0977	0.04705	0.03788		-0.2078	0.168	0.216		-0.8705	0.3545	0.01407		-0.153	0.1781	0.3903		-0.2215	0.2531	0.3815		1.744	1.656	0.2924		0.1666	0.1281	0.1936
A2BP1	16	rs17842417	7400882	C	8836	0.2057	0.0992	0.03814		0.6512	0.3542	0.06601		0.4781	0.7497	0.5237		-0.6535	0.3753	0.08165		0.2831	0.5337	0.5957		1.707	3.49	0.6248		0.7096	0.2699	0.00858
A2BP1	16	rs17647460	7319414	C	8836	-0.1164	0.05613	0.03818		-0.1919	0.2004	0.3382		-0.5386	0.4224	0.2023		0.2109	0.2124	0.3209		-0.1585	0.3019	0.5997		-2.63	1.975	0.183		-0.3215	0.1528	0.03541
A2BP1	16	rs6500933	7265425	T	8836	0.4206	0.203	0.03834		0.06716	0.7251	0.9262		1.407	1.527	0.357		-1.885	0.7683	0.01418		0.3604	1.092	0.7415		-0.7232	7.147	0.9194		0.7731	0.5526	0.1619
A2BP1	16	rs142996557	7648488	T	8836	-0.3161	0.1527	0.03845		0.2789	0.5452	0.609		-1.28	1.156	0.2684		0.4446	0.5785	0.4422		0.7579	0.8213	0.3562		-15.45	5.377	0.004061		-0.8474	0.4159	0.04165
A2BP1	16	rs8060861	7317711	G	8836	-0.1165	0.05626	0.03849		-0.157	0.2009	0.4345		-0.4965	0.4233	0.2408		0.2245	0.2129	0.2917		-0.1555	0.3027	0.6074		-2.575	1.98	0.1935		-0.3067	0.1532	0.04529
A2BP1	16	rs8050514	6717065	T	8836	0.1889	0.09131	0.03864		0.2492	0.3261	0.4447		0.3185	0.6876	0.6432		-0.4661	0.3456	0.1775		0.7891	0.4912	0.1082		6.913	3.213	0.03147		0.4457	0.2486	0.07302
A2BP1	16	rs4786092	6322276	A	8836	0.1847	0.08949	0.03905		0.1944	0.3195	0.5429		1.488	0.6751	0.0275		-0.4911	0.3387	0.1471		0.3251	0.4814	0.4996		4.258	3.149	0.1764		0.4134	0.2438	0.08991
A2BP1	16	rs9924851	7321779	C	8836	-0.1155	0.05596	0.03914		-0.1717	0.1998	0.3902		-0.543	0.4213	0.1974		0.1919	0.2118	0.3649		-0.1545	0.301	0.6078		-2.517	1.969	0.2013		-0.3114	0.1524	0.04099
A2BP1	16	rs9936075	7321909	G	8836	-0.1155	0.05596	0.03914		-0.1717	0.1998	0.3902		-0.543	0.4213	0.1974		0.1919	0.2118	0.3649		-0.1545	0.301	0.6078		-2.517	1.969	0.2013		-0.3114	0.1524	0.04099
A2BP1	16	rs17139608	6281175	T	8836	-0.09678	0.04692	0.03918		-0.08448	0.1675	0.614		-0.1958	0.3535	0.5798		-0.05022	0.1775	0.7773		-0.2643	0.2523	0.2949		-3.914	1.65	0.01773		-0.1525	0.1277	0.2326
A2BP1	16	rs17143484	7399252	C	8836	0.2039	0.09897	0.0394		0.6489	0.3533	0.06631		0.4539	0.7479	0.544		-0.6181	0.3744	0.09883		0.3048	0.5324	0.567		2.286	3.482	0.5116		0.7122	0.2693	0.008189
A2BP1	16	rs56178460	7403100	C	8836	0.2044	0.09931	0.03964		0.6328	0.3546	0.07436		0.4872	0.7504	0.5161		-0.6328	0.3757	0.09219		0.2351	0.5343	0.66		1.662	3.494	0.6344		0.7064	0.2702	0.008963
A2BP1	16	rs5014746	7323077	T	8836	-0.1146	0.05577	0.0399		-0.1879	0.1991	0.3454		-0.4758	0.4201	0.2574		0.1606	0.2111	0.4468		-0.1936	0.3	0.5188		-2.071	1.963	0.2913		-0.285	0.1518	0.06058
A2BP1	16	rs1507004	7630506	G	8836	-0.4474	0.2178	0.03994		-1.51	0.7775	0.05217		0.8073	1.645	0.6236		0.3894	0.8243	0.6366		-2.386	1.171	0.04166		-5.328	7.665	0.487		-0.7581	0.5927	0.2009
A2BP1	16	rs76344362	7630545	T	8836	-0.4474	0.2178	0.03994		-1.51	0.7775	0.05217		0.8073	1.645	0.6236		0.3894	0.8243	0.6366		-2.386	1.171	0.04166		-5.328	7.665	0.487		-0.7581	0.5927	0.2009
A2BP1	16	rs62015085	6282623	C	8836	-0.09638	0.04692	0.04001		-0.08631	0.1675	0.6064		-0.1639	0.3536	0.643		-0.03003	0.1775	0.8657		-0.2599	0.2523	0.3031		-4.079	1.65	0.01348		-0.145	0.1277	0.2564
A2BP1	16	rs11649244	6283299	G	8836	-0.09638	0.04692	0.04001		-0.08631	0.1675	0.6064		-0.1639	0.3536	0.643		-0.03003	0.1775	0.8657		-0.2599	0.2523	0.3031		-4.079	1.65	0.01348		-0.145	0.1277	0.2564
A2BP1	16	rs11077149	7264782	T	8836	0.2749	0.134	0.04021		-0.0515	0.4784	0.9143		-0.1332	1.009	0.895		-0.6966	0.5071	0.1696		-0.2077	0.7208	0.7732		0.1187	4.716	0.9799		0.7126	0.3646	0.05069
A2BP1	16	rs7200163	6720034	G	8836	0.1867	0.09098	0.04024		0.2104	0.3249	0.5172		0.3165	0.6853	0.6442		-0.4455	0.3444	0.1959		0.7763	0.4894	0.1127		6.728	3.202	0.03565		0.4264	0.2477	0.08524
A2BP1	16	rs17139685	6301118	C	8836	0.1056	0.05152	0.04046		0.1794	0.1839	0.3294		0.4722	0.3883	0.224		-0.001471	0.1949	0.994		0.2725	0.277	0.3254		3.981	1.812	0.02806		0.2211	0.1402	0.1149
A2BP1	16	rs79861453	6327433	C	8836	0.1919	0.0937	0.04055		-0.001411	0.3346	0.9966		1.708	0.7067	0.01567		-0.6464	0.3546	0.06837		0.1232	0.5041	0.807		6.109	3.297	0.06397		0.4639	0.2553	0.06918
A2BP1	16	rs7203013	6964963	C	8836	-0.1853	0.09049	0.04067		0.04853	0.3232	0.8806		0.6187	0.6825	0.3647		0.6367	0.3425	0.06305		-0.1423	0.4868	0.7701		-4.355	3.185	0.1715		-0.508	0.2464	0.03923
A2BP1	16	rs7194657	7261466	G	8836	-0.0956	0.04671	0.04073		-0.1262	0.1668	0.4492		-0.3111	0.352	0.3768		0.04009	0.1768	0.8206		-0.2223	0.2513	0.3763		-2.428	1.644	0.1397		-0.2302	0.1272	0.07033
A2BP1	16	rs13338731	6899804	T	8836	-0.1228	0.06001	0.04079		-0.02338	0.2143	0.9131		0.7273	0.4528	0.1082		0.4354	0.2271	0.05528		-0.02701	0.3229	0.9333		1.314	2.112	0.534		-0.4072	0.1633	0.01268
A2BP1	16	rs7197129	7265616	C	8836	0.1561	0.07633	0.04083		0.0859	0.2726	0.7527		-0.3043	0.5749	0.5966		-0.2702	0.2889	0.3498		-0.1474	0.4106	0.7196		2.879	2.687	0.2839		0.3954	0.2077	0.05703
A2BP1	16	rs117512032	7227793	G	8836	0.2629	0.1287	0.04121		0.6671	0.4594	0.1465		2.651	0.9713	0.006356		-1.105	0.4868	0.02322		0.9316	0.6921	0.1783		13.61	4.526	0.00265		0.7771	0.3501	0.02647
A2BP1	16	rs17736900	7140983	T	8836	0.0998	0.04889	0.04124		0.3495	0.1745	0.04526		0.291	0.3683	0.4295		-0.09677	0.185	0.601		0.5099	0.2629	0.05249		1.372	1.72	0.4251		0.1754	0.1331	0.1873
A2BP1	16	rs79365433	6923018	A	8836	0.3956	0.1942	0.04166		0.6364	0.6934	0.3588		0.1008	1.464	0.9451		1.689	0.7348	0.02157		-0.6228	1.045	0.5511		-1.362	6.835	0.8421		0.6535	0.5285	0.2163
A2BP1	16	rs35858390	6720861	T	8836	0.1758	0.08631	0.04167		0.1807	0.3081	0.5576		0.08718	0.6501	0.8933		-0.3874	0.3266	0.2356		0.7137	0.4642	0.1242		6.133	3.037	0.04343		0.4337	0.2349	0.06491
A2BP1	16	rs11077098	6932894	A	8836	-0.1447	0.07124	0.04224		0.2878	0.2544	0.2579		0.8026	0.5372	0.1352		0.4134	0.2696	0.1253		0.02784	0.3832	0.9421		-0.4555	2.507	0.8559		-0.4966	0.1939	0.01044
A2BP1	16	rs62015747	7491640	T	8836	0.09617	0.04734	0.04224		0.06514	0.169	0.7		-0.07953	0.356	0.8232		0.114	0.1792	0.5247		0.06384	0.2547	0.8021		2.307	1.666	0.1661		0.2878	0.1288	0.02549
A2BP1	16	rs138142032	6397125	C	8836	0.4221	0.2082	0.04265		0.3145	0.7434	0.6723		-0.9428	1.567	0.5474		-0.1177	0.7881	0.8813		-0.5275	1.12	0.6377		-3.32	7.328	0.6506		0.4487	0.5667	0.4285
A2BP1	16	rs17140275	6493668	G	8836	0.1048	0.05171	0.04272		0.04656	0.1846	0.8009		0.4796	0.3896	0.2184		0.1188	0.1957	0.544		-0.2252	0.2782	0.4183		0.7965	1.82	0.6617		0.1076	0.1408	0.4447
A2BP1	16	rs716566	7377807	A	8836	0.1466	0.07237	0.0428		0.4865	0.2583	0.05971		0.4849	0.5465	0.3749		-0.3212	0.2738	0.2408		0.3492	0.3893	0.3697		2.689	2.546	0.291		0.4528	0.1969	0.02149
A2BP1	16	rs716567	7377907	T	8836	0.1492	0.07372	0.04299		0.5221	0.2631	0.04726		0.6201	0.5569	0.2655		-0.3342	0.2789	0.2309		0.4344	0.3965	0.2733		3.109	2.594	0.2306		0.4881	0.2006	0.01496
A2BP1	16	rs8056938	6688022	G	8836	0.1505	0.07437	0.04301		0.3116	0.2656	0.2407		0.3374	0.5595	0.5465		0.1577	0.2817	0.5757		0.7529	0.4001	0.0599		-0.3059	2.62	0.9071		0.1934	0.2025	0.3395
A2BP1	16	rs11643905	6284248	C	8836	-0.09491	0.0469	0.04302		-0.09294	0.1674	0.5787		-0.1527	0.3534	0.6657		-0.02212	0.1774	0.9008		-0.2803	0.2522	0.2663		-4.06	1.649	0.01386		-0.1438	0.1277	0.2601
A2BP1	16	rs11644267	6284267	T	8836	-0.09491	0.0469	0.04302		-0.09294	0.1674	0.5787		-0.1527	0.3534	0.6657		-0.02212	0.1774	0.9008		-0.2803	0.2522	0.2663		-4.06	1.649	0.01386		-0.1438	0.1277	0.2601
A2BP1	16	rs933477	6284327	G	8836	-0.09491	0.0469	0.04302		-0.09294	0.1674	0.5787		-0.1527	0.3534	0.6657		-0.02212	0.1774	0.9008		-0.2803	0.2522	0.2663		-4.06	1.649	0.01386		-0.1438	0.1277	0.2601
A2BP1	16	rs4414510	7322726	A	8836	-0.1128	0.05576	0.04312		-0.1938	0.1991	0.3305		-0.479	0.4201	0.2542		0.1674	0.2111	0.4278		-0.2024	0.3	0.4999		-2.164	1.962	0.2702		-0.2871	0.1518	0.05867
A2BP1	16	rs34925530	6931990	C	8836	0.1403	0.06938	0.04325		-0.06789	0.2478	0.7841		-0.1938	0.5235	0.7112		-0.2868	0.2626	0.2748		0.09938	0.3733	0.7901		-0.7615	2.442	0.7552		0.3189	0.1889	0.09138
A2BP1	16	rs17739811	7482272	T	8836	0.2431	0.1203	0.04332		-0.1293	0.4296	0.7635		0.2903	0.9073	0.749		-0.003453	0.4554	0.994		-0.8851	0.6472	0.1715		1.528	4.235	0.7183		0.3376	0.3275	0.3026
A2BP1	16	rs56244515	6900664	G	8836	-0.1237	0.06128	0.04359		0.02446	0.2188	0.911		0.6372	0.4622	0.1681		0.3478	0.2319	0.1338		-0.05654	0.3297	0.8638		1.791	2.157	0.4064		-0.4181	0.1668	0.01221
A2BP1	16	rs9646298	6783941	T	8836	0.09329	0.04636	0.04423		0.1057	0.1655	0.5233		0.1531	0.3497	0.6616		-0.04382	0.1755	0.8028		-0.03073	0.2494	0.902		-0.1662	1.632	0.9189		0.1875	0.1262	0.1375
A2BP1	16	rs7193674	6941478	T	8836	-0.1065	0.05296	0.04433		0.1703	0.1891	0.3678		0.1954	0.3991	0.6244		0.3645	0.2004	0.06898		-0.05293	0.2849	0.8526		2.726	1.864	0.1435		-0.3855	0.1441	0.007486
A2BP1	16	rs1478707	7141250	G	8836	0.09833	0.04893	0.04453		0.3542	0.1747	0.04265		0.2462	0.3687	0.5042		-0.1255	0.1852	0.498		0.5141	0.2632	0.05078		1.085	1.722	0.5286		0.1788	0.1332	0.1794
TENM2	5	rs1421980	167246839	A	8836	-0.1181	0.05879	0.04463		-0.08138	0.2099	0.6983		0.01281	0.4432	0.9769		-0.4487	0.2225	0.04375		-0.1861	0.3163	0.5562		-0.6549	2.069	0.7516		-0.2656	0.16	0.097
GPR141	7	rs35710669	37739157	A	8836	-0.1042	0.05194	0.04489		-0.08928	0.1855	0.6303		-0.8749	0.3914	0.02542		0.2196	0.1966	0.2639		-0.2387	0.2794	0.3929		2.208	1.828	0.2271		-0.2275	0.1414	0.1076
GPR141	7	rs718678	37740863	T	8836	-0.1042	0.05194	0.04489		-0.08928	0.1855	0.6303		-0.8749	0.3914	0.02542		0.2196	0.1966	0.2639		-0.2387	0.2794	0.3929		2.208	1.828	0.2271		-0.2275	0.1414	0.1076
GPR141	7	rs12673317	37742106	T	8836	-0.1042	0.05194	0.04489		-0.08928	0.1855	0.6303		-0.8749	0.3914	0.02542		0.2196	0.1966	0.2639		-0.2387	0.2794	0.3929		2.208	1.828	0.2271		-0.2275	0.1414	0.1076
GPR141	7	rs12673355	37742171	A	8836	-0.1042	0.05194	0.04489		-0.08928	0.1855	0.6303		-0.8749	0.3914	0.02542		0.2196	0.1966	0.2639		-0.2387	0.2794	0.3929		2.208	1.828	0.2271		-0.2275	0.1414	0.1076
GPR141	7	rs12673439	37742673	A	8836	-0.1042	0.05194	0.04489		-0.08928	0.1855	0.6303		-0.8749	0.3914	0.02542		0.2196	0.1966	0.2639		-0.2387	0.2794	0.3929		2.208	1.828	0.2271		-0.2275	0.1414	0.1076
A2BP1	16	rs9924450	7398844	G	8836	0.145	0.07232	0.04494		0.7602	0.2581	0.00323		0.7161	0.5456	0.1894		-0.4843	0.2736	0.07679		0.7863	0.3889	0.04322		2.739	2.545	0.2818		0.4486	0.1968	0.02268
A2BP1	16	rs55840189	6593868	G	8836	0.09773	0.04874	0.04499		-0.03004	0.174	0.8629		0.4549	0.3669	0.2151		0.03057	0.1845	0.8684		0.1454	0.2622	0.5791		-1.263	1.715	0.4617		0.1757	0.1327	0.1855
A2BP1	16	rs17669891	7196614	C	8836	-0.1668	0.08323	0.04505		-0.007953	0.2971	0.9786		-0.3502	0.6299	0.5782		-0.357	0.315	0.2571		0.7545	0.4476	0.0919		8.225	2.928	0.004973		-0.1744	0.2266	0.4416
A2BP1	16	rs12443950	6949158	A	8836	0.09425	0.04705	0.04519		-0.2044	0.168	0.2237		-0.9158	0.3544	0.009791		-0.1392	0.1781	0.4345		-0.1993	0.2531	0.4311		1.667	1.656	0.314		0.1555	0.1281	0.2251
TENM2	5	rs2973657	167213694	C	8832	0.1171	0.05848	0.04519		0.1057	0.2088	0.6127		0.9338	0.4409	0.03422		0.03904	0.2213	0.86		0.2055	0.3146	0.5136		3.456	2.058	0.09316		0.3357	0.1592	0.03494
A2BP1	16	rs78779323	6334952	G	8836	0.1883	0.09402	0.04528		0.005031	0.3357	0.988		1.842	0.7091	0.009423		-0.5628	0.3558	0.1138		0.1688	0.5058	0.7386		6.222	3.309	0.06007		0.4854	0.2561	0.05813
A2BP1	16	rs74010652	7403370	A	8836	0.2006	0.1002	0.04535		0.6331	0.3579	0.07693		0.547	0.7572	0.4701		-0.6926	0.3792	0.06783		0.2449	0.5393	0.6497		1.773	3.527	0.6151		0.7101	0.2728	0.00924
A2BP1	16	rs55999476	6934175	T	8836	-0.1209	0.06041	0.04538		-0.07182	0.2157	0.7392		0.3738	0.4551	0.4115		0.3593	0.2286	0.1161		-0.3028	0.325	0.3515		-0.2041	2.126	0.9235		-0.4421	0.1644	0.007187
GPR141	7	rs115506831	37743917	T	8836	-0.1039	0.05194	0.04552		-0.09049	0.1855	0.6256		-0.8742	0.3914	0.02553		0.2196	0.1966	0.264		-0.2436	0.2794	0.3833		2.215	1.828	0.2257		-0.2263	0.1414	0.1095
GPR141	7	rs17171137	37748551	G	8836	-0.1008	0.05041	0.04567		-0.3915	0.1799	0.02954		-0.7421	0.3798	0.05077		0.1112	0.1907	0.56		-0.4853	0.271	0.07337		2.066	1.773	0.2441		-0.2148	0.1372	0.1173
A2BP1	16	rs55715504	7617385	A	8836	-0.2985	0.1494	0.04568		0.4302	0.5334	0.4199		-0.3885	1.139	0.7331		0.03331	0.5654	0.953		0.1124	0.8036	0.8888		6.046	5.257	0.2502		-0.6319	0.407	0.1205
A2BP1	16	rs17822719	6583125	A	8836	0.1037	0.05189	0.04576		0.2698	0.1852	0.1452		0.3954	0.3901	0.3108		-0.024	0.1964	0.9027		0.4346	0.2791	0.1194		0.1421	1.826	0.938		0.2571	0.1413	0.0688
A2BP1	16	rs80319865	6325361	C	8836	0.1854	0.0928	0.04578		0.05599	0.3314	0.8658		1.651	0.7002	0.01838		-0.5427	0.3512	0.1224		0.2167	0.4992	0.6643		4.923	3.266	0.1318		0.4292	0.2528	0.08961
A2BP1	16	rs2110342	6759606	C	8836	0.1754	0.08785	0.04592		0.1604	0.3136	0.6091		0.4478	0.6612	0.4983		-0.6107	0.3325	0.06627		0.4707	0.4725	0.3192		5.21	3.092	0.09202		0.3406	0.2391	0.1543
A2BP1	16	rs76256789	7399868	T	8836	0.1997	0.1001	0.04607		0.6502	0.3574	0.06893		0.5445	0.7563	0.4716		-0.6867	0.3787	0.06986		0.2358	0.5386	0.6616		1.812	3.523	0.607		0.7006	0.2724	0.01014
A2BP1	16	rs12709189	7261117	T	8836	0.1999	0.1002	0.04612		0.1576	0.3581	0.6599		0.2528	0.7537	0.7373		-0.6743	0.3793	0.07551		-0.1341	0.5395	0.8036		4.174	3.528	0.2368		0.4674	0.2728	0.08667
A2BP1	16	rs17823229	6593780	T	8836	0.09717	0.04874	0.04622		-0.01821	0.174	0.9166		0.453	0.3669	0.217		0.03093	0.1844	0.8668		0.1671	0.2621	0.5238		-1.272	1.715	0.4585		0.1723	0.1327	0.1941
A2BP1	16	rs74010649	7400983	T	8836	0.1997	0.1002	0.04623		0.6471	0.3577	0.0705		0.536	0.7569	0.4789		-0.6902	0.3791	0.06865		0.2479	0.539	0.6456		1.698	3.525	0.6301		0.707	0.2726	0.00953
A2BP1	16	rs138750163	7404087	G	8836	0.1997	0.1003	0.04649		0.648	0.358	0.07033		0.5449	0.7576	0.472		-0.6734	0.3794	0.07594		0.2454	0.5395	0.6491		1.732	3.528	0.6234		0.7037	0.2729	0.00993
A2BP1	16	rs12446151	6757810	A	8836	0.1749	0.08788	0.04654		0.149	0.3137	0.6347		0.4432	0.6614	0.5028		-0.5926	0.3326	0.07482		0.454	0.4726	0.3368		5.09	3.093	0.09983		0.3324	0.2391	0.1645
A2BP1	16	rs6500960	7463376	G	8836	-0.09362	0.04704	0.04659		-0.06652	0.1679	0.692		-0.3552	0.3547	0.3166		0.1271	0.178	0.4753		-0.1493	0.253	0.5552		-1.735	1.655	0.2946		-0.2139	0.128	0.09482
A2BP1	16	rs11077190	7535260	C	8836	0.09384	0.04716	0.04664		0.1332	0.1684	0.4288		0.4657	0.3552	0.1899		0.08553	0.1785	0.6318		0.2649	0.2537	0.2964		0.2106	1.66	0.899		0.1124	0.1284	0.3813
A2BP1	16	rs7188294	6873611	T	8836	-0.1403	0.07059	0.04683		0.1664	0.2521	0.5091		0.2596	0.5322	0.6256		0.229	0.2672	0.3914		0.2063	0.3797	0.5869		-5.608	2.484	0.02398		-0.1353	0.1921	0.4815
A2BP1	16	rs4786121	6873788	A	8836	-0.1403	0.07059	0.04683		0.1664	0.2521	0.5091		0.2596	0.5322	0.6256		0.229	0.2672	0.3914		0.2063	0.3797	0.5869		-5.608	2.484	0.02398		-0.1353	0.1921	0.4815
A2BP1	16	rs8051613	7483077	G	8836	-0.0982	0.04946	0.04715		-0.1685	0.1766	0.3401		-0.3527	0.3726	0.344		0.1561	0.1872	0.4043		-0.06504	0.266	0.8068		-0.2666	1.741	0.8783		-0.2121	0.1346	0.1151
A2BP1	16	rs61029374	7145397	T	8836	-0.09923	0.04999	0.04716		-0.2344	0.1785	0.1891		-0.2459	0.3762	0.5133		0.4865	0.1891	0.01012		-0.3544	0.2689	0.1875		-4.872	1.759	0.005612		-0.2383	0.1361	0.07994
A2BP1	16	rs12709190	7261347	G	8836	0.1994	0.1005	0.04728		0.1802	0.3588	0.6155		0.2988	0.7556	0.6925		-0.6661	0.3803	0.07986		-0.1017	0.5406	0.8507		4.406	3.536	0.2129		0.4502	0.2735	0.09979
A2BP1	16	rs78956904	6912628	C	8836	-0.1149	0.058	0.04765		-0.1295	0.2071	0.5319		0.3974	0.4369	0.3631		0.4075	0.2195	0.06339		-0.2947	0.312	0.3449		-0.2509	2.042	0.9022		-0.3765	0.1579	0.01711
A2BP1	16	rs28438042	6936724	G	8836	-0.1169	0.05913	0.04796		-0.01564	0.2111	0.941		0.2496	0.4453	0.5751		0.3669	0.2238	0.1011		-0.2698	0.3181	0.3963		0.5254	2.081	0.8007		-0.4452	0.1609	0.005675
A2BP1	16	rs9927909	7387344	G	8836	0.1457	0.07373	0.0482		0.6232	0.2631	0.01789		0.71	0.557	0.2025		-0.3835	0.279	0.1692		0.5246	0.3965	0.1859		2.747	2.594	0.2897		0.4627	0.2006	0.0211
A2BP1	16	rs8052577	6329650	A	8836	0.1831	0.09276	0.04849		0.04769	0.3313	0.8855		1.845	0.6999	0.008382		-0.4609	0.3511	0.1894		0.1261	0.4991	0.8006		6.17	3.265	0.05878		0.4383	0.2527	0.0829
A2BP1	16	rs4142923	7141210	G	8836	0.09624	0.04878	0.04855		0.3017	0.1741	0.08327		0.4146	0.3675	0.2593		-0.1089	0.1846	0.5552		0.4184	0.2624	0.1108		1.499	1.717	0.3825		0.1835	0.1328	0.1669
A2BP1	16	rs73537475	6374583	G	8836	0.4609	0.2337	0.04866		-0.5131	0.8347	0.5387		1.926	1.756	0.2726		-1.088	0.8847	0.2189		0.8768	1.258	0.4857		6.436	8.227	0.4341		0.8486	0.6362	0.1823
A2BP1	16	rs9923435	7388597	G	8836	0.1446	0.07346	0.04906		0.618	0.2622	0.01845		0.671	0.5549	0.2266		-0.4006	0.2779	0.1496		0.5273	0.3951	0.1821		2.704	2.585	0.2956		0.4716	0.1999	0.01833
A2BP1	16	rs62015470	6593751	C	8836	0.09578	0.04872	0.04934		-0.006048	0.174	0.9723		0.4805	0.3667	0.1902		0.03555	0.1844	0.8471		0.1801	0.2621	0.4918		-1.289	1.715	0.4523		0.1695	0.1326	0.2012
A2BP1	16	rs6500949	7386523	C	8836	0.1457	0.07413	0.04937		0.5712	0.2646	0.03088		0.6411	0.5601	0.2525		-0.3825	0.2805	0.1727		0.5003	0.3987	0.2096		2.906	2.608	0.2652		0.472	0.2017	0.01929
A2BP1	16	rs75488555	6674526	G	8836	-0.4392	0.2236	0.04957		-2.041	0.7983	0.0106		-2.491	1.691	0.1407		-0.159	0.8465	0.851		-3.198	1.203	0.007853		-10.44	7.871	0.1849		-1.251	0.6086	0.0398
GPR141	7	rs76400111	37754553	C	8836	-0.2092	0.1065	0.04961		0.5194	0.3803	0.172		-0.884	0.8043	0.2717		0.8226	0.4031	0.04132		0.1418	0.573	0.8046		-4.975	3.749	0.1845		-0.505	0.2899	0.08153
A2BP1	16	rs11077193	7543268	T	8836	0.0917	0.04671	0.04967		0.3011	0.1667	0.071		0.5316	0.3518	0.1308		0.0316	0.1768	0.8581		0.474	0.2512	0.05917		-0.2287	1.644	0.8893		0.1093	0.1271	0.3902
A2BP1	16	rs17823211	6593569	G	8836	0.09566	0.04874	0.04972		-0.01732	0.174	0.9207		0.4526	0.3669	0.2174		0.03451	0.1845	0.8516		0.1709	0.2622	0.5146		-1.291	1.715	0.4515		0.1686	0.1327	0.2038
A2BP1	16	rs62015469	6593672	A	8836	0.09566	0.04874	0.04972		-0.01732	0.174	0.9207		0.4526	0.3669	0.2174		0.03451	0.1845	0.8516		0.1709	0.2622	0.5146		-1.291	1.715	0.4515		0.1686	0.1327	0.2038
A2BP1	16	rs3826208	7720020	C	8836	0.1229	0.06262	0.04982		0.092	0.2236	0.6807		0.1755	0.4721	0.71		-0.2695	0.237	0.2556		0.1775	0.3368	0.5983		1.461	2.204	0.5075		0.24	0.1704	0.1592
A2BP1	16	rs17646192	7210882	A	8836	0.4309	0.2198	0.04997		-0.2797	0.7849	0.7216		1.515	1.665	0.3628		-2.313	0.8316	0.005416		-0.82	1.182	0.488		-3.593	7.736	0.6423		0.5453	0.5982	0.362
A2BP1	16	rs9302846	7491238	C	8836	0.09278	0.04734	0.05005		0.09579	0.169	0.5709		-0.184	0.356	0.6053		0.09613	0.1792	0.5916		0.04775	0.2547	0.8513		2.229	1.666	0.1808		0.2817	0.1288	0.02879
A2BP1	16	rs12448770	7384227	C	8836	0.1423	0.07269	0.05025		0.4783	0.2595	0.06532		0.5148	0.549	0.3485		-0.3254	0.275	0.2369		0.381	0.391	0.3298		2.826	2.558	0.2692		0.4492	0.1978	0.02316
A2BP1	16	rs79875458	6660708	A	8836	-0.4332	0.2214	0.05049		-2.2	0.7904	0.005393		-2.486	1.674	0.1375		-0.06631	0.8382	0.9369		-3.497	1.191	0.003321		-9.961	7.794	0.2013		-1.13	0.6027	0.06075
A2BP1	16	rs12325183	7387930	T	8836	0.1451	0.07419	0.05059		0.5693	0.2648	0.0316		0.7479	0.5606	0.1822		-0.4079	0.2807	0.1463		0.4865	0.399	0.2228		2.985	2.61	0.2529		0.4763	0.2019	0.01832
A2BP1	16	rs9931064	7388637	G	8836	0.144	0.0737	0.05073		0.6184	0.2631	0.01877		0.7149	0.5568	0.1992		-0.3907	0.2789	0.1612		0.5173	0.3964	0.1919		2.819	2.593	0.277		0.4595	0.2005	0.02199
A2BP1	16	rs75057763	7208351	C	8836	-0.1347	0.06898	0.05088		0.06915	0.2463	0.7789		-0.2127	0.5214	0.6834		-0.3888	0.261	0.1364		0.4188	0.371	0.259		7.836	2.426	0.001242		-0.1838	0.1878	0.3278
A2BP1	16	rs4786122	6873884	A	8836	-0.1375	0.07049	0.05107		0.1726	0.2517	0.4928		0.2368	0.5314	0.6559		0.2103	0.2668	0.4306		0.2303	0.3792	0.5436		-5.766	2.48	0.02011		-0.1381	0.1919	0.4717
A2BP1	16	rs4786123	6873921	G	8836	-0.1375	0.07049	0.05107		0.1726	0.2517	0.4928		0.2368	0.5314	0.6559		0.2103	0.2668	0.4306		0.2303	0.3792	0.5436		-5.766	2.48	0.02011		-0.1381	0.1919	0.4717
A2BP1	16	rs4786940	6874240	C	8836	-0.1375	0.07049	0.05107		0.1726	0.2517	0.4928		0.2368	0.5314	0.6559		0.2103	0.2668	0.4306		0.2303	0.3792	0.5436		-5.766	2.48	0.02011		-0.1381	0.1919	0.4717
A2BP1	16	rs78691040	6220794	C	8836	0.4393	0.2253	0.05122		2.043	0.8043	0.0111		0.2918	1.713	0.8647		-1.37	0.8528	0.1081		3.142	1.212	0.009525		-5.717	7.931	0.471		1.386	0.6132	0.02381
A2BP1	16	rs76783038	6910744	C	8836	-0.1115	0.05739	0.05201		-0.06127	0.2049	0.7649		0.4877	0.4325	0.2595		0.3776	0.2172	0.08211		-0.1931	0.3087	0.5317		-0.3112	2.02	0.8775		-0.3889	0.1562	0.0128
A2BP1	16	rs148796939	7408480	A	8836	0.1928	0.09929	0.05226		0.6195	0.3545	0.0806		0.6788	0.7502	0.3655		-0.6217	0.3756	0.09797		0.105	0.5342	0.8442		0.5024	3.494	0.8857		0.6427	0.2702	0.0174
A2BP1	16	rs75019146	6330943	A	8836	0.1818	0.09367	0.05229		0.0293	0.3345	0.9302		1.802	0.7064	0.01076		-0.5764	0.3545	0.104		0.2047	0.5039	0.6847		6.381	3.296	0.05291		0.4644	0.2552	0.06883
A2BP1	16	rs9934158	7397669	C	8836	0.14	0.07221	0.0526		0.7656	0.2577	0.002976		0.6615	0.5448	0.2247		-0.5051	0.2732	0.06451		0.8452	0.3883	0.02955		2.629	2.541	0.3009		0.4134	0.1965	0.03545
A2BP1	16	rs9929583	7240744	C	8836	-0.08999	0.04657	0.05332		-0.1332	0.1662	0.4229		-0.1991	0.3509	0.5704		0.09702	0.1762	0.5819		-0.283	0.2505	0.2585		-3.242	1.638	0.04782		-0.2171	0.1268	0.08683
A2BP1	16	rs4786091	6321977	A	8836	0.1724	0.08939	0.05379		0.2005	0.3192	0.5298		1.487	0.6742	0.02747		-0.4513	0.3383	0.1822		0.3369	0.4809	0.4836		4.116	3.146	0.1908		0.3792	0.2435	0.1195
A2BP1	16	rs77551263	7239555	C	8836	-0.09164	0.04753	0.05388		-0.2171	0.1697	0.2008		-0.02105	0.3581	0.9531		0.1038	0.1799	0.564		-0.3649	0.2557	0.1535		-3.633	1.672	0.02983		-0.2328	0.1294	0.07202
A2BP1	16	rs12597604	6325744	T	8836	0.1791	0.09292	0.05398		0.04793	0.3318	0.8851		1.638	0.7009	0.01945		-0.5167	0.3517	0.1418		0.1909	0.4999	0.7025		4.736	3.27	0.1476		0.4016	0.2531	0.1127
A2BP1	16	rs77929603	6336446	G	8836	0.181	0.09395	0.05409		0.01196	0.3355	0.9716		1.814	0.7087	0.01049		-0.5511	0.3556	0.1212		0.1745	0.5054	0.73		6.203	3.306	0.06066		0.4706	0.256	0.06604
A2BP1	16	rs17562492	7391332	T	8836	0.1322	0.06868	0.05424		0.4584	0.2452	0.06155		0.3236	0.5185	0.5325		-0.4918	0.2599	0.05848		0.3855	0.3694	0.2968		3.412	2.417	0.158		0.3796	0.1869	0.0423
A2BP1	16	rs10492754	7542356	C	8836	0.0895	0.04671	0.05537		0.2941	0.1667	0.07778		0.5662	0.3517	0.1075		0.01192	0.1767	0.9462		0.4935	0.2512	0.04945		0.07941	1.643	0.9615		0.1103	0.1271	0.3856
A2BP1	16	rs9937276	7239077	C	8836	-0.08913	0.04654	0.05551		-0.1224	0.1662	0.4612		-0.1992	0.3507	0.5701		0.08565	0.1761	0.6267		-0.2709	0.2503	0.2792		-3.217	1.637	0.04949		-0.22	0.1267	0.08258
A2BP1	16	rs17670460	7239515	G	8836	-0.08913	0.04654	0.05551		-0.1224	0.1662	0.4612		-0.1992	0.3507	0.5701		0.08565	0.1761	0.6267		-0.2709	0.2503	0.2792		-3.217	1.637	0.04949		-0.22	0.1267	0.08258
A2BP1	16	rs13339007	7239712	C	8836	-0.08913	0.04654	0.05551		-0.1224	0.1662	0.4612		-0.1992	0.3507	0.5701		0.08565	0.1761	0.6267		-0.2709	0.2503	0.2792		-3.217	1.637	0.04949		-0.22	0.1267	0.08258
A2BP1	16	rs9929134	7240248	T	8836	-0.08913	0.04654	0.05551		-0.1224	0.1662	0.4612		-0.1992	0.3507	0.5701		0.08565	0.1761	0.6267		-0.2709	0.2503	0.2792		-3.217	1.637	0.04949		-0.22	0.1267	0.08258
A2BP1	16	rs9930105	7240602	T	8836	-0.08913	0.04654	0.05551		-0.1224	0.1662	0.4612		-0.1992	0.3507	0.5701		0.08565	0.1761	0.6267		-0.2709	0.2503	0.2792		-3.217	1.637	0.04949		-0.22	0.1267	0.08258
A2BP1	16	rs72636217	7240620	A	8836	-0.08913	0.04654	0.05551		-0.1224	0.1662	0.4612		-0.1992	0.3507	0.5701		0.08565	0.1761	0.6267		-0.2709	0.2503	0.2792		-3.217	1.637	0.04949		-0.22	0.1267	0.08258
A2BP1	16	rs13339670	7397796	A	8836	0.1919	0.1007	0.05666		0.6094	0.3595	0.09008		0.482	0.7608	0.5264		-0.6947	0.3809	0.06822		0.2611	0.5417	0.6298		1.355	3.543	0.702		0.6787	0.274	0.01327
A2BP1	16	rs17736941	7143815	T	8836	-0.0953	0.05002	0.05677		-0.2208	0.1786	0.2163		-0.2463	0.3764	0.5129		0.5065	0.1892	0.007449		-0.3456	0.269	0.199		-4.861	1.76	0.005746		-0.2357	0.1362	0.08354
A2BP1	16	rs76192286	6928430	G	8836	0.3664	0.1931	0.05782		0.6084	0.6896	0.3777		0.01984	1.456	0.9891		1.727	0.7308	0.01812		-0.5792	1.039	0.5772		-1.381	6.798	0.839		0.6002	0.5257	0.2536
A2BP1	16	rs67010016	7503263	C	8836	0.1057	0.05573	0.05794		0.03441	0.199	0.8627		-0.1609	0.4193	0.7011		-0.05067	0.2109	0.8102		-0.05303	0.2998	0.8596		4.308	1.961	0.02804		0.2588	0.1517	0.08805
A2BP1	16	rs12103335	7144056	T	8836	-0.09429	0.04978	0.05821		-0.1675	0.1777	0.346		-0.257	0.3746	0.4926		0.5395	0.1883	0.004181		-0.3076	0.2677	0.2506		-5.143	1.751	0.003321		-0.2192	0.1355	0.1057
A2BP1	16	rs72636216	7238067	C	8836	-0.08807	0.04654	0.05848		-0.1247	0.1662	0.4532		-0.197	0.3507	0.5743		0.09328	0.1761	0.5964		-0.2701	0.2503	0.2806		-3.257	1.637	0.04668		-0.2135	0.1267	0.09209
A2BP1	16	rs76534948	7194601	G	8836	-0.1307	0.06921	0.05895		0.0001018	0.2471	0.9997		-0.06566	0.5232	0.9001		-0.4115	0.2619	0.1161		0.3204	0.3722	0.3894		7.389	2.434	0.00241		-0.1925	0.1884	0.3071
A2BP1	16	rs4389158	7404267	C	8836	0.1337	0.07086	0.05928		0.6675	0.2529	0.008317		0.7035	0.5349	0.1885		-0.3749	0.2681	0.1621		0.638	0.3811	0.09414		2.247	2.493	0.3675		0.4394	0.1928	0.02272
A2BP1	16	rs76955517	7240317	G	8836	-0.08747	0.0465	0.06		-0.1309	0.166	0.4304		-0.2944	0.3503	0.4007		0.06638	0.176	0.706		-0.2985	0.2501	0.2327		-3.258	1.636	0.0464		-0.209	0.1266	0.09874
A2BP1	16	rs78826638	7446605	G	8836	-0.2665	0.1417	0.06001		-0.3954	0.5059	0.4345		1.571	1.061	0.1387		0.1902	0.5363	0.7229		-0.255	0.7622	0.7379		-11.95	4.986	0.0166		-0.6504	0.3856	0.09169
A2BP1	16	rs186342178	6687208	A	8836	-0.3411	0.1814	0.06004		-1.3	0.6476	0.04473		-0.981	1.377	0.4761		0.6276	0.6866	0.3607		-1.301	0.9758	0.1823		2.788	6.385	0.6623		-1.056	0.4936	0.03247
A2BP1	16	rs7199760	6749871	C	8836	0.1872	0.09977	0.0606		0.04304	0.3561	0.9038		0.19	0.7522	0.8006		-0.8142	0.3774	0.03101		0.2377	0.5365	0.6578		5.827	3.51	0.09692		0.3728	0.2715	0.1697
A2BP1	16	rs78150755	6327200	T	8836	0.1713	0.09137	0.0608		0.1357	0.3263	0.6775		1.429	0.6891	0.03814		-0.4821	0.3458	0.1633		0.2408	0.4915	0.6242		4.051	3.216	0.2079		0.3296	0.2489	0.1855
A2BP1	16	rs144219543	7236428	G	8836	-0.08816	0.04709	0.06123		-0.106	0.1681	0.5284		-0.4378	0.3548	0.2173		0.31	0.1781	0.08181		-0.2671	0.2532	0.2916		-3.79	1.656	0.02215		-0.2115	0.1282	0.09899
A2BP1	16	rs9934586	7398452	G	8836	0.1883	0.1006	0.06129		0.6267	0.3592	0.08109		0.4534	0.7601	0.5509		-0.7262	0.3806	0.05641		0.2838	0.5412	0.6001		1.644	3.54	0.6424		0.6767	0.2738	0.01347
A2BP1	16	rs9936914	7398582	A	8836	0.1883	0.1006	0.06129		0.6267	0.3592	0.08109		0.4534	0.7601	0.5509		-0.7262	0.3806	0.05641		0.2838	0.5412	0.6001		1.644	3.54	0.6424		0.6767	0.2738	0.01347
A2BP1	16	rs17737962	7239923	G	8836	-0.08689	0.04655	0.06199		-0.1266	0.1662	0.4462		-0.1978	0.3507	0.5728		0.09434	0.1761	0.5922		-0.2756	0.2504	0.2711		-3.255	1.638	0.04684		-0.212	0.1267	0.09438
A2BP1	16	rs12448794	7196111	A	8836	-0.1289	0.06926	0.06287		0.01373	0.2473	0.9557		-0.1813	0.5236	0.7292		-0.4474	0.2621	0.08785		0.3054	0.3725	0.4124		7.827	2.436	0.001318		-0.1831	0.1886	0.3316
A2BP1	16	rs13337511	7237955	T	8836	-0.0863	0.04655	0.06376		-0.1129	0.1662	0.497		-0.2114	0.3507	0.5467		0.09349	0.1761	0.5956		-0.2588	0.2503	0.3012		-3.218	1.637	0.04944		-0.215	0.1267	0.08981
A2BP1	16	rs17669910	7198198	G	8836	-0.1283	0.06928	0.06399		0.008694	0.2473	0.972		-0.1679	0.5237	0.7486		-0.4338	0.2621	0.09797		0.3288	0.3726	0.3776		7.556	2.437	0.001935		-0.1782	0.1886	0.3448
A2BP1	16	rs117728382	7269749	G	8836	-0.2768	0.1495	0.06408		0.212	0.5337	0.6912		-2.332	1.123	0.03798		1.323	0.5656	0.01931		0.9449	0.804	0.2399		-7.283	5.26	0.1662		-0.6232	0.4072	0.1259
A2BP1	16	rs117110495	7269750	A	8836	-0.2768	0.1495	0.06408		0.212	0.5337	0.6912		-2.332	1.123	0.03798		1.323	0.5656	0.01931		0.9449	0.804	0.2399		-7.283	5.26	0.1662		-0.6232	0.4072	0.1259
A2BP1	16	rs17668891	6766192	C	8836	0.1634	0.08827	0.06422		0.1601	0.3151	0.6113		0.2685	0.6642	0.686		-0.6879	0.334	0.03948		0.3809	0.4747	0.4223		5.706	3.106	0.06623		0.3213	0.2402	0.181
A2BP1	16	rs7190271	6752075	G	8836	0.1851	0.1001	0.06429		0.0443	0.3571	0.9013		0.2717	0.754	0.7186		-0.773	0.3785	0.04115		0.2226	0.538	0.679		5.439	3.52	0.1223		0.37	0.2722	0.1741
A2BP1	16	rs7190421	6795338	A	8836	-0.1146	0.06219	0.06545		0.6153	0.2219	0.005577		-0.8554	0.4679	0.06758		0.1053	0.2354	0.6546		0.2926	0.3345	0.3818		-0.7546	2.189	0.7303		-0.2128	0.1693	0.2087
A2BP1	16	rs77583923	7233118	T	8836	0.2418	0.1315	0.06591		0.7714	0.4691	0.1001		2.859	0.9926	0.003978		-1.258	0.4971	0.0114		0.8424	0.7067	0.2333		14.25	4.622	0.002052		0.7084	0.3575	0.04759
A2BP1	16	rs56081887	6903160	G	8836	0.1359	0.0739	0.06601		-0.1314	0.2639	0.6185		-0.1427	0.557	0.7979		-0.5623	0.2796	0.04438		0.1327	0.3976	0.7385		-0.2013	2.601	0.9383		0.3395	0.2012	0.09146
A2BP1	16	rs12103323	7143879	G	8836	-0.09138	0.04978	0.06644		-0.1736	0.1777	0.3288		-0.2656	0.3746	0.4784		0.5418	0.1883	0.00403		-0.3136	0.2678	0.2416		-5.16	1.751	0.003222		-0.2083	0.1355	0.1243
A2BP1	16	rs77630439	6327201	G	8836	0.1662	0.0914	0.06897		0.1443	0.3264	0.6584		1.466	0.6893	0.03344		-0.4851	0.3459	0.1609		0.2456	0.4917	0.6174		4.265	3.217	0.185		0.3145	0.249	0.2066
A2BP1	16	rs66897759	7353976	C	8836	-0.1349	0.07463	0.07076		-0.2682	0.2664	0.3142		-0.2181	0.5615	0.6978		0.3749	0.2824	0.1844		-0.1053	0.4014	0.793		-0.5138	2.626	0.8449		-0.4796	0.2031	0.01824
A2BP1	16	rs12447219	7199460	T	8836	-0.1252	0.06927	0.0708		0.01229	0.2473	0.9604		-0.178	0.5237	0.7339		-0.4473	0.2621	0.08792		0.3351	0.3726	0.3684		7.586	2.436	0.001855		-0.1664	0.1886	0.3775
A2BP1	16	rs79403149	6955047	C	8836	-0.1253	0.06958	0.0717		-0.02917	0.2485	0.9066		-0.02959	0.524	0.955		0.4816	0.2633	0.06742		-0.4895	0.3743	0.191		-2.467	2.449	0.3138		-0.4201	0.1894	0.02658
A2BP1	16	rs35566188	6748037	C	8836	0.1799	0.1001	0.07234		0.05686	0.3572	0.8735		0.1647	0.7542	0.8272		-0.7954	0.3786	0.03565		0.2242	0.5381	0.677		5.661	3.52	0.1079		0.3675	0.2723	0.1772
A2BP1	16	rs12934399	6894475	C	8836	0.08914	0.04963	0.07253		0.4288	0.1771	0.01549		0.3991	0.3738	0.2857		-0.3579	0.1878	0.05674		0.527	0.2669	0.04832		-1.127	1.747	0.5186		0.4211	0.135	0.001823
A2BP1	16	rs8061084	6900074	T	8836	0.08947	0.04987	0.07283		0.374	0.178	0.03561		0.09237	0.3758	0.8058		-0.2978	0.1887	0.1146		0.4245	0.2681	0.1135		-1.683	1.755	0.3377		0.4159	0.1357	0.002181
BLK	8	rs192894547	11404332	A	8836	-0.3911	0.2182	0.07317		0.793	0.7793	0.3089		-0.06315	1.637	0.9692		1.686	0.8259	0.04125		-0.7797	1.174	0.5066		-8.72	7.681	0.2563		-1.173	0.5939	0.04833
A2BP1	16	rs4786999	7374685	C	8836	0.1295	0.07227	0.07328		0.4971	0.258	0.05401		0.5261	0.5457	0.335		-0.3842	0.2734	0.16		0.3435	0.3887	0.3769		2.936	2.543	0.2483		0.4237	0.1966	0.03121
A2BP1	16	rs74620924	6902949	C	8836	0.3508	0.1964	0.07406		0.464	0.7012	0.5082		-0.03724	1.482	0.9799		2.275	0.743	0.002208		-0.6943	1.056	0.5111		-0.8059	6.912	0.9072		0.6279	0.5345	0.2402
A2BP1	16	rs8045040	6899890	C	8836	0.08922	0.04996	0.07414		0.3838	0.1783	0.03136		0.1034	0.3764	0.7836		-0.3154	0.189	0.09523		0.4371	0.2686	0.1037		-1.585	1.758	0.3674		0.4069	0.1359	0.002768
A2BP1	16	rs12709163	6963972	C	8836	-0.1573	0.08816	0.07434		-0.05862	0.3148	0.8523		0.768	0.6645	0.2478		0.6513	0.3336	0.05094		-0.4445	0.4742	0.3486		-4.215	3.103	0.1743		-0.4754	0.24	0.04763
A2BP1	16	rs7197991	6748808	G	8836	0.178	0.09977	0.07448		0.05729	0.3561	0.8722		0.2343	0.7522	0.7554		-0.7895	0.3774	0.03647		0.2319	0.5365	0.6656		5.599	3.51	0.1107		0.3713	0.2714	0.1714
A2BP1	16	rs7499811	6899399	C	8836	0.08904	0.04996	0.07472		0.3878	0.1783	0.02964		0.1001	0.3764	0.7902		-0.319	0.189	0.0916		0.4446	0.2686	0.09792		-1.595	1.758	0.3643		0.4062	0.1359	0.002815
A2BP1	16	rs6500856	6899478	T	8836	0.08904	0.04996	0.07472		0.3878	0.1783	0.02964		0.1001	0.3764	0.7902		-0.319	0.189	0.0916		0.4446	0.2686	0.09792		-1.595	1.758	0.3643		0.4062	0.1359	0.002815
LDLRAD4	18	rs10502422	13503963	G	8836	0.1254	0.0706	0.07583		0.01138	0.2519	0.964		0.991	0.535	0.06401		-0.4066	0.267	0.1278		0.4131	0.3794	0.2763		6.018	2.482	0.01535		0.4089	0.192	0.03318
A2BP1	16	rs17140944	6746277	G	8836	-0.1829	0.103	0.07588		-0.3227	0.3679	0.3805		-1.276	0.7794	0.1016		0.6349	0.39	0.1035		-0.9535	0.5543	0.08541		-8.487	3.626	0.01928		-0.5896	0.2804	0.03553
A2BP1	16	rs73565807	7398237	A	8836	0.1787	0.1009	0.07657		0.6139	0.3603	0.08846		0.5781	0.7622	0.4482		-0.5705	0.3818	0.1351		0.2927	0.5429	0.5898		0.6243	3.551	0.8604		0.6494	0.2746	0.01806
A2BP1	16	rs7197818	6748742	A	8836	0.1763	0.1	0.07811		0.02694	0.3571	0.9399		0.1743	0.7539	0.8172		-0.8008	0.3784	0.03434		0.1871	0.5379	0.728		5.641	3.519	0.109		0.3628	0.2722	0.1826
A2BP1	16	rs149878380	6706942	T	8836	0.2069	0.1174	0.07819		0.5756	0.4193	0.1699		0.4837	0.8856	0.585		0.296	0.4445	0.5054		0.7559	0.6317	0.2315		-2.278	4.133	0.5815		0.6405	0.3198	0.04521
A2BP1	16	rs2346942	7494973	G	8836	0.09487	0.05402	0.07912		0.01589	0.1929	0.9344		-0.1049	0.4068	0.7965		-0.0365	0.2045	0.8583		-0.1315	0.2906	0.651		2.999	1.901	0.1147		0.2946	0.147	0.04516
A2BP1	16	rs113401425	7396109	C	8836	0.1773	0.101	0.07916		0.6049	0.3604	0.09333		0.5791	0.7622	0.4474		-0.5246	0.3819	0.1696		0.314	0.5431	0.5632		0.6149	3.552	0.8626		0.6264	0.2747	0.02263
A2BP1	16	rs9926378	7236914	C	8836	0.3933	0.2241	0.0793		-0.3428	0.8003	0.6684		1.375	1.699	0.4185		-2.207	0.848	0.009279		-0.3934	1.206	0.7442		-2.224	7.889	0.778		0.4952	0.61	0.417
A2BP1	16	rs8055074	7237376	T	8836	0.3933	0.2241	0.0793		-0.3428	0.8003	0.6684		1.375	1.699	0.4185		-2.207	0.848	0.009279		-0.3934	1.206	0.7442		-2.224	7.889	0.778		0.4952	0.61	0.417
A2BP1	16	rs11646908	7396003	G	8836	0.1251	0.07134	0.07945		0.6997	0.2546	0.006002		0.6164	0.5382	0.2521		-0.5271	0.2699	0.05085		0.7714	0.3837	0.0444		2.344	2.51	0.3505		0.3871	0.1942	0.04619
A2BP1	16	rs148323659	7210615	T	8836	0.2546	0.1452	0.0795		0.06515	0.5184	0.9		2.313	1.097	0.03503		-0.8559	0.5495	0.1194		0.01636	0.7811	0.9833		13.02	5.108	0.01085		0.5341	0.3952	0.1765
A2BP1	16	rs73550801	7457945	A	8836	-0.09035	0.05167	0.08038		-0.1472	0.1845	0.4248		0.5976	0.3892	0.1247		0.005656	0.1956	0.9769		0.2373	0.2779	0.3933		-5.153	1.818	0.004595		-0.1516	0.1407	0.2812
A2BP1	16	rs17737424	7200594	G	8836	-0.1207	0.06903	0.08046		0.05298	0.2464	0.8298		-0.1787	0.5217	0.7321		-0.4257	0.2612	0.1032		0.3665	0.3713	0.3235		7.523	2.428	0.001952		-0.1704	0.1879	0.3646
A2BP1	16	rs142610729	7231639	T	8836	-0.249	0.1425	0.08062		0.5232	0.511	0.3059		-1.977	1.066	0.0637		1.243	0.5393	0.02123		1.015	0.7698	0.1875		-8.693	5.016	0.08311		-0.4943	0.3883	0.203
A2BP1	16	rs11077030	6360617	G	8836	0.2689	0.154	0.08079		-0.399	0.5499	0.4681		3.604	1.159	0.001886		-0.7537	0.5828	0.196		-0.6958	0.8284	0.401		5.248	5.42	0.3329		0.6396	0.4191	0.127
A2BP1	16	rs79824979	6695451	A	8836	0.1448	0.08327	0.08205		0.419	0.2973	0.1588		0.1957	0.6269	0.755		-0.09354	0.3155	0.7669		0.8806	0.4478	0.04929		0.4721	2.934	0.8722		0.1151	0.2267	0.6117
A2BP1	16	rs17645749	7186118	T	8836	-0.1207	0.06944	0.08234		0.07393	0.2479	0.7656		-0.1152	0.525	0.8263		-0.5074	0.2628	0.05352		0.4104	0.3735	0.2719		7.67	2.442	0.001694		-0.1816	0.1891	0.3368
A2BP1	16	rs17560772	7235901	G	8836	0.392	0.2258	0.08263		-0.4393	0.8064	0.5859		1.458	1.713	0.3946		-2.325	0.8544	0.006513		-0.7986	1.215	0.511		-1.991	7.949	0.8022		0.493	0.6147	0.4226
A2BP1	16	rs12934110	7226348	G	8836	0.3914	0.2264	0.08391		-0.362	0.8084	0.6543		1.466	1.717	0.3933		-2.447	0.8566	0.004295		-0.7526	1.218	0.5366		-2.882	7.969	0.7177		0.4182	0.6162	0.4973
A2BP1	16	rs77011275	6678308	C	8836	-0.243	0.1409	0.08464		0.3683	0.5031	0.4641		-2.136	1.06	0.04385		0.1515	0.5333	0.7764		0.5618	0.7579	0.4586		-3.413	4.959	0.4913		-0.6278	0.3834	0.1016
A2BP1	16	rs11639540	7367141	C	8836	0.1157	0.06716	0.08496		0.4257	0.2396	0.07569		0.7185	0.5062	0.1558		-0.3814	0.254	0.1332		0.2689	0.361	0.4564		3.311	2.362	0.1609		0.3605	0.1827	0.04848
A2BP1	16	rs76904493	6955073	G	8836	-0.1193	0.06947	0.08611		-0.03435	0.2481	0.8899		-0.04643	0.5231	0.9293		0.4896	0.2629	0.0626		-0.4677	0.3737	0.2107		-2.471	2.445	0.3122		-0.4132	0.1891	0.02892
A2BP1	16	rs117887941	7234646	A	8836	0.2418	0.1409	0.08627		0.7963	0.5027	0.1132		3.719	1.06	0.000455		-1.151	0.5328	0.03076		0.4555	0.7574	0.5476		12.56	4.954	0.01127		0.6667	0.3832	0.08193
A2BP1	16	rs2345484	6762932	T	8836	0.1614	0.09422	0.08667		0.09151	0.3363	0.7856		-0.001351	0.7092	0.9985		-0.8146	0.3565	0.02235		0.3165	0.5067	0.5322		8.155	3.315	0.01391		0.3544	0.2564	0.1669
A2BP1	16	rs7202634	7187381	C	8836	-0.1189	0.06945	0.08686		0.08674	0.248	0.7265		-0.1108	0.5251	0.8329		-0.5122	0.2628	0.05132		0.4138	0.3735	0.268		7.733	2.443	0.001552		-0.1766	0.1891	0.3502
A2BP1	16	rs11645105	6916582	G	8836	0.08768	0.05131	0.08754		0.3712	0.1831	0.04268		0.128	0.3865	0.7404		-0.2481	0.1942	0.2014		0.4252	0.2759	0.1233		-2.153	1.806	0.2332		0.4123	0.1396	0.003156
A2BP1	16	rs11649041	6900308	T	8836	0.08524	0.04997	0.08804		0.36	0.1783	0.04352		0.08706	0.3764	0.8171		-0.2928	0.1891	0.1215		0.3963	0.2687	0.1402		-1.912	1.758	0.2769		0.3969	0.136	0.003517
A2BP1	16	rs11639716	6898406	G	8836	0.08536	0.05006	0.08819		0.3684	0.1786	0.0392		0.07796	0.3771	0.8362		-0.312	0.1894	0.09954		0.4151	0.2692	0.123		-1.833	1.762	0.2981		0.3926	0.1362	0.003954
A2BP1	16	rs79184491	6899003	A	8836	-0.1624	0.09536	0.08851		-0.01847	0.3405	0.9567		1.302	0.7198	0.07043		-0.118	0.3609	0.7437		-0.2786	0.513	0.587		4.859	3.356	0.1476		-0.5725	0.2596	0.02744
A2BP1	16	rs12933266	6965298	G	8836	0.09147	0.0537	0.08854		0.46	0.1917	0.01641		0.5995	0.4052	0.1391		-0.3435	0.2032	0.09097		0.838	0.2887	0.003711		1.009	1.89	0.5935		0.2392	0.1462	0.1018
A2BP1	16	rs144762744	6805274	A	8836	-0.1039	0.06113	0.08911		0.5867	0.2182	0.007175		-0.9052	0.4604	0.04931		0.1563	0.2314	0.4992		0.1592	0.3288	0.6282		-0.8478	2.151	0.6935		-0.2055	0.1664	0.2169
A2BP1	16	rs11646984	6911210	G	8836	0.1235	0.07266	0.08934		-0.1101	0.2595	0.6713		0.13	0.5476	0.8124		-0.5498	0.275	0.04559		0.1425	0.3909	0.7156		-0.131	2.557	0.9591		0.2813	0.1978	0.155
A2BP1	16	rs139651302	7248029	T	8836	0.23	0.1353	0.08934		0.6339	0.4832	0.1896		1.657	1.02	0.1041		-0.4336	0.5123	0.3974		0.9053	0.728	0.2137		13.53	4.761	0.004513		0.6332	0.3683	0.08563
A2BP1	16	rs72764933	6755570	A	8836	-0.1793	0.106	0.09074		-0.4708	0.3785	0.2136		-1.089	0.8024	0.1749		0.6152	0.4012	0.1252		-0.8742	0.5702	0.1253		-9.441	3.73	0.01139		-0.6954	0.2885	0.01594
A2BP1	16	rs12443602	7202149	A	8836	-0.1169	0.06913	0.09077		0.07699	0.2468	0.7551		-0.2538	0.5225	0.6272		-0.4282	0.2616	0.1017		0.3898	0.3718	0.2945		7.635	2.431	0.001693		-0.1609	0.1882	0.3926
A2BP1	16	rs12443807	7202176	T	8836	-0.1169	0.06913	0.09077		0.07699	0.2468	0.7551		-0.2538	0.5225	0.6272		-0.4282	0.2616	0.1017		0.3898	0.3718	0.2945		7.635	2.431	0.001693		-0.1609	0.1882	0.3926
A2BP1	16	rs7188948	6795769	A	8836	-0.106	0.063	0.09239		0.6301	0.2248	0.005083		-0.746	0.4742	0.1157		0.0661	0.2384	0.7816		0.2929	0.3389	0.3873		-0.5121	2.217	0.8173		-0.2232	0.1715	0.1932
A2BP1	16	rs7190965	6795796	C	8836	-0.106	0.063	0.09239		0.6301	0.2248	0.005083		-0.746	0.4742	0.1157		0.0661	0.2384	0.7816		0.2929	0.3389	0.3873		-0.5121	2.217	0.8173		-0.2232	0.1715	0.1932
A2BP1	16	rs75008820	7154541	T	8836	-0.08032	0.0478	0.09291		-0.1991	0.1707	0.2435		0.195	0.3596	0.5876		0.3643	0.1809	0.04404		-0.4283	0.2571	0.09578		-4.867	1.682	0.003814		-0.1939	0.1301	0.136
A2BP1	16	rs117342714	6904206	A	8836	0.3462	0.2065	0.09356		1.284	0.7371	0.08156		0.4654	1.557	0.765		-1.216	0.783	0.1205		1.468	1.111	0.1864		15.24	7.28	0.03637		1.223	0.5618	0.02953
A2BP1	16	rs76940682	6938909	T	8836	0.3337	0.199	0.09369		0.2867	0.7107	0.6867		0.04937	1.496	0.9737		2.267	0.753	0.002618		-0.7285	1.071	0.4963		-1.064	7.005	0.8793		0.4756	0.5417	0.3801
A2BP1	16	rs9938306	7396646	A	8836	0.1704	0.1017	0.09393		0.6391	0.3632	0.0785		0.6156	0.7682	0.423		-0.5721	0.3848	0.1371		0.3148	0.5472	0.5651		0.9994	3.579	0.7801		0.6376	0.2768	0.02129
A2BP1	16	rs9938479	7396858	T	8836	0.1704	0.1017	0.09393		0.6391	0.3632	0.0785		0.6156	0.7682	0.423		-0.5721	0.3848	0.1371		0.3148	0.5472	0.5651		0.9994	3.579	0.7801		0.6376	0.2768	0.02129
A2BP1	16	rs2222893	7223669	C	8836	0.3782	0.2258	0.09404		-0.408	0.8064	0.6129		1.43	1.713	0.4036		-2.389	0.8544	0.00518		-0.6741	1.215	0.579		-3.323	7.949	0.6759		0.3729	0.6147	0.544
A2BP1	16	rs12446246	7263605	C	8836	0.3912	0.2337	0.09416		0.09327	0.8345	0.911		1.601	1.765	0.3645		-2.056	0.8844	0.0201		0.2099	1.257	0.8674		-4.481	8.226	0.5859		0.2729	0.6361	0.668
A2BP1	16	rs1382478	7151333	C	8836	-0.07817	0.04673	0.09439		-0.3006	0.1668	0.07161		0.002136	0.3519	0.9952		0.3349	0.1768	0.05828		-0.6648	0.2513	0.008166		-3.732	1.644	0.02325		-0.1849	0.1272	0.146
A2BP1	16	rs12921881	7227799	A	8836	0.3757	0.2247	0.09452		-0.3482	0.8023	0.6643		1.419	1.704	0.4048		-2.385	0.8501	0.00504		-0.5727	1.209	0.6357		-2.037	7.909	0.7967		0.4308	0.6116	0.4812
A2BP1	16	rs9806810	6751722	A	8836	0.1037	0.062	0.0946		-0.3486	0.2213	0.1153		0.2519	0.4668	0.5896		-0.5713	0.2346	0.01491		-0.4878	0.3335	0.1435		2.706	2.182	0.215		0.1745	0.1688	0.3011
A2BP1	16	rs35654864	6965249	A	8836	0.08957	0.0536	0.09477		0.4488	0.1913	0.01902		0.626	0.4045	0.1217		-0.3273	0.2028	0.1066		0.8318	0.2882	0.003908		0.9487	1.886	0.615		0.242	0.1459	0.09721
A2BP1	16	rs9921385	7148041	T	8836	0.0824	0.04943	0.09552		0.479	0.1764	0.006634		0.161	0.3728	0.6658		-0.2394	0.1871	0.2006		0.6875	0.2658	0.009705		2.937	1.739	0.09131		0.1741	0.1345	0.1957
A2BP1	16	rs17647885	7365355	A	8836	0.2001	0.1203	0.09636		0.9811	0.4293	0.02231		1.079	0.9081	0.2348		-0.4837	0.4551	0.2879		1.154	0.6468	0.07433		9.195	4.231	0.0298		0.557	0.3273	0.08878
A2BP1	16	rs28452287	7409829	C	8836	0.1634	0.09827	0.09646		0.694	0.3508	0.04794		0.6917	0.7427	0.3517		-0.6257	0.3717	0.0924		0.2244	0.5286	0.6712		0.2036	3.457	0.953		0.5553	0.2674	0.03787
A2BP1	16	rs1362333	6581109	G	8836	0.08336	0.05021	0.09689		0.1375	0.1792	0.4429		0.3623	0.378	0.3378		-0.005364	0.19	0.9775		0.4049	0.27	0.1337		0.9271	1.767	0.5998		0.2748	0.1366	0.04434
A2BP1	16	rs4786126	6952112	T	8836	-0.1575	0.09505	0.09761		-0.3999	0.3394	0.2386		-0.09842	0.7182	0.891		0.3873	0.3597	0.2817		-0.5763	0.5113	0.2597		-0.467	3.345	0.889		-0.5517	0.2586	0.03294
A2BP1	16	rs4787007	7413535	C	8836	0.08919	0.05401	0.0987		0.2108	0.1928	0.2743		0.3455	0.4072	0.3962		-0.1028	0.2044	0.6149		0.163	0.2905	0.5747		-0.6748	1.901	0.7226		0.3578	0.147	0.01498
A2BP1	16	rs12691058	7232876	C	8836	0.3718	0.2253	0.09884		-0.354	0.8044	0.6598		1.438	1.708	0.3999		-2.23	0.8523	0.008912		-0.5668	1.212	0.64		-2.186	7.929	0.7828		0.4519	0.6131	0.4611
A2BP1	16	rs12709182	7233850	A	8836	0.3718	0.2253	0.09884		-0.354	0.8044	0.6598		1.438	1.708	0.3999		-2.23	0.8523	0.008912		-0.5668	1.212	0.64		-2.186	7.929	0.7828		0.4519	0.6131	0.4611
A2BP1	16	rs7204610	6895471	C	8836	0.08288	0.05024	0.09905		0.3674	0.1793	0.04048		0.05935	0.3784	0.8754		-0.3731	0.1901	0.04972		0.3189	0.2701	0.2378		-0.7653	1.768	0.6651		0.3999	0.1367	0.003451
A2BP1	16	rs9933662	6970581	C	8836	0.08866	0.05375	0.09907		0.4021	0.1918	0.03611		0.7027	0.4054	0.08307		-0.3072	0.2034	0.131		0.7675	0.289	0.007926		0.2757	1.892	0.8841		0.2174	0.1463	0.1373
A2BP1	16	rs4786147	7413117	A	8836	0.08902	0.05401	0.09937		0.2146	0.1928	0.2658		0.358	0.4072	0.3793		-0.09661	0.2044	0.6365		0.1631	0.2905	0.5746		-0.7554	1.901	0.6911		0.3596	0.147	0.01447
A2BP1	16	rs7185884	6075047	A	8836	0.1026	0.06226	0.09955		-0.5375	0.2222	0.01558		0.08335	0.4691	0.859		0.3061	0.2356	0.1939		-1.023	0.3347	0.002243		2.445	2.191	0.2644		0.2264	0.1696	0.1818
A2BP1	16	rs34574382	6915549	C	8836	0.1194	0.07251	0.09964		-0.1303	0.2589	0.6149		0.1436	0.5464	0.7927		-0.588	0.2744	0.03212		0.0825	0.3901	0.8325		-0.1102	2.552	0.9656		0.291	0.1974	0.1404
A2BP1	16	rs34399338	6915590	C	8836	0.1194	0.07251	0.09964		-0.1303	0.2589	0.6149		0.1436	0.5464	0.7927		-0.588	0.2744	0.03212		0.0825	0.3901	0.8325		-0.1102	2.552	0.9656		0.291	0.1974	0.1404
A2BP1	16	rs12919418	7232872	T	8836	0.3728	0.2264	0.09966		-0.4472	0.8085	0.5802		1.5	1.717	0.3824		-2.346	0.8566	0.006189		-0.8011	1.218	0.5107		-2.032	7.969	0.7988		0.4592	0.6162	0.4562
A2BP1	16	rs183088878	7176748	A	8836	-0.1139	0.06929	0.1003		0.07126	0.2474	0.7733		-0.1019	0.5239	0.8458		-0.5091	0.2622	0.05218		0.4135	0.3727	0.2672		7.877	2.437	0.001233		-0.1671	0.1887	0.3758
A2BP1	16	rs56817207	7470976	G	8836	0.136	0.08286	0.1008		0.2847	0.2958	0.336		0.2835	0.6248	0.65		-0.5054	0.3136	0.107		-0.1034	0.4457	0.8165		0.7045	2.916	0.8091		0.5342	0.2255	0.01786
A2BP1	16	rs17648229	7414356	C	8836	0.08846	0.05393	0.1009		0.2402	0.1925	0.2122		0.3509	0.4065	0.388		-0.1331	0.2041	0.5142		0.1612	0.2901	0.5785		-0.7508	1.898	0.6924		0.3571	0.1468	0.015
A2BP1	16	rs11644614	7484480	A	8836	0.07909	0.04828	0.1015		0.01233	0.1724	0.943		0.1297	0.3633	0.7212		-0.1039	0.1827	0.5695		-0.1798	0.2597	0.4888		3.69	1.698	0.02985		0.1817	0.1314	0.1667
A2BP1	16	rs4787006	7413355	C	8836	0.08838	0.054	0.1017		0.2129	0.1928	0.2695		0.3466	0.4071	0.3945		-0.1034	0.2044	0.613		0.164	0.2904	0.5724		-0.7028	1.9	0.7115		0.3563	0.147	0.01537
A2BP1	16	rs7196875	6952844	T	8836	-0.154	0.09425	0.1022		-0.4188	0.3365	0.2133		-0.3665	0.7122	0.6069		0.4319	0.3567	0.2261		-0.6374	0.507	0.2087		-1.027	3.317	0.757		-0.5529	0.2565	0.03114
A2BP1	16	rs60478792	7394260	G	8836	0.1639	0.1004	0.1027		0.5348	0.3585	0.1358		0.4888	0.7579	0.519		-0.4521	0.3799	0.234		0.1906	0.5402	0.7242		-0.1245	3.533	0.9719		0.5473	0.2732	0.04521
A2BP1	16	rs11640267	7152865	T	8836	-0.07604	0.04672	0.1037		-0.2909	0.1668	0.08122		0.02891	0.3518	0.9345		0.3142	0.1768	0.07557		-0.6335	0.2513	0.01171		-4.418	1.644	0.007209		-0.1973	0.1272	0.1207
A2BP1	16	rs145913328	7132146	T	8836	-0.313	0.1924	0.1038		-0.2879	0.6871	0.6752		1.074	1.44	0.4557		1.456	0.7281	0.0455		-0.7013	1.035	0.4981		-16.5	6.77	0.01485		-0.5814	0.5237	0.267
A2BP1	16	rs28412543	7363838	G	8836	0.1993	0.1225	0.1038		0.8779	0.4372	0.04466		1.205	0.9241	0.1922		-0.6553	0.4634	0.1574		1.087	0.6587	0.09902		11.29	4.308	0.008798		0.6076	0.3333	0.0683
A2BP1	16	rs11647050	6969144	G	8836	0.08755	0.05385	0.104		0.4228	0.1922	0.02784		0.7039	0.4062	0.08318		-0.318	0.2038	0.1186		0.8019	0.2895	0.00562		0.3123	1.895	0.8691		0.2183	0.1466	0.1363
A2BP1	16	rs72767380	7295873	C	8836	-0.2482	0.1528	0.1043		-0.2018	0.5455	0.7114		-2.48	1.148	0.03073		1.618	0.578	0.005137		0.335	0.8218	0.6836		-5.892	5.377	0.2732		-0.6109	0.4162	0.1422
A2BP1	16	rs12928831	6966572	C	8836	0.08709	0.05368	0.1048		0.4264	0.1916	0.02608		0.698	0.4049	0.08479		-0.3191	0.2031	0.1162		0.8043	0.2886	0.005339		0.366	1.889	0.8464		0.2121	0.1461	0.1467
A2BP1	16	rs6500874	6967592	T	8836	0.08709	0.05368	0.1048		0.4264	0.1916	0.02608		0.698	0.4049	0.08479		-0.3191	0.2031	0.1162		0.8043	0.2886	0.005339		0.366	1.889	0.8464		0.2121	0.1461	0.1467
A2BP1	16	rs8058792	6968249	G	8836	0.08709	0.05368	0.1048		0.4264	0.1916	0.02608		0.698	0.4049	0.08479		-0.3191	0.2031	0.1162		0.8043	0.2886	0.005339		0.366	1.889	0.8464		0.2121	0.1461	0.1467
A2BP1	16	rs12919552	6966553	A	8836	0.08698	0.0537	0.1053		0.4287	0.1917	0.02533		0.6972	0.4051	0.08524		-0.3227	0.2032	0.1123		0.8077	0.2887	0.005159		0.4088	1.89	0.8288		0.2125	0.1462	0.146
A2BP1	16	rs960358	7378135	A	8836	0.1629	0.1006	0.1053		0.6287	0.3591	0.08002		0.4397	0.7607	0.5633		-0.642	0.3805	0.09158		0.297	0.5411	0.5831		0.7956	3.539	0.8221		0.5989	0.2737	0.02869
A2BP1	16	rs4786808	6076046	A	8836	0.1007	0.06219	0.1054		-0.5366	0.222	0.01564		0.05827	0.4686	0.901		0.2955	0.2353	0.2093		-1.03	0.3343	0.002065		2.531	2.188	0.2474		0.2218	0.1694	0.1904
A2BP1	16	rs4786077	6076051	A	8836	0.1007	0.06219	0.1054		-0.5366	0.222	0.01564		0.05827	0.4686	0.901		0.2955	0.2353	0.2093		-1.03	0.3343	0.002065		2.531	2.188	0.2474		0.2218	0.1694	0.1904
A2BP1	16	rs139610085	7249554	A	8836	0.2945	0.182	0.1056		-0.03166	0.6497	0.9611		2.864	1.367	0.03618		-1.011	0.6886	0.1421		-0.498	0.9788	0.6109		13.59	6.403	0.03385		0.4757	0.4952	0.3368
A2BP1	16	rs143436163	7252132	C	8836	0.2945	0.182	0.1056		-0.03166	0.6497	0.9611		2.864	1.367	0.03618		-1.011	0.6886	0.1421		-0.498	0.9788	0.6109		13.59	6.403	0.03385		0.4757	0.4952	0.3368
A2BP1	16	rs9927966	7378570	G	8836	0.1623	0.1003	0.1056		0.6218	0.3579	0.08239		0.4193	0.7582	0.5802		-0.6335	0.3793	0.09488		0.2941	0.5393	0.5856		0.8018	3.527	0.8202		0.6197	0.2728	0.02316
A2BP1	16	rs1318703	7153692	C	8836	-0.07568	0.04677	0.1057		-0.2969	0.167	0.07544		0.0729	0.3522	0.836		0.352	0.177	0.04678		-0.6322	0.2515	0.01196		-4.456	1.645	0.006781		-0.1984	0.1273	0.1192
A2BP1	16	rs9924395	6756396	G	8836	0.08753	0.05412	0.1058		-0.3801	0.1932	0.04917		0.0827	0.4076	0.8392		-0.3128	0.2048	0.1267		-0.5277	0.291	0.06984		-0.1183	1.905	0.9505		0.07741	0.1473	0.5993
A2BP1	16	rs79279892	6356847	T	8836	0.1888	0.1169	0.1061		0.3963	0.4173	0.3423		2.957	0.8804	0.0007869		-1.031	0.4422	0.0198		0.4275	0.6286	0.4965		3.924	4.113	0.3401		0.6746	0.3186	0.03424
A2BP1	16	rs7201356	6968477	C	8836	0.0868	0.05385	0.107		0.4224	0.1922	0.02798		0.7007	0.4062	0.08455		-0.3199	0.2038	0.1165		0.8035	0.2895	0.005526		0.3053	1.895	0.872		0.2176	0.1466	0.1378
A2BP1	16	rs4786127	6952156	C	8836	-0.1527	0.09501	0.108		-0.4264	0.3392	0.2088		-0.1064	0.7179	0.8822		0.379	0.3596	0.2919		-0.6285	0.5111	0.2188		-0.5371	3.344	0.8724		-0.5504	0.2586	0.03331
A2BP1	16	rs4786128	6952163	G	8836	-0.1527	0.09501	0.108		-0.4264	0.3392	0.2088		-0.1064	0.7179	0.8822		0.379	0.3596	0.2919		-0.6285	0.5111	0.2188		-0.5371	3.344	0.8724		-0.5504	0.2586	0.03331
A2BP1	16	rs12924739	7212339	A	8836	0.3647	0.227	0.1082		-0.3507	0.8105	0.6653		1.495	1.722	0.3851		-2.407	0.8588	0.005076		-0.6851	1.221	0.5748		-2.987	7.989	0.7085		0.3387	0.6178	0.5835
A2BP1	16	rs12917787	7219925	G	8836	0.3647	0.227	0.1082		-0.3507	0.8105	0.6653		1.495	1.722	0.3851		-2.407	0.8588	0.005076		-0.6851	1.221	0.5748		-2.987	7.989	0.7085		0.3387	0.6178	0.5835
A2BP1	16	rs12921733	7220159	G	8836	0.3647	0.227	0.1082		-0.3507	0.8105	0.6653		1.495	1.722	0.3851		-2.407	0.8588	0.005076		-0.6851	1.221	0.5748		-2.987	7.989	0.7085		0.3387	0.6178	0.5835
A2BP1	16	rs1478720	7220742	A	8836	0.3647	0.227	0.1082		-0.3507	0.8105	0.6653		1.495	1.722	0.3851		-2.407	0.8588	0.005076		-0.6851	1.221	0.5748		-2.987	7.989	0.7085		0.3387	0.6178	0.5835
A2BP1	16	rs7198874	6968354	C	8836	0.08643	0.05385	0.1085		0.4229	0.1922	0.02781		0.7026	0.4062	0.08373		-0.318	0.2038	0.1187		0.7972	0.2895	0.005909		0.3193	1.895	0.8662		0.2176	0.1466	0.1377
A2BP1	16	rs12926692	7148628	C	8836	0.07936	0.04949	0.1088		0.4751	0.1766	0.007164		0.2005	0.3733	0.5911		-0.2117	0.1873	0.2584		0.6917	0.2661	0.009358		2.874	1.741	0.09888		0.1643	0.1347	0.2226
A2BP1	16	rs1478700	7149741	C	8836	0.07928	0.04949	0.1092		0.4752	0.1766	0.007147		0.198	0.3733	0.5958		-0.2132	0.1873	0.2551		0.6938	0.2661	0.00915		2.853	1.741	0.1014		0.1659	0.1347	0.2181
A2BP1	16	rs1922598	7303821	G	8836	-0.2442	0.1524	0.1093		-0.1859	0.5443	0.7327		-2.482	1.145	0.0302		1.635	0.5767	0.004598		0.3517	0.82	0.668		-5.69	5.365	0.2889		-0.6137	0.4153	0.1395
A2BP1	16	rs11077135	7149352	T	8836	0.07916	0.04949	0.1098		0.4737	0.1766	0.007341		0.2024	0.3733	0.5877		-0.2129	0.1873	0.2557		0.6905	0.2661	0.009478		2.937	1.741	0.09168		0.1656	0.1347	0.2189
A2BP1	16	rs28471081	7414383	G	8836	0.1487	0.09299	0.1098		0.4374	0.332	0.1877		0.3342	0.7016	0.6339		-0.4234	0.3518	0.2288		-0.006166	0.5002	0.9902		-1.864	3.272	0.5689		0.6395	0.253	0.01151
A2BP1	16	rs77016282	6356461	A	8836	0.1905	0.1195	0.1109		0.3864	0.4267	0.3652		3.299	0.8997	0.0002475		-1.108	0.4522	0.0143		0.3719	0.6429	0.5629		4.364	4.206	0.2995		0.739	0.3258	0.02334
A2BP1	16	rs116931085	6356463	G	8836	0.1905	0.1195	0.1109		0.3864	0.4267	0.3652		3.299	0.8997	0.0002475		-1.108	0.4522	0.0143		0.3719	0.6429	0.5629		4.364	4.206	0.2995		0.739	0.3258	0.02334
A2BP1	16	rs11649367	7152831	A	8836	-0.07437	0.04666	0.111		-0.2662	0.1666	0.1101		0.02846	0.3514	0.9355		0.3263	0.1766	0.06466		-0.6245	0.2509	0.01284		-3.765	1.642	0.02186		-0.1822	0.127	0.1514
A2BP1	16	rs75107020	7386724	C	8836	0.1639	0.1028	0.111		0.5405	0.3672	0.1411		0.4289	0.7778	0.5813		-0.5807	0.3891	0.1356		0.1203	0.5533	0.8279		0.3867	3.618	0.9149		0.6102	0.2799	0.02925
A2BP1	16	rs73550799	7457569	A	8836	-0.08246	0.05184	0.1117		-0.1749	0.1851	0.3448		0.6009	0.3905	0.1239		0.02546	0.1962	0.8968		0.1927	0.2789	0.4896		-6.091	1.823	0.0008394		-0.1378	0.1411	0.3288
A2BP1	16	rs9938532	6968127	G	8836	0.0852	0.0538	0.1133		0.4317	0.192	0.02457		0.718	0.4058	0.07688		-0.3263	0.2036	0.109		0.8063	0.2892	0.005324		0.2993	1.893	0.8744		0.2125	0.1464	0.1467
A2BP1	16	rs11648362	7484221	T	8836	0.07635	0.04826	0.1137		0.01365	0.1723	0.9369		0.1359	0.3632	0.7082		-0.09985	0.1826	0.5845		-0.1811	0.2595	0.4854		3.901	1.698	0.02157		0.1778	0.1313	0.1757
A2BP1	16	rs7197474	6967627	A	8836	0.08484	0.05373	0.1144		0.4327	0.1918	0.02408		0.6924	0.4053	0.08762		-0.3228	0.2033	0.1124		0.8081	0.2889	0.005164		0.2372	1.891	0.9002		0.2078	0.1462	0.1553
A2BP1	16	rs7200151	6968926	G	8836	0.08481	0.05373	0.1145		0.4117	0.1918	0.03187		0.7016	0.4053	0.08348		-0.3144	0.2033	0.1221		0.7828	0.2889	0.006748		0.2845	1.891	0.8804		0.2132	0.1462	0.1449
A2BP1	16	rs12600284	7147403	G	8836	-0.07429	0.04707	0.1145		-0.2882	0.168	0.08633		0.07047	0.3545	0.8425		0.2113	0.1781	0.2355		-0.6146	0.2531	0.01521		-4.024	1.656	0.01513		-0.1902	0.1281	0.1377
A2BP1	16	rs28742226	7236561	A	8836	-0.07339	0.04666	0.1158		-0.01119	0.1666	0.9464		-0.3596	0.3514	0.3061		0.2438	0.1765	0.1672		-0.1342	0.2509	0.5927		-3.375	1.641	0.03979		-0.1659	0.127	0.1915
A2BP1	16	rs11077137	7155422	C	8836	-0.07346	0.04671	0.1159		-0.2814	0.1668	0.09156		0.02677	0.3518	0.9393		0.3254	0.1768	0.0657		-0.623	0.2512	0.01316		-4.436	1.643	0.00697		-0.1927	0.1271	0.1296
A2BP1	16	rs7190299	7382358	T	8836	0.157	0.09983	0.1159		0.5692	0.3564	0.1103		0.4341	0.7551	0.5654		-0.5431	0.3777	0.1504		0.2727	0.537	0.6116		0.5617	3.512	0.8729		0.5854	0.2717	0.03118
A2BP1	16	rs7201096	7484994	A	8836	0.07581	0.04829	0.1164		0.00933	0.1724	0.9568		0.1084	0.3633	0.7655		-0.1119	0.1827	0.5404		-0.1895	0.2597	0.4655		3.853	1.699	0.02333		0.1657	0.1314	0.2074
A2BP1	16	rs67492321	7557889	C	8836	-0.07548	0.04808	0.1164		-0.2708	0.1716	0.1145		-0.2092	0.3626	0.564		0.08911	0.1819	0.6243		-0.5182	0.2585	0.04503		0.187	1.692	0.912		-0.1448	0.1309	0.2687
A2BP1	16	rs34860942	6919189	G	8836	0.1149	0.07321	0.1166		-0.1704	0.2614	0.5145		-0.133	0.5517	0.8095		-0.5649	0.277	0.04146		0.1344	0.3939	0.733		-0.1502	2.577	0.9535		0.2909	0.1993	0.1444
A2BP1	16	rs34351465	7429327	G	8836	0.2706	0.1726	0.1171		1.113	0.6164	0.07111		0.7139	1.294	0.5812		-0.9375	0.6534	0.1514		1.178	0.9287	0.2045		15.52	6.074	0.01062		0.4108	0.4699	0.382
A2BP1	16	rs67946467	7484884	G	8836	0.07559	0.0483	0.1176		0.0155	0.1724	0.9284		0.1411	0.3634	0.6978		-0.09181	0.1827	0.6154		-0.1814	0.2597	0.4849		3.662	1.699	0.03115		0.169	0.1314	0.1986
A2BP1	16	rs4605180	7377095	T	8836	0.1573	0.1005	0.1178		0.6494	0.3589	0.07044		0.4328	0.7604	0.5692		-0.6337	0.3803	0.09572		0.319	0.5408	0.5553		0.9441	3.537	0.7896		0.5973	0.2736	0.02904
A2BP1	16	rs17560329	7210264	A	8836	-0.08261	0.05283	0.1179		0.001627	0.1886	0.9931		-0.07322	0.3987	0.8543		-0.2614	0.1999	0.1912		0.2953	0.2842	0.2987		4.568	1.859	0.01401		-0.07211	0.1438	0.6161
A2BP1	16	rs185474071	7391780	T	8836	0.1845	0.118	0.118		1.051	0.421	0.01252		0.4469	0.8868	0.6143		-0.7273	0.4463	0.1033		1.302	0.6343	0.04014		7.764	4.15	0.06141		0.5161	0.321	0.1079
A2BP1	16	rs72764932	6754690	G	8836	-0.1671	0.1071	0.1189		-0.4564	0.3825	0.2328		-1.013	0.8098	0.2108		0.6311	0.4055	0.1196		-0.8628	0.5763	0.1344		-9.115	3.77	0.01562		-0.6497	0.2915	0.02587
A2BP1	16	rs34770629	6927009	G	8836	0.1136	0.07312	0.1205		-0.1592	0.2611	0.542		0.00547	0.5509	0.9921		-0.5616	0.2767	0.04243		0.1276	0.3934	0.7458		-0.7255	2.574	0.778		0.2764	0.199	0.165
A2BP1	16	rs7194727	7227735	C	8836	0.3494	0.2253	0.1209		-0.337	0.8044	0.6753		1.448	1.708	0.3966		-2.345	0.8523	0.005936		-0.5053	1.212	0.6767		-2.137	7.929	0.7875		0.3526	0.6131	0.5653
A2BP1	16	rs12922217	7227975	T	8836	0.3494	0.2253	0.1209		-0.337	0.8044	0.6753		1.448	1.708	0.3966		-2.345	0.8523	0.005936		-0.5053	1.212	0.6767		-2.137	7.929	0.7875		0.3526	0.6131	0.5653
A2BP1	16	rs6500917	7155149	G	8836	-0.07235	0.04671	0.1214		-0.2821	0.1668	0.09078		0.03006	0.3517	0.9319		0.3187	0.1768	0.07143		-0.6237	0.2512	0.01304		-4.423	1.643	0.007129		-0.1904	0.1271	0.1342
A2BP1	16	rs11077136	7155215	T	8836	-0.07235	0.04671	0.1214		-0.2821	0.1668	0.09078		0.03006	0.3517	0.9319		0.3187	0.1768	0.07143		-0.6237	0.2512	0.01304		-4.423	1.643	0.007129		-0.1904	0.1271	0.1342
A2BP1	16	rs12148922	7263204	G	8836	0.3403	0.2198	0.1216		-0.0893	0.7849	0.9094		1.181	1.661	0.4772		-2.061	0.8318	0.01325		-0.3028	1.183	0.7979		-4.275	7.737	0.5806		0.3045	0.5983	0.6108
A2BP1	16	rs73534162	6453105	T	8836	0.08306	0.0538	0.1227		0.007523	0.192	0.9688		0.4532	0.4046	0.2627		0.4309	0.2035	0.03423		0.1054	0.2893	0.7156		0.01648	1.893	0.9931		0.05224	0.1464	0.7212
A2BP1	16	rs7184786	7485329	T	8836	0.07462	0.04833	0.1227		0.006341	0.1725	0.9707		0.08759	0.3636	0.8097		-0.1194	0.1829	0.5138		-0.1912	0.2599	0.462		3.832	1.7	0.02422		0.161	0.1315	0.2211
A2BP1	16	rs12709188	7261104	T	8836	0.3577	0.2318	0.1228		-0.3172	0.8277	0.7015		0.9519	1.755	0.5875		-2.467	0.8769	0.004914		-0.6274	1.247	0.6149		-3.069	8.158	0.7068		0.2617	0.6309	0.6783
A2BP1	16	rs11642675	7262098	A	8836	0.3577	0.2318	0.1228		-0.3172	0.8277	0.7015		0.9519	1.755	0.5875		-2.467	0.8769	0.004914		-0.6274	1.247	0.6149		-3.069	8.158	0.7068		0.2617	0.6309	0.6783
A2BP1	16	rs13334979	7376801	A	8836	0.155	0.1005	0.1228		0.6653	0.3586	0.0636		0.4495	0.7597	0.5541		-0.6115	0.38	0.1076		0.3521	0.5404	0.5147		1.032	3.534	0.7704		0.5866	0.2734	0.0319
A2BP1	16	rs60020278	7412198	G	8836	0.1476	0.09571	0.1232		0.566	0.3417	0.09769		0.2882	0.7224	0.6899		-0.3723	0.3621	0.3039		0.1157	0.5149	0.8222		-2.206	3.367	0.5123		0.6179	0.2604	0.01768
A2BP1	16	rs59438558	6917501	G	8836	0.07767	0.05039	0.1233		0.3434	0.1798	0.0562		0.03144	0.3796	0.934		-0.1928	0.1907	0.312		0.365	0.271	0.178		-1.757	1.773	0.322		0.3861	0.1371	0.004876
A2BP1	16	rs17140975	6756226	T	8836	-0.1634	0.1061	0.1234		-0.4686	0.3787	0.2159		-0.9029	0.8028	0.2607		0.5548	0.4014	0.167		-0.8734	0.5705	0.1258		-9.297	3.732	0.01275		-0.6453	0.2886	0.0254
A2BP1	16	rs17140981	6756338	G	8836	-0.1634	0.1061	0.1234		-0.4686	0.3787	0.2159		-0.9029	0.8028	0.2607		0.5548	0.4014	0.167		-0.8734	0.5705	0.1258		-9.297	3.732	0.01275		-0.6453	0.2886	0.0254
A2BP1	16	rs34969815	6757143	T	8836	-0.1634	0.1061	0.1234		-0.4686	0.3787	0.2159		-0.9029	0.8028	0.2607		0.5548	0.4014	0.167		-0.8734	0.5705	0.1258		-9.297	3.732	0.01275		-0.6453	0.2886	0.0254
A2BP1	16	rs11859545	6909153	C	8836	-0.08245	0.05384	0.1257		-0.0442	0.1922	0.8181		0.08223	0.4057	0.8394		0.2574	0.2037	0.2064		-0.2386	0.2896	0.4099		-0.1508	1.895	0.9366		-0.3221	0.1465	0.02793
A2BP1	16	rs118032469	6655764	T	8836	-0.188	0.1233	0.1273		0.1778	0.4403	0.6863		-1.983	0.9296	0.03295		-0.01899	0.4667	0.9675		0.5695	0.6633	0.3906		-2.46	4.34	0.5708		-0.5015	0.3356	0.135
A2BP1	16	rs77412215	7376075	C	8836	0.1714	0.1125	0.1277		0.4726	0.4016	0.2393		0.352	0.8483	0.6782		-0.5544	0.4257	0.1928		-0.05514	0.605	0.9274		0.8247	3.958	0.835		0.6258	0.3062	0.04101
A2BP1	16	rs12598912	7154181	C	8836	-0.07085	0.04668	0.1291		-0.3015	0.1667	0.07049		0.0935	0.3516	0.7903		0.2539	0.1767	0.1508		-0.635	0.251	0.01145		-3.689	1.643	0.02474		-0.1876	0.127	0.1399
A2BP1	16	rs118077863	6354213	G	8836	0.1794	0.1184	0.1297		0.3256	0.4226	0.441		3.25	0.8913	0.0002676		-1.044	0.4478	0.01977		0.3125	0.6367	0.6236		3.851	4.166	0.3553		0.6962	0.3227	0.03099
A2BP1	16	rs2160166	6328022	T	8836	0.1365	0.09022	0.1304		0.06405	0.3221	0.8424		1.446	0.6805	0.03358		-0.3559	0.3414	0.2973		0.09531	0.4853	0.8443		3.533	3.175	0.2658		0.2284	0.2458	0.3527
A2BP1	16	rs4357954	7395086	G	8836	0.1528	0.1011	0.1308		0.5733	0.361	0.1123		0.5067	0.7635	0.5069		-0.5176	0.3825	0.1761		0.1884	0.544	0.7291		0.2602	3.558	0.9417		0.5533	0.2752	0.04438
A2BP1	16	rs11860538	7153264	T	8836	-0.07056	0.04672	0.131		-0.2807	0.1668	0.09238		0.06158	0.3518	0.861		0.3373	0.1768	0.0564		-0.6073	0.2512	0.01566		-4.577	1.643	0.005361		-0.1862	0.1271	0.143
A2BP1	16	rs12924423	6966627	G	8836	0.08147	0.05396	0.1311		0.4329	0.1926	0.02463		0.6184	0.4067	0.1284		-0.2955	0.2042	0.1478		0.8108	0.2901	0.005203		-0.07107	1.899	0.9701		0.2004	0.1469	0.1725
A2BP1	16	rs7195534	6354919	T	8836	0.1781	0.1184	0.1327		0.3198	0.4229	0.4494		3.25	0.8913	0.0002676		-1.039	0.4481	0.02043		0.3124	0.6371	0.6239		3.773	4.168	0.3654		0.6846	0.3229	0.03401
A2BP1	16	rs7192180	6357568	G	8836	0.1788	0.1189	0.1327		0.3569	0.4246	0.4006		3.225	0.8945	0.0003136		-1.058	0.45	0.01869		0.3353	0.6397	0.6001		4.294	4.185	0.3049		0.6989	0.3242	0.03112
A2BP1	16	rs4257224	7395292	G	8836	0.1515	0.101	0.1335		0.603	0.3604	0.09436		0.4722	0.7625	0.5357		-0.5463	0.3819	0.1527		0.228	0.5431	0.6746		0.6236	3.552	0.8606		0.5579	0.2747	0.0423
A2BP1	16	rs1478698	7157073	A	8836	-0.07008	0.04674	0.1339		-0.265	0.1669	0.1123		0.009771	0.3521	0.9779		0.2773	0.1769	0.117		-0.6202	0.2514	0.01364		-4.173	1.645	0.0112		-0.1884	0.1272	0.1386
A2BP1	16	rs4786075	6075570	A	8836	0.09103	0.06082	0.1345		-0.4558	0.2171	0.03578		0.08275	0.459	0.8569		0.2074	0.2302	0.3676		-0.8911	0.327	0.006442		2.345	2.14	0.2732		0.2413	0.1656	0.1452
A2BP1	16	rs66639840	6753843	A	8836	-0.1586	0.1061	0.135		-0.4696	0.3789	0.2152		-0.8908	0.8032	0.2674		0.5527	0.4016	0.1688		-0.8788	0.5707	0.1237		-9.217	3.733	0.01358		-0.6324	0.2887	0.02854
A2BP1	16	rs34379245	6754808	A	8836	-0.1586	0.1061	0.135		-0.4696	0.3789	0.2152		-0.8908	0.8032	0.2674		0.5527	0.4016	0.1688		-0.8788	0.5707	0.1237		-9.217	3.733	0.01358		-0.6324	0.2887	0.02854
A2BP1	16	rs11642041	6948525	T	8836	-0.06962	0.04663	0.1355		0.2988	0.1664	0.07259		0.7264	0.3515	0.03882		-0.01761	0.1765	0.9205		0.3209	0.2507	0.2007		-1.378	1.641	0.401		-0.07761	0.127	0.541
A2BP1	16	rs79293435	6356726	A	8836	0.1785	0.1197	0.1359		0.3569	0.4272	0.4035		3.187	0.9009	0.0004051		-1.128	0.4527	0.01272		0.3433	0.6437	0.5938		4.398	4.211	0.2964		0.7129	0.3262	0.02888
A2BP1	16	rs12927788	6963970	T	8836	0.07817	0.05246	0.1362		0.4597	0.1872	0.01409		0.4753	0.3952	0.2291		-0.172	0.1985	0.3863		0.6513	0.2821	0.02097		1.966	1.846	0.2868		0.1863	0.1428	0.192
A2BP1	16	rs79807695	7241066	C	8836	0.211	0.1416	0.1362		0.4529	0.5056	0.3704		1.435	1.068	0.1792		-0.5082	0.5359	0.343		0.7034	0.7616	0.3558		13	4.982	0.009064		0.5363	0.3854	0.164
A2BP1	16	rs74972223	7241869	A	8836	0.211	0.1416	0.1362		0.4529	0.5056	0.3704		1.435	1.068	0.1792		-0.5082	0.5359	0.343		0.7034	0.7616	0.3558		13	4.982	0.009064		0.5363	0.3854	0.164
A2BP1	16	rs79654388	7242049	G	8836	0.211	0.1416	0.1362		0.4529	0.5056	0.3704		1.435	1.068	0.1792		-0.5082	0.5359	0.343		0.7034	0.7616	0.3558		13	4.982	0.009064		0.5363	0.3854	0.164
A2BP1	16	rs78278822	7242251	T	8836	0.211	0.1416	0.1362		0.4529	0.5056	0.3704		1.435	1.068	0.1792		-0.5082	0.5359	0.343		0.7034	0.7616	0.3558		13	4.982	0.009064		0.5363	0.3854	0.164
A2BP1	16	rs8057677	7077590	A	8836	-0.06913	0.04641	0.1364		-0.2596	0.1657	0.1172		-0.2258	0.3496	0.5184		0.4204	0.1756	0.01669		-0.2893	0.2496	0.2465		-1.405	1.633	0.3898		-0.2207	0.1263	0.08067
A2BP1	16	rs57982907	6075571	G	8836	0.09056	0.06088	0.1369		-0.4656	0.2173	0.03215		0.08059	0.4594	0.8608		0.2242	0.2304	0.3305		-0.904	0.3273	0.005753		2.145	2.142	0.3167		0.2353	0.1658	0.1559
A2BP1	16	rs67712146	6916200	A	8836	0.1074	0.07232	0.1375		-0.1577	0.2583	0.5413		0.08641	0.5449	0.874		-0.5408	0.2737	0.04818		0.07547	0.3891	0.8462		-0.3012	2.545	0.9058		0.2628	0.1969	0.1819
A2BP1	16	rs151262794	7546298	G	8836	-0.2462	0.1658	0.1377		0.09738	0.5921	0.8694		0.9735	1.245	0.4344		1.246	0.6275	0.04708		0.556	0.8921	0.5331		-12.39	5.835	0.03373		-0.541	0.4513	0.2307
A2BP1	16	rs4511555	7363954	G	8836	0.1745	0.1177	0.1383		0.5832	0.42	0.165		1.257	0.8877	0.1569		-0.66	0.4452	0.1383		0.831	0.6328	0.1891		9.42	4.139	0.02289		0.5943	0.3202	0.06344
A2BP1	16	rs13333829	7606296	C	8836	-0.2902	0.196	0.1387		-0.8462	0.6997	0.2266		-0.7607	1.475	0.6062		0.08812	0.7418	0.9054		-2.316	1.054	0.02798		1.453	6.897	0.8332		-0.5807	0.5334	0.2763
A2BP1	16	rs72768880	6917444	T	8836	0.07461	0.0504	0.1388		0.3567	0.1799	0.04738		0.03693	0.3797	0.9225		-0.1761	0.1907	0.3559		0.3766	0.271	0.1647		-1.769	1.774	0.3185		0.3836	0.1371	0.005167
A2BP1	16	rs2534741	6453604	A	8836	0.07943	0.05375	0.1395		0.007055	0.1918	0.9707		0.4497	0.4042	0.266		0.4246	0.2033	0.03679		0.08965	0.289	0.7564		0.02483	1.891	0.9895		0.04527	0.1463	0.757
A2BP1	16	rs9934041	7229579	T	8836	0.3322	0.2253	0.1403		-0.4105	0.8044	0.6098		1.416	1.708	0.4072		-2.331	0.8523	0.006262		-0.7718	1.212	0.5242		-2.181	7.929	0.7832		0.3611	0.6131	0.556
A2BP1	16	rs11642417	7230346	G	8836	0.3322	0.2253	0.1403		-0.4105	0.8044	0.6098		1.416	1.708	0.4072		-2.331	0.8523	0.006262		-0.7718	1.212	0.5242		-2.181	7.929	0.7832		0.3611	0.6131	0.556
A2BP1	16	rs9922471	7114771	A	8836	-0.1341	0.09104	0.1408		-0.08426	0.325	0.7954		-0.3241	0.6837	0.6356		0.4647	0.3445	0.1775		-0.9691	0.4895	0.04774		-0.05424	3.204	0.9865		-0.4045	0.2477	0.1025
A2BP1	16	rs77083566	6099486	G	8836	-0.3297	0.2242	0.1415		-0.5163	0.8006	0.519		-3.542	1.691	0.0362		1.866	0.8485	0.02787		0.7243	1.206	0.5482		-2.372	7.892	0.7637		-1.366	0.6117	0.02555
A2BP1	16	rs7198397	6358288	C	8836	0.1764	0.12	0.1416		0.2799	0.4284	0.5135		3.24	0.9028	0.0003341		-1.128	0.454	0.01296		0.2204	0.6454	0.7327		4.74	4.223	0.2617		0.6842	0.3271	0.03651
A2BP1	16	rs58325870	6917448	T	8836	0.07394	0.0504	0.1424		0.3511	0.1799	0.05096		0.01136	0.3797	0.9761		-0.1853	0.1907	0.3313		0.3489	0.271	0.198		-1.925	1.774	0.2778		0.3773	0.1371	0.00595
A2BP1	16	rs9927621	7147015	T	8836	0.07276	0.04973	0.1435		0.3932	0.1775	0.02677		0.1468	0.3754	0.6958		-0.1937	0.1882	0.3035		0.6028	0.2674	0.0242		2.232	1.75	0.2021		0.1306	0.1354	0.3347
A2BP1	16	rs13332883	7061769	T	8836	-0.07285	0.04983	0.1438		-0.2041	0.1779	0.2513		0.03311	0.3757	0.9298		0.6236	0.1885	0.0009417		-0.4039	0.268	0.1319		-4.172	1.753	0.01736		-0.2611	0.1356	0.05424
A2BP1	16	rs9937383	7239202	G	8836	-0.06835	0.0469	0.1451		-0.1361	0.1674	0.4165		-0.1045	0.3533	0.7673		0.02482	0.1775	0.8888		-0.333	0.2522	0.1868		-3.39	1.65	0.03991		-0.1928	0.1277	0.1311
A2BP1	16	rs12920208	6751615	C	8836	-0.1561	0.1071	0.1452		-0.4849	0.3824	0.2049		-1.188	0.811	0.1431		0.5986	0.4054	0.1398		-1.008	0.5761	0.08028		-8.849	3.769	0.0189		-0.6079	0.2915	0.03706
A2BP1	16	rs78128689	7245924	T	8836	0.2071	0.1424	0.1459		0.5379	0.5084	0.2901		1.463	1.074	0.1733		-0.5349	0.5389	0.3209		0.7892	0.7659	0.3028		13.63	5.009	0.006515		0.5228	0.3875	0.1773
A2BP1	16	rs34455162	6751043	C	8836	-0.156	0.1073	0.1461		-0.4774	0.3832	0.2128		-1.172	0.8126	0.1491		0.6165	0.4061	0.1291		-0.9972	0.5772	0.0841		-8.494	3.776	0.02451		-0.6049	0.292	0.03835
A2BP1	16	rs11645444	6910122	T	8836	0.07297	0.05021	0.1462		0.3723	0.1792	0.03775		0.02237	0.3781	0.9528		-0.1992	0.19	0.2946		0.407	0.27	0.1318		-1.403	1.767	0.4273		0.3664	0.1366	0.007342
A2BP1	16	rs1382479	7150988	C	8836	-0.06803	0.04681	0.1462		-0.2951	0.1671	0.07748		0.069	0.3525	0.8448		0.2927	0.1772	0.09851		-0.6569	0.2517	0.00908		-4.12	1.647	0.01239		-0.1826	0.1274	0.1519
A2BP1	16	rs1842062	7090045	C	8836	-0.06792	0.04679	0.1466		-0.364	0.167	0.0293		-0.4833	0.3526	0.1705		0.4255	0.177	0.01627		-0.5126	0.2516	0.04168		-1.383	1.647	0.401		-0.2288	0.1274	0.07247
A2BP1	16	rs74579029	6462026	C	8836	0.07839	0.05402	0.1468		-0.0391	0.1928	0.8393		0.453	0.4063	0.265		0.4562	0.2043	0.02558		0.0739	0.2905	0.7992		0.1084	1.901	0.9545		0.02079	0.147	0.8876
A2BP1	16	rs74494534	7155209	C	8836	-0.06766	0.04674	0.1478		-0.2572	0.1669	0.1232		0.07508	0.352	0.8311		0.2671	0.1769	0.131		-0.6091	0.2513	0.01541		-4.061	1.644	0.01355		-0.1765	0.1272	0.1653
A2BP1	16	rs12932463	6806736	C	8836	0.1235	0.08538	0.148		0.05921	0.3048	0.846		0.3233	0.6426	0.6149		-0.612	0.3231	0.05822		1.244	0.459	0.006712		3.848	3.005	0.2003		0.4294	0.2323	0.06461
A2BP1	16	rs9928683	7074091	T	8836	-0.07264	0.05023	0.1481		-0.2148	0.1794	0.2311		-0.09258	0.3785	0.8068		0.6726	0.19	0.0004022		-0.3491	0.2702	0.1964		-4.565	1.767	0.009817		-0.2478	0.1367	0.06996
A2BP1	16	rs75659614	6464135	C	8836	0.07832	0.05416	0.1482		-0.05593	0.1933	0.7724		0.5151	0.4075	0.2062		0.4792	0.2049	0.01937		0.0442	0.2913	0.8794		0.1582	1.906	0.9339		0.01124	0.1474	0.9392
A2BP1	16	rs117738148	6807999	G	8836	0.2644	0.1829	0.1482		0.3545	0.6519	0.5866		4.581	1.383	0.0009251		0.03937	0.691	0.9546		0.2808	0.9821	0.7749		-0.07039	6.426	0.9913		1.116	0.4968	0.0247
A2BP1	16	rs9931634	7238357	C	8836	0.3337	0.2312	0.1489		-0.4197	0.8254	0.6111		0.8708	1.75	0.6188		-2.459	0.8746	0.004938		-0.8454	1.244	0.4966		-3.187	8.136	0.6953		0.2315	0.6292	0.713
A2BP1	16	rs12918338	7244735	T	8836	0.3337	0.2312	0.1489		-0.4197	0.8254	0.6111		0.8708	1.75	0.6188		-2.459	0.8746	0.004938		-0.8454	1.244	0.4966		-3.187	8.136	0.6953		0.2315	0.6292	0.713
A2BP1	16	rs12919021	7244777	C	8836	0.3337	0.2312	0.1489		-0.4197	0.8254	0.6111		0.8708	1.75	0.6188		-2.459	0.8746	0.004938		-0.8454	1.244	0.4966		-3.187	8.136	0.6953		0.2315	0.6292	0.713
A2BP1	16	rs11642443	7246383	G	8836	0.3337	0.2312	0.1489		-0.4197	0.8254	0.6111		0.8708	1.75	0.6188		-2.459	0.8746	0.004938		-0.8454	1.244	0.4966		-3.187	8.136	0.6953		0.2315	0.6292	0.713
A2BP1	16	rs11642035	7251395	G	8836	0.3337	0.2312	0.1489		-0.4197	0.8254	0.6111		0.8708	1.75	0.6188		-2.459	0.8746	0.004938		-0.8454	1.244	0.4966		-3.187	8.136	0.6953		0.2315	0.6292	0.713
A2BP1	16	rs11640114	7253850	G	8836	0.3337	0.2312	0.1489		-0.4197	0.8254	0.6111		0.8708	1.75	0.6188		-2.459	0.8746	0.004938		-0.8454	1.244	0.4966		-3.187	8.136	0.6953		0.2315	0.6292	0.713
A2BP1	16	rs12924222	7254601	T	8836	0.3337	0.2312	0.1489		-0.4197	0.8254	0.6111		0.8708	1.75	0.6188		-2.459	0.8746	0.004938		-0.8454	1.244	0.4966		-3.187	8.136	0.6953		0.2315	0.6292	0.713
A2BP1	16	rs2178719	7257269	A	8836	0.3337	0.2312	0.1489		-0.4197	0.8254	0.6111		0.8708	1.75	0.6188		-2.459	0.8746	0.004938		-0.8454	1.244	0.4966		-3.187	8.136	0.6953		0.2315	0.6292	0.713
A2BP1	16	rs76790271	6452477	G	8836	0.0776	0.05381	0.1493		0.01094	0.1921	0.9546		0.4663	0.4047	0.2493		0.4418	0.2035	0.02999		0.09834	0.2894	0.734		-0.1888	1.893	0.9206		0.03877	0.1464	0.7912
A2BP1	16	rs149858444	6354073	C	8836	0.1723	0.1197	0.1499		0.2506	0.4273	0.5576		3.033	0.9011	0.0007674		-0.96	0.4529	0.03405		0.1896	0.6438	0.7683		3.725	4.212	0.3765		0.6516	0.3263	0.04584
A2BP1	16	rs72768899	6929955	A	8836	0.07273	0.05057	0.1504		0.3124	0.1805	0.08352		-0.06839	0.3809	0.8575		-0.1815	0.1914	0.343		0.3661	0.2719	0.1783		-2.104	1.78	0.2372		0.3481	0.1376	0.01143
A2BP1	16	rs4381618	7364209	C	8836	0.1629	0.1133	0.1505		0.7255	0.4043	0.07278		1.341	0.8549	0.1167		-0.439	0.4286	0.3058		0.9153	0.6091	0.133		8.824	3.985	0.02681		0.5235	0.3082	0.0894
A2BP1	16	rs7498552	6460627	T	8836	0.07729	0.05394	0.1519		-0.03321	0.1925	0.863		0.5218	0.4058	0.1986		0.4627	0.204	0.02337		0.08092	0.2901	0.7803		0.1001	1.898	0.9579		0.01758	0.1468	0.9047
A2BP1	16	rs4786998	7363399	G	8836	0.1695	0.1183	0.152		0.6401	0.4221	0.1294		0.9914	0.8922	0.2666		-0.616	0.4474	0.1686		0.9544	0.6359	0.1334		9.708	4.159	0.01961		0.5609	0.3217	0.08131
A2BP1	16	rs11861673	7362803	C	8836	0.1717	0.1199	0.1522		0.6461	0.4279	0.1311		0.8339	0.9037	0.3562		-0.5408	0.4536	0.2331		1.018	0.6446	0.1141		9.029	4.217	0.03229		0.5458	0.3261	0.09427
A2BP1	16	rs12931383	6903501	G	8836	0.07176	0.05014	0.1524		-0.3546	0.1789	0.04757		-0.4061	0.3777	0.2824		-0.3339	0.1897	0.07838		-0.1622	0.2696	0.5474		0.2371	1.764	0.8931		0.1398	0.1365	0.306
A2BP1	16	rs72768866	6910828	A	8836	0.07194	0.05031	0.1527		0.3551	0.1795	0.04794		0.0313	0.3788	0.9341		-0.2034	0.1904	0.2854		0.3652	0.2705	0.1771		-1.6	1.77	0.3662		0.3569	0.1369	0.00915
A2BP1	16	rs7189582	6469632	T	8836	0.07753	0.05422	0.1528		-0.05873	0.1935	0.7615		0.5516	0.4079	0.1762		0.4648	0.2051	0.02345		0.02651	0.2916	0.9276		0.5459	1.908	0.7747		0.02287	0.1476	0.8768
A2BP1	16	rs117371372	6904894	T	8836	-0.1389	0.09718	0.1528		-0.1157	0.347	0.7388		-0.04258	0.7333	0.9537		0.1962	0.3678	0.5937		-0.02247	0.5228	0.9657		1.374	3.42	0.688		-0.52	0.2646	0.04938
A2BP1	16	rs75863108	7386609	T	8836	0.1443	0.1009	0.1528		0.6552	0.3603	0.06902		0.3242	0.7634	0.6711		-0.5712	0.3818	0.1347		0.3373	0.5429	0.5344		0.6457	3.551	0.8557		0.5761	0.2746	0.03596
A2BP1	16	rs9932058	7004899	G	8836	0.07124	0.0499	0.1534		0.5101	0.1781	0.004191		0.7066	0.3762	0.06035		-0.08283	0.1889	0.661		0.7477	0.2683	0.005337		2.033	1.756	0.247		0.2026	0.1358	0.1359
A2BP1	16	rs17141077	6767452	T	8836	-0.1531	0.1073	0.1535		-0.4377	0.383	0.2531		-0.958	0.8123	0.2383		0.5619	0.406	0.1664		-0.8622	0.577	0.1351		-9.409	3.774	0.01269		-0.6653	0.2919	0.02267
A2BP1	16	rs11647920	6902139	C	8836	0.07171	0.05024	0.1535		0.3348	0.1793	0.06187		0.1685	0.3784	0.6562		-0.2378	0.1901	0.211		0.3387	0.2701	0.2099		-1.833	1.768	0.3		0.3461	0.1367	0.01137
A2BP1	16	rs72768859	6909524	T	8836	0.07196	0.05043	0.1536		0.3404	0.18	0.05861		-0.01211	0.3798	0.9746		-0.1908	0.1908	0.3174		0.3637	0.2711	0.1798		-1.479	1.774	0.4046		0.3685	0.1372	0.007254
A2BP1	16	rs75688753	7238923	C	8836	0.2035	0.1427	0.1537		0.5207	0.5093	0.3066		1.469	1.076	0.1723		-0.5345	0.5399	0.3222		0.7985	0.7673	0.2981		13.55	5.019	0.006932		0.5184	0.3882	0.1818
A2BP1	16	rs115945587	7239525	A	8836	0.2035	0.1427	0.1537		0.5207	0.5093	0.3066		1.469	1.076	0.1723		-0.5345	0.5399	0.3222		0.7985	0.7673	0.2981		13.55	5.019	0.006932		0.5184	0.3882	0.1818
A2BP1	16	rs118125311	7240217	G	8836	0.2035	0.1427	0.1537		0.5207	0.5093	0.3066		1.469	1.076	0.1723		-0.5345	0.5399	0.3222		0.7985	0.7673	0.2981		13.55	5.019	0.006932		0.5184	0.3882	0.1818
A2BP1	16	rs11645245	6916887	G	8836	0.07164	0.05025	0.154		0.3487	0.1793	0.05181		0.02388	0.3784	0.9497		-0.1811	0.1901	0.3408		0.3631	0.2702	0.179		-2.1	1.768	0.2351		0.3543	0.1367	0.009578
A2BP1	16	rs5009029	7363573	T	8836	0.1679	0.118	0.1548		0.6351	0.421	0.1315		1.053	0.89	0.2366		-0.6235	0.4463	0.1624		0.9176	0.6343	0.1481		9.551	4.149	0.02138		0.576	0.3209	0.07272
A2BP1	16	rs5009028	7363642	T	8836	0.1679	0.118	0.1548		0.6351	0.421	0.1315		1.053	0.89	0.2366		-0.6235	0.4463	0.1624		0.9176	0.6343	0.1481		9.551	4.149	0.02138		0.576	0.3209	0.07272
A2BP1	16	rs737992	7489076	A	8836	0.06954	0.04889	0.155		0.04794	0.1745	0.7836		-0.08229	0.3678	0.823		-0.1427	0.185	0.4405		-0.1192	0.2629	0.6504		4.266	1.72	0.01312		0.1751	0.1331	0.1883
A2BP1	16	rs17140957	6748624	A	8836	-0.1527	0.1074	0.1551		-0.4676	0.3835	0.2228		-1.183	0.8134	0.1459		0.6136	0.4065	0.1312		-0.9651	0.5778	0.09488		-8.536	3.78	0.02394		-0.602	0.2923	0.03949
A2BP1	16	rs4511554	7262687	C	8836	0.3258	0.2294	0.1555		-0.4192	0.819	0.6087		0.7747	1.736	0.6554		-2.401	0.8677	0.005669		-0.4116	1.234	0.7387		-3.834	8.072	0.6348		0.1855	0.6243	0.7664
A2BP1	16	rs11643737	7062553	A	8836	-0.07022	0.04974	0.158		-0.1887	0.1776	0.288		0.02479	0.3751	0.9473		0.632	0.1881	0.0007847		-0.4023	0.2675	0.1326		-4.193	1.75	0.01659		-0.2468	0.1354	0.06829
A2BP1	16	rs28478230	7071882	T	8836	-0.07153	0.05071	0.1584		-0.1997	0.1811	0.2701		-0.1907	0.3824	0.6181		0.716	0.1918	0.0001907		-0.2716	0.2728	0.3196		-5.098	1.784	0.004282		-0.2746	0.138	0.04666
A2BP1	16	rs4360957	7364095	G	8836	0.1625	0.1153	0.1585		0.7359	0.4112	0.07354		1.262	0.8696	0.1466		-0.4973	0.436	0.254		0.9622	0.6196	0.1204		9.241	4.053	0.02263		0.5593	0.3135	0.07443
A2BP1	16	rs117347681	7243988	G	8836	0.2007	0.1425	0.1591		0.5262	0.5088	0.3011		1.481	1.075	0.1685		-0.5136	0.5394	0.341		0.7938	0.7666	0.3005		13.41	5.014	0.007506		0.5026	0.3879	0.1951
A2BP1	16	rs117785805	7243994	T	8836	0.2007	0.1425	0.1591		0.5262	0.5088	0.3011		1.481	1.075	0.1685		-0.5136	0.5394	0.341		0.7938	0.7666	0.3005		13.41	5.014	0.007506		0.5026	0.3879	0.1951
A2BP1	16	rs11647965	7155517	G	8836	-0.06578	0.04672	0.1592		-0.2587	0.1668	0.1209		0.005658	0.3519	0.9872		0.2837	0.1768	0.1086		-0.6244	0.2512	0.01296		-4.118	1.644	0.01226		-0.1771	0.1272	0.1637
A2BP1	16	rs11648306	7155561	C	8836	-0.06578	0.04673	0.1593		-0.2597	0.1668	0.1196		0.0009892	0.352	0.9978		0.2786	0.1769	0.1153		-0.629	0.2513	0.01233		-4.164	1.644	0.01134		-0.1757	0.1272	0.1671
A2BP1	16	rs12709176	7155607	G	8836	-0.06578	0.04673	0.1593		-0.2597	0.1668	0.1196		0.0009892	0.352	0.9978		0.2786	0.1769	0.1153		-0.629	0.2513	0.01233		-4.164	1.644	0.01134		-0.1757	0.1272	0.1671
A2BP1	16	rs11640605	6926320	G	8836	0.0711	0.05054	0.1595		0.316	0.1804	0.07981		-0.04802	0.3807	0.8996		-0.1577	0.1913	0.4098		0.3341	0.2718	0.2189		-1.109	1.779	0.533		0.3455	0.1375	0.01201
A2BP1	16	rs143501679	6757665	T	8836	0.2424	0.1724	0.1596		-0.119	0.6145	0.8464		1.287	1.288	0.3176		-1.625	0.6512	0.01258		0.2994	0.9258	0.7464		5.264	6.057	0.3848		0.9697	0.4683	0.03844
A2BP1	16	rs767978	7156382	G	8836	-0.06568	0.04672	0.1598		-0.2612	0.1668	0.1174		0.0246	0.3519	0.9443		0.2546	0.1768	0.15		-0.6182	0.2512	0.01389		-4.005	1.644	0.01485		-0.1782	0.1271	0.161
A2BP1	16	rs11640484	6910062	G	8836	0.07058	0.05025	0.1601		0.3643	0.1793	0.04223		0.05392	0.3784	0.8867		-0.2125	0.1902	0.2638		0.3738	0.2702	0.1666		-1.611	1.768	0.3622		0.3535	0.1367	0.009738
A2BP1	16	rs72768896	6929370	C	8836	0.07105	0.05057	0.1601		0.3111	0.1805	0.08476		-0.06655	0.3809	0.8613		-0.185	0.1914	0.3337		0.3656	0.2719	0.1788		-2.086	1.779	0.2411		0.3457	0.1376	0.01201
A2BP1	16	rs4497710	7364098	T	8836	0.1612	0.1151	0.1614		0.7448	0.4108	0.06985		1.256	0.8686	0.1482		-0.4953	0.4355	0.2553		0.9869	0.6189	0.1108		9.081	4.048	0.02491		0.549	0.3131	0.07956
A2BP1	16	rs7194505	7148211	T	8836	-0.06549	0.04681	0.1618		-0.27	0.1671	0.1062		0.03049	0.3525	0.9311		0.2402	0.1771	0.1752		-0.6365	0.2517	0.01145		-4.135	1.647	0.01205		-0.1697	0.1274	0.1829
A2BP1	16	rs1478701	7149575	T	8836	-0.06549	0.04681	0.1618		-0.27	0.1671	0.1062		0.03049	0.3525	0.9311		0.2402	0.1771	0.1752		-0.6365	0.2517	0.01145		-4.135	1.647	0.01205		-0.1697	0.1274	0.1829
A2BP1	16	rs75433978	6456463	G	8836	0.07502	0.05367	0.1622		-0.02539	0.1916	0.8946		0.4809	0.4036	0.2335		0.4034	0.203	0.04697		0.04575	0.2886	0.874		0.05536	1.888	0.9766		0.03259	0.1461	0.8234
A2BP1	16	rs72768834	6902815	G	8836	0.0703	0.05031	0.1623		0.3257	0.1795	0.06972		0.1395	0.3789	0.7127		-0.2411	0.1904	0.2053		0.3081	0.2705	0.2547		-1.606	1.77	0.3645		0.3385	0.1369	0.01344
A2BP1	16	rs7184564	7156683	T	8836	-0.0653	0.04672	0.1623		-0.2603	0.1668	0.1187		0.01597	0.3519	0.9638		0.2485	0.1768	0.16		-0.6197	0.2512	0.01366		-3.978	1.644	0.01554		-0.1739	0.1272	0.1714
A2BP1	16	rs72768864	6910435	T	8836	0.07002	0.05022	0.1633		0.3649	0.1792	0.04176		0.06602	0.3781	0.8614		-0.219	0.19	0.2491		0.3779	0.27	0.1616		-1.695	1.767	0.3374		0.3517	0.1366	0.01007
A2BP1	16	rs12919943	6806738	C	8836	0.1191	0.08555	0.1638		0.06409	0.3054	0.8338		0.3087	0.6439	0.6317		-0.6011	0.3237	0.06341		1.255	0.4599	0.006367		3.748	3.011	0.2132		0.4245	0.2328	0.06828
A2BP1	16	rs4411517	7363858	C	8836	0.1641	0.1179	0.1638		0.6065	0.4205	0.1493		1.26	0.8889	0.1563		-0.6592	0.4458	0.1392		0.8541	0.6336	0.1777		9.593	4.144	0.02065		0.5762	0.3205	0.07228
A2BP1	16	rs11641057	7148891	C	8836	0.06743	0.04845	0.164		0.3661	0.1729	0.03428		0.2417	0.3653	0.5083		-0.2754	0.1833	0.133		0.5113	0.2606	0.04975		3.04	1.705	0.07459		0.1329	0.1319	0.3138
A2BP1	16	rs11863167	7376319	A	8836	0.1388	0.09981	0.1643		0.5806	0.3563	0.1032		0.3848	0.7546	0.6101		-0.5646	0.3776	0.1349		0.2858	0.5369	0.5946		0.215	3.511	0.9512		0.5527	0.2716	0.04187
A2BP1	16	rs11640581	6910210	G	8836	0.06987	0.05025	0.1644		0.3662	0.1793	0.04114		0.05384	0.3784	0.8869		-0.2111	0.1901	0.267		0.3703	0.2702	0.1705		-1.594	1.768	0.3672		0.3534	0.1367	0.009752
A2BP1	16	rs17140953	6748456	A	8836	-0.1497	0.1077	0.1647		-0.469	0.3846	0.2227		-1.209	0.8157	0.1385		0.5995	0.4076	0.1414		-0.9662	0.5793	0.09538		-8.403	3.79	0.02662		-0.5943	0.2931	0.04261
A2BP1	16	rs117197562	6783734	A	8836	-0.1482	0.1067	0.1647		-0.4542	0.3808	0.2331		-0.2948	0.8051	0.7143		-0.4618	0.4037	0.2527		-0.605	0.5737	0.2917		8.261	3.753	0.02775		-0.4597	0.2904	0.1134
A2BP1	16	rs17141186	6783929	C	8836	-0.1482	0.1067	0.1649		-0.4427	0.381	0.2453		-0.2958	0.8055	0.7135		-0.4705	0.4039	0.2441		-0.6186	0.574	0.2812		8.283	3.755	0.0274		-0.4573	0.2906	0.1156
A2BP1	16	rs1362332	6581108	G	8836	-0.08002	0.0577	0.1655		-0.07099	0.206	0.7304		-0.6742	0.4352	0.1214		-0.0516	0.2184	0.8132		0.1142	0.3104	0.7129		-4.456	2.03	0.02821		-0.1328	0.1571	0.3979
A2BP1	16	rs149596094	6748562	C	8836	0.2389	0.1724	0.1658		-0.09194	0.6146	0.8811		1.292	1.288	0.3159		-1.604	0.6512	0.01381		0.2911	0.9259	0.7532		5.871	6.057	0.3325		0.9373	0.4684	0.04539
A2BP1	16	rs4129043	6901451	A	8836	0.06958	0.0502	0.1658		0.3578	0.1791	0.0458		0.1904	0.3781	0.6146		-0.2584	0.19	0.1739		0.3444	0.2699	0.202		-1.759	1.766	0.3194		0.3459	0.1366	0.01136
A2BP1	16	rs72768861	6910287	T	8836	0.06955	0.05025	0.1663		0.3666	0.1793	0.04093		0.05546	0.3784	0.8835		-0.2094	0.1901	0.2708		0.3648	0.2702	0.177		-1.582	1.768	0.3709		0.3534	0.1367	0.009752
A2BP1	16	rs80185337	7153669	G	8836	0.09609	0.06941	0.1663		0.2084	0.2478	0.4004		0.4927	0.5226	0.3458		-0.5355	0.2626	0.04147		0.01827	0.3733	0.961		4.758	2.442	0.0514		0.2019	0.1889	0.2853
A2BP1	16	rs11643341	7155591	G	8836	0.06819	0.04928	0.1665		0.3701	0.1759	0.03539		0.1746	0.3714	0.6384		-0.1894	0.1865	0.3098		0.601	0.265	0.02336		2.474	1.734	0.1538		0.1631	0.1341	0.2241
A2BP1	16	rs75053062	7485322	C	8836	-0.2925	0.2115	0.1667		-1.64	0.7532	0.02949		-2.348	1.596	0.1412		-0.4619	0.8004	0.5639		-2.027	1.135	0.07406		2.507	7.443	0.7363		-1.078	0.5742	0.06038
A2BP1	16	rs77974386	7390130	T	8836	0.1397	0.101	0.167		0.6353	0.3607	0.07825		0.3277	0.7644	0.6682		-0.5729	0.3823	0.134		0.2716	0.5436	0.6173		0.3236	3.555	0.9275		0.5691	0.275	0.03852
A2BP1	16	rs11862619	7363096	C	8836	0.1647	0.1192	0.1672		0.6982	0.4254	0.1008		1.01	0.8985	0.2611		-0.6427	0.451	0.1542		1.026	0.641	0.1094		10.05	4.193	0.01651		0.5718	0.3243	0.07791
A2BP1	16	rs11862622	7363109	C	8836	0.1647	0.1192	0.1672		0.6982	0.4254	0.1008		1.01	0.8985	0.2611		-0.6427	0.451	0.1542		1.026	0.641	0.1094		10.05	4.193	0.01651		0.5718	0.3243	0.07791
A2BP1	16	rs8052372	6902267	G	8836	0.06931	0.05026	0.168		-0.3837	0.1794	0.03245		-0.4086	0.3787	0.2806		-0.3293	0.1902	0.08334		-0.2056	0.2703	0.4469		0.2155	1.769	0.903		0.1349	0.1368	0.3241
A2BP1	16	rs74528629	6460542	T	8836	0.0743	0.05394	0.1684		-0.03309	0.1925	0.8635		0.5379	0.4057	0.1849		0.4809	0.204	0.01843		0.05626	0.2901	0.8462		0.04493	1.898	0.9811		-0.0006011	0.1468	0.9967
A2BP1	16	rs76054858	6468729	G	8836	0.07495	0.05444	0.1687		-0.08186	0.1944	0.6737		0.5518	0.4097	0.178		0.4761	0.206	0.02084		0.003491	0.2928	0.9905		0.6567	1.916	0.7318		0.006548	0.1482	0.9648
A2BP1	16	rs1565635	6915595	C	8836	0.06905	0.05029	0.1698		0.3615	0.1795	0.04403		0.02826	0.3787	0.9405		-0.1933	0.1903	0.3099		0.3841	0.2704	0.1556		-1.713	1.77	0.3331		0.344	0.1369	0.01196
A2BP1	16	rs117616103	7251617	G	8836	0.2081	0.1516	0.1699		0.7549	0.5413	0.1632		2.201	1.139	0.05332		-0.3482	0.5738	0.544		0.8157	0.8155	0.3173		10.91	5.335	0.04094		0.5019	0.4126	0.2239
A2BP1	16	rs13334398	7411518	A	8836	0.1326	0.0966	0.1699		0.554	0.3449	0.1082		0.3957	0.729	0.5873		-0.2873	0.3655	0.4319		0.03158	0.5196	0.9515		-1.928	3.398	0.5705		0.5679	0.2628	0.03077
A2BP1	16	rs74458936	7072311	T	8836	-0.06887	0.05022	0.1703		-0.222	0.1793	0.2158		-0.1034	0.3786	0.7847		0.6584	0.19	0.0005321		-0.3488	0.2702	0.1968		-4.654	1.767	0.008468		-0.2354	0.1367	0.08508
A2BP1	16	rs77068380	6923589	G	8836	-0.1334	0.09733	0.1704		-0.2982	0.3475	0.3909		-0.02946	0.735	0.968		0.4099	0.3684	0.2658		-0.1378	0.5236	0.7924		0.6586	3.426	0.8475		-0.5674	0.2649	0.03227
A2BP1	16	rs11649362	7071305	A	8836	0.09431	0.06887	0.1709		0.05255	0.2459	0.8308		-0.03009	0.52	0.9539		-0.6223	0.2605	0.01694		-0.3136	0.3704	0.3972		-1.211	2.423	0.6172		0.3526	0.1874	0.05995
A2BP1	16	rs13338838	7055337	G	8836	-0.08713	0.06372	0.1716		-0.3874	0.2274	0.08853		0.03796	0.4809	0.9371		0.8527	0.241	0.0004042		-0.3612	0.3427	0.2919		-5.936	2.241	0.008104		-0.2234	0.1734	0.1978
A2BP1	16	rs139502688	6749231	G	8836	0.2359	0.1726	0.1718		-0.09931	0.6154	0.8718		1.331	1.29	0.302		-1.602	0.6521	0.01405		0.2688	0.9272	0.7719		5.519	6.066	0.3629		0.9353	0.469	0.04617
A2BP1	16	rs140628262	6752383	T	8836	0.2359	0.1726	0.1718		-0.09931	0.6154	0.8718		1.331	1.29	0.302		-1.602	0.6521	0.01405		0.2688	0.9272	0.7719		5.519	6.066	0.3629		0.9353	0.469	0.04617
A2BP1	16	rs8058045	6911628	T	8836	0.06865	0.05025	0.1719		0.3698	0.1793	0.03923		0.05953	0.3784	0.875		-0.2156	0.1902	0.2569		0.3786	0.2702	0.1612		-1.633	1.768	0.3558		0.3502	0.1367	0.01046
A2BP1	16	rs140146264	6894306	T	8836	-0.2522	0.1847	0.1721		-0.2864	0.6595	0.6641		-0.6877	1.386	0.6198		0.9329	0.699	0.182		-0.7245	0.9935	0.4659		-14.39	6.499	0.02684		-0.7945	0.5026	0.114
A2BP1	16	rs11642626	7068749	G	8836	-0.06744	0.04943	0.1725		-0.2129	0.1765	0.2278		-0.1085	0.3728	0.771		0.6579	0.187	0.0004359		-0.445	0.2659	0.09428		-4.898	1.739	0.00487		-0.2376	0.1345	0.07747
A2BP1	16	rs1473517	6921715	A	8836	0.06884	0.0505	0.1728		0.3144	0.1802	0.08107		-0.09127	0.3804	0.8104		-0.1905	0.1911	0.319		0.3533	0.2715	0.1932		-2.095	1.777	0.2384		0.3459	0.1374	0.01184
A2BP1	16	rs11077074	6755948	G	8836	0.07344	0.05388	0.1729		-0.3859	0.1923	0.04482		0.1203	0.4059	0.767		-0.3621	0.2039	0.0758		-0.4981	0.2898	0.08565		0.1077	1.896	0.9547		0.06148	0.1467	0.6751
A2BP1	16	rs75941596	6914573	T	8836	0.3033	0.2231	0.1741		-1.596	0.7965	0.04513		-1.117	1.695	0.51		-0.7064	0.8444	0.4029		-2.297	1.2	0.05558		1.143	7.853	0.8843		0.9366	0.6087	0.1239
A2BP1	16	rs66469366	7057618	G	8836	-0.06896	0.05074	0.1741		-0.2278	0.1812	0.2087		0.001366	0.3824	0.9971		0.6683	0.1919	0.0004998		-0.4625	0.2729	0.09017		-4.432	1.785	0.01307		-0.2368	0.1381	0.08638
A2BP1	16	rs9673633	7155697	A	8836	-0.06324	0.04653	0.1742		-0.2571	0.1661	0.1218		0.0418	0.3506	0.9051		0.2723	0.1761	0.1221		-0.6107	0.2502	0.01469		-4.684	1.637	0.004227		-0.1444	0.1266	0.2543
A2BP1	16	rs12597022	6905661	G	8836	0.06846	0.05051	0.1753		0.285	0.1803	0.1139		0.2168	0.3804	0.5687		-0.2757	0.1911	0.1492		0.2388	0.2716	0.3792		-1.796	1.777	0.3123		0.3149	0.1375	0.02199
A2BP1	16	rs79125344	6755530	C	8836	-0.1324	0.09773	0.1756		-0.3241	0.3489	0.353		-1.603	0.7385	0.03003		0.4726	0.3699	0.2013		-0.07935	0.5257	0.88		4.782	3.439	0.1644		-0.1696	0.2661	0.5238
A2BP1	16	rs7184911	7670326	A	8836	-0.06701	0.04948	0.1757		-0.3668	0.1766	0.03784		0.565	0.3734	0.1303		-0.1232	0.1873	0.5107		-0.484	0.2661	0.06899		-0.6639	1.741	0.703		-0.1216	0.1347	0.3668
A2BP1	16	rs11866757	7363122	A	8836	0.1614	0.1192	0.1758		0.6899	0.4252	0.1047		1.005	0.8979	0.2629		-0.6396	0.4507	0.1559		0.9981	0.6406	0.1192		9.924	4.19	0.01789		0.5621	0.3241	0.08288
A2BP1	16	rs17143433	7363150	C	8836	0.1614	0.1192	0.1758		0.6899	0.4252	0.1047		1.005	0.8979	0.2629		-0.6396	0.4507	0.1559		0.9981	0.6406	0.1192		9.924	4.19	0.01789		0.5621	0.3241	0.08288
A2BP1	16	rs6500946	7364333	C	8836	0.1551	0.1146	0.1759		0.783	0.4089	0.05554		1.209	0.8645	0.162		-0.4733	0.4335	0.2749		0.9758	0.6161	0.1132		8.453	4.03	0.03598		0.5109	0.3117	0.1012
A2BP1	16	rs7499208	6901890	T	8836	0.06797	0.05024	0.1761		0.3557	0.1793	0.0473		0.1818	0.3783	0.6308		-0.2355	0.1901	0.2155		0.3377	0.2701	0.2113		-1.669	1.768	0.3451		0.3425	0.1367	0.01224
A2BP1	16	rs12598298	6946869	A	8836	0.07005	0.05178	0.1762		0.3464	0.1848	0.06092		0.1824	0.3904	0.6404		-0.3634	0.1959	0.06369		0.522	0.2784	0.06084		-0.9561	1.822	0.5999		0.3592	0.1409	0.01082
A2BP1	16	rs182697230	7267036	T	8836	-0.1709	0.1264	0.1763		0.04543	0.4514	0.9198		-1.261	0.9512	0.1849		1.499	0.4782	0.00173		0.4394	0.68	0.5182		-8.225	4.448	0.06449		-0.4715	0.3445	0.1712
A2BP1	16	rs9888943	6974030	A	8836	0.07662	0.05667	0.1764		0.3105	0.2023	0.1249		0.8803	0.4275	0.03952		-0.3737	0.2144	0.08146		0.4905	0.3048	0.1075		0.598	1.994	0.7643		0.2217	0.1543	0.1507
A2BP1	16	rs11644354	6903885	G	8836	0.06802	0.05032	0.1765		0.3251	0.1796	0.0703		0.138	0.379	0.7157		-0.2377	0.1904	0.2119		0.3121	0.2706	0.2488		-1.59	1.771	0.3691		0.3334	0.1369	0.01492
A2BP1	16	rs77510443	6460297	C	8836	0.07284	0.05394	0.1769		-0.03288	0.1925	0.8644		0.535	0.4057	0.1873		0.488	0.204	0.01677		0.05561	0.2901	0.848		0.08487	1.898	0.9643		-0.005761	0.1468	0.9687
A2BP1	16	rs953393	6919984	G	8836	0.0682	0.0505	0.1769		0.3239	0.1802	0.07236		-0.09329	0.3804	0.8063		-0.1928	0.1911	0.3132		0.3627	0.2715	0.1817		-2.132	1.777	0.2304		0.3436	0.1374	0.01242
A2BP1	16	rs7188849	6758380	G	8836	0.09112	0.06754	0.1773		-0.036	0.2411	0.8813		0.2355	0.5086	0.6433		-0.5682	0.2555	0.02621		0.5006	0.3632	0.1682		4.613	2.376	0.05225		0.2138	0.1838	0.2448
A2BP1	16	rs11640013	6946091	C	8836	0.06984	0.05185	0.178		0.3473	0.185	0.06054		0.1835	0.3908	0.6386		-0.3535	0.1962	0.07158		0.5265	0.2788	0.05897		-1.148	1.825	0.5292		0.3503	0.1411	0.01304
A2BP1	16	rs34982008	6912181	C	8836	0.06761	0.05029	0.1789		0.3602	0.1795	0.04481		0.03261	0.3787	0.9314		-0.2073	0.1903	0.2761		0.3732	0.2704	0.1676		-1.667	1.77	0.3464		0.3459	0.1369	0.01149
A2BP1	16	rs11649354	6912674	C	8836	0.06761	0.05029	0.1789		0.3602	0.1795	0.04481		0.03261	0.3787	0.9314		-0.2073	0.1903	0.2761		0.3732	0.2704	0.1676		-1.667	1.77	0.3464		0.3459	0.1369	0.01149
A2BP1	16	rs11645748	6912681	A	8836	0.06761	0.05029	0.1789		0.3602	0.1795	0.04481		0.03261	0.3787	0.9314		-0.2073	0.1903	0.2761		0.3732	0.2704	0.1676		-1.667	1.77	0.3464		0.3459	0.1369	0.01149
A2BP1	16	rs12924272	6747529	A	8836	-0.1448	0.1078	0.179		-0.4633	0.3847	0.2286		-1.208	0.8161	0.139		0.5747	0.4078	0.1588		-0.9547	0.5796	0.09954		-8.312	3.792	0.02839		-0.5823	0.2932	0.04708
A2BP1	16	rs34741280	6748195	A	8836	-0.1448	0.1078	0.179		-0.4633	0.3847	0.2286		-1.208	0.8161	0.139		0.5747	0.4078	0.1588		-0.9547	0.5796	0.09954		-8.312	3.792	0.02839		-0.5823	0.2932	0.04708
A2BP1	16	rs17562208	7363189	T	8836	0.16	0.1191	0.179		0.6746	0.4249	0.1124		0.9974	0.8973	0.2664		-0.6204	0.4504	0.1684		0.9878	0.6402	0.1229		9.792	4.188	0.0194		0.5493	0.3239	0.08997
A2BP1	16	rs4786995	7363224	A	8836	0.16	0.1191	0.179		0.6746	0.4249	0.1124		0.9974	0.8973	0.2664		-0.6204	0.4504	0.1684		0.9878	0.6402	0.1229		9.792	4.188	0.0194		0.5493	0.3239	0.08997
A2BP1	16	rs74682965	6460086	C	8836	0.07243	0.05394	0.1794		-0.03017	0.1925	0.8755		0.535	0.4057	0.1873		0.4905	0.204	0.01623		0.06298	0.2901	0.8281		0.05134	1.898	0.9784		-0.00855	0.1468	0.9536
A2BP1	16	rs72768844	6904044	C	8836	0.06756	0.05032	0.1795		0.3146	0.1796	0.0798		0.1313	0.379	0.7291		-0.2339	0.1904	0.2193		0.2962	0.2706	0.2736		-1.61	1.771	0.3633		0.3319	0.1369	0.01538
A2BP1	16	rs11643618	6908949	A	8836	0.06754	0.05039	0.1801		0.3291	0.1798	0.06727		-0.04206	0.3794	0.9117		-0.2258	0.1907	0.2364		0.3452	0.2709	0.2026		-1.484	1.773	0.4027		0.3524	0.1371	0.01018
A2BP1	16	rs55769911	6751520	G	8836	-0.1428	0.1066	0.1804		-0.411	0.3806	0.2803		-1.187	0.807	0.1413		0.6155	0.4035	0.1272		-0.9245	0.5734	0.1069		-8.439	3.751	0.02449		-0.5903	0.2901	0.04192
A2BP1	16	rs28630596	6926500	T	8836	0.06763	0.05053	0.1808		0.3188	0.1803	0.07711		-0.05353	0.3806	0.8882		-0.1428	0.1912	0.4551		0.348	0.2717	0.2003		-0.9997	1.778	0.574		0.3315	0.1375	0.01593
A2BP1	16	rs76885930	6454119	C	8836	0.07183	0.0537	0.1811		-0.02494	0.1917	0.8965		0.4691	0.4039	0.2455		0.4189	0.2031	0.03921		0.03927	0.2888	0.8918		0.01401	1.889	0.9941		0.02898	0.1461	0.8428
A2BP1	16	rs77380917	6454143	G	8836	0.07183	0.0537	0.1811		-0.02494	0.1917	0.8965		0.4691	0.4039	0.2455		0.4189	0.2031	0.03921		0.03927	0.2888	0.8918		0.01401	1.889	0.9941		0.02898	0.1461	0.8428
A2BP1	16	rs1473518	6921643	C	8836	0.0673	0.05049	0.1826		0.3167	0.1802	0.07885		-0.09387	0.3803	0.805		-0.1957	0.1911	0.3057		0.3527	0.2715	0.1939		-2.115	1.777	0.234		0.339	0.1374	0.01362
A2BP1	16	rs57976251	6903736	C	8836	0.06698	0.05032	0.1833		0.3146	0.1796	0.0799		0.1317	0.379	0.7281		-0.2381	0.1904	0.2112		0.3017	0.2706	0.2648		-1.632	1.771	0.3569		0.33	0.1369	0.01599
A2BP1	16	rs17141167	6782736	C	8836	-0.1418	0.1066	0.1834		-0.445	0.3806	0.2424		-0.2948	0.8051	0.7143		-0.4755	0.4035	0.2386		-0.5672	0.5735	0.3226		8.273	3.751	0.02745		-0.4494	0.2903	0.1216
A2BP1	16	rs115561910	6783712	C	8836	-0.1418	0.1066	0.1834		-0.445	0.3806	0.2424		-0.2948	0.8051	0.7143		-0.4755	0.4035	0.2386		-0.5672	0.5735	0.3226		8.273	3.751	0.02745		-0.4494	0.2903	0.1216
A2BP1	16	rs75029162	6924915	C	8836	0.241	0.1812	0.1835		0.3514	0.6469	0.587		-0.1282	1.368	0.9253		-0.9769	0.6856	0.1542		0.4411	0.9746	0.6508		20.49	6.373	0.001309		0.7009	0.4938	0.1558
A2BP1	16	rs77509639	6904796	A	8836	0.06694	0.05042	0.1843		0.3121	0.1799	0.08283		0.2073	0.3798	0.5852		-0.2579	0.1908	0.1765		0.2945	0.2711	0.2774		-1.5	1.774	0.3978		0.3228	0.1372	0.01867
A2BP1	16	rs11866790	7362968	T	8836	0.1585	0.1195	0.1846		0.6671	0.4262	0.1176		0.8395	0.9002	0.3511		-0.5915	0.4518	0.1906		0.9828	0.6422	0.1259		9.93	4.201	0.0181		0.5462	0.3249	0.09279
A2BP1	16	rs11861497	7363025	G	8836	0.1585	0.1195	0.1846		0.6671	0.4262	0.1176		0.8395	0.9002	0.3511		-0.5915	0.4518	0.1906		0.9828	0.6422	0.1259		9.93	4.201	0.0181		0.5462	0.3249	0.09279
A2BP1	16	rs72768843	6904034	T	8836	0.06665	0.05032	0.1854		0.3149	0.1796	0.07952		0.1334	0.379	0.7249		-0.2364	0.1904	0.2144		0.2962	0.2706	0.2737		-1.619	1.771	0.3605		0.33	0.1369	0.01599
A2BP1	16	rs72768847	6904989	C	8836	0.06665	0.05032	0.1854		0.3149	0.1796	0.07952		0.1334	0.379	0.7249		-0.2364	0.1904	0.2144		0.2962	0.2706	0.2737		-1.619	1.771	0.3605		0.33	0.1369	0.01599
A2BP1	16	rs72768850	6905339	G	8836	0.06665	0.05032	0.1854		0.3149	0.1796	0.07952		0.1334	0.379	0.7249		-0.2364	0.1904	0.2144		0.2962	0.2706	0.2737		-1.619	1.771	0.3605		0.33	0.1369	0.01599
A2BP1	16	rs17142001	7057728	G	8836	-0.08052	0.0608	0.1854		-0.375	0.217	0.08408		-0.02772	0.4588	0.9518		0.7915	0.2299	0.0005794		-0.4703	0.327	0.1504		-4.861	2.139	0.02308		-0.2015	0.1655	0.2234
A2BP1	16	rs12932456	6964797	G	8836	0.07454	0.05632	0.1857		0.4489	0.201	0.02556		0.613	0.4243	0.1486		-0.1583	0.2131	0.4576		0.8421	0.3028	0.005431		0.9546	1.982	0.6301		0.1976	0.1533	0.1975
A2BP1	16	rs7202214	7055500	A	8836	-0.0686	0.05193	0.1865		-0.2603	0.1854	0.1604		-0.04155	0.3915	0.9155		0.6136	0.1965	0.001793		-0.4745	0.2793	0.08943		-4.652	1.827	0.01091		-0.2548	0.1413	0.07139
A2BP1	16	rs9936258	6869017	G	8836	-0.09615	0.0728	0.1866		0.08677	0.2599	0.7385		-0.3205	0.5478	0.5585		0.04166	0.2755	0.8798		0.1287	0.3916	0.7424		-5.579	2.561	0.02944		-0.06104	0.1982	0.758
A2BP1	16	rs2110351	6739091	G	8836	0.06254	0.04741	0.1871		0.3822	0.1693	0.02398		0.4156	0.357	0.2444		-0.2786	0.1794	0.1205		0.352	0.255	0.1676		1.974	1.669	0.2369		0.08783	0.1291	0.4963
A2BP1	16	rs12449121	7615445	T	8836	-0.06211	0.04709	0.1872		-0.1204	0.1681	0.4738		0.05343	0.3548	0.8803		0.1545	0.1782	0.386		-0.5241	0.2532	0.0385		-0.5882	1.657	0.7227		-0.112	0.1283	0.3825
A2BP1	16	rs73539655	7255116	G	8836	0.1982	0.1503	0.1875		0.7739	0.5367	0.1493		2.135	1.129	0.05867		-0.2812	0.569	0.6211		0.8226	0.8086	0.309		10.56	5.29	0.04593		0.4822	0.4091	0.2386
A2BP1	16	rs8053680	6753366	C	8836	-0.1409	0.1069	0.1877		-0.4748	0.3817	0.2136		-1.245	0.8094	0.124		0.5758	0.4046	0.1547		-0.9821	0.575	0.0877		-9.055	3.762	0.01609		-0.5981	0.2909	0.03982
A2BP1	16	rs146987836	6881164	C	8836	0.302	0.2295	0.1881		-2.005	0.819	0.01437		-1.683	1.741	0.3338		-0.4499	0.8684	0.6044		-2.279	1.234	0.06478		1.233	8.076	0.8787		0.7114	0.6261	0.2559
A2BP1	16	rs11643200	6928434	C	8836	0.06647	0.05055	0.1885		0.3071	0.1804	0.08875		-0.07176	0.3808	0.8505		-0.165	0.1913	0.3884		0.3627	0.2718	0.1821		-2.139	1.779	0.2292		0.3373	0.1375	0.0142
A2BP1	16	rs17141621	6928663	G	8836	0.06647	0.05055	0.1885		0.3071	0.1804	0.08875		-0.07176	0.3808	0.8505		-0.165	0.1913	0.3884		0.3627	0.2718	0.1821		-2.139	1.779	0.2292		0.3373	0.1375	0.0142
A2BP1	16	rs72768895	6929299	G	8836	0.06647	0.05055	0.1885		0.3071	0.1804	0.08875		-0.07176	0.3808	0.8505		-0.165	0.1913	0.3884		0.3627	0.2718	0.1821		-2.139	1.779	0.2292		0.3373	0.1375	0.0142
A2BP1	16	rs11864520	7368357	G	8836	0.1433	0.1091	0.189		0.8079	0.3892	0.03796		0.8111	0.8222	0.3239		-0.09947	0.4127	0.8095		1.03	0.5864	0.07909		6.969	3.837	0.06934		0.3697	0.2968	0.2129
A2BP1	16	rs9923381	6457020	C	8836	0.06985	0.05319	0.1892		0.006845	0.1899	0.9712		0.3448	0.4002	0.3889		0.4089	0.2012	0.04215		0.07268	0.286	0.7994		-0.2747	1.871	0.8833		0.03111	0.1448	0.8298
A2BP1	16	rs2795536	6457312	G	8836	0.06985	0.05319	0.1892		0.006845	0.1899	0.9712		0.3448	0.4002	0.3889		0.4089	0.2012	0.04215		0.07268	0.286	0.7994		-0.2747	1.871	0.8833		0.03111	0.1448	0.8298
A2BP1	16	rs2795537	6457453	G	8836	0.06985	0.05319	0.1892		0.006845	0.1899	0.9712		0.3448	0.4002	0.3889		0.4089	0.2012	0.04215		0.07268	0.286	0.7994		-0.2747	1.871	0.8833		0.03111	0.1448	0.8298
A2BP1	16	rs17143454	7370024	T	8836	0.1292	0.09856	0.1901		0.7283	0.3516	0.03833		0.5347	0.7411	0.4706		-0.03145	0.3727	0.9328		0.9028	0.5297	0.08835		4.836	3.466	0.163		0.321	0.268	0.2312
A2BP1	16	rs8051053	6908195	G	8836	0.06585	0.05033	0.1908		0.3137	0.1796	0.08079		0.05796	0.3791	0.8785		-0.2666	0.1905	0.1616		0.3359	0.2706	0.2146		-1.719	1.771	0.3318		0.3471	0.137	0.01128
A2BP1	16	rs112535112	6915066	T	8836	0.06603	0.05049	0.191		0.3501	0.1802	0.05206		0.0787	0.3803	0.836		-0.2215	0.1911	0.2464		0.3537	0.2715	0.1926		-1.411	1.777	0.4271		0.3365	0.1374	0.01433
A2BP1	16	rs114029680	7145471	G	8836	-0.2174	0.1663	0.1912		-0.92	0.5937	0.1213		0.6039	1.247	0.6283		-0.1387	0.6294	0.8256		-2.053	0.8943	0.0217		2.019	5.853	0.7302		-0.5453	0.4526	0.2283
A2BP1	16	rs117598841	7296744	A	8836	-0.1708	0.1307	0.1913		-0.05255	0.4666	0.9103		-2.691	0.9857	0.00634		0.9478	0.4949	0.05551		0.1072	0.703	0.8788		-5.17	4.603	0.2614		-0.3748	0.3559	0.2924
A2BP1	16	rs78258553	6781726	A	8836	-0.1387	0.1063	0.1921		-0.4149	0.3796	0.2744		-0.3295	0.8028	0.6815		-0.4067	0.4024	0.3122		-0.5093	0.5719	0.3731		7.94	3.741	0.03381		-0.4684	0.2895	0.1056
A2BP1	16	rs4131915	6905992	G	8836	0.06589	0.05052	0.1921		0.2786	0.1803	0.1223		0.0845	0.3804	0.8242		-0.2421	0.1912	0.2054		0.246	0.2716	0.3651		-1.952	1.778	0.2723		0.3089	0.1375	0.02465
A2BP1	16	rs1010883	7310408	G	8836	-0.2078	0.1593	0.1921		-0.1119	0.5689	0.844		-2.226	1.197	0.06291		1.401	0.6029	0.02018		0.4181	0.8571	0.6257		-4.31	5.607	0.4422		-0.487	0.4342	0.262
A2BP1	16	rs11649022	6907474	T	8836	0.06569	0.05038	0.1923		0.3188	0.1798	0.07619		0.06607	0.3794	0.8618		-0.2761	0.1906	0.1475		0.349	0.2709	0.1977		-1.56	1.773	0.379		0.3454	0.1371	0.01176
A2BP1	16	rs75416702	7249150	G	8836	0.1972	0.1515	0.1931		0.7574	0.5407	0.1613		2.187	1.137	0.05453		-0.3284	0.5732	0.5668		0.7958	0.8147	0.3287		10.73	5.329	0.04411		0.5058	0.4122	0.2198
A2BP1	16	rs116973834	7249501	G	8836	0.1972	0.1515	0.1931		0.7574	0.5407	0.1613		2.187	1.137	0.05453		-0.3284	0.5732	0.5668		0.7958	0.8147	0.3287		10.73	5.329	0.04411		0.5058	0.4122	0.2198
A2BP1	16	rs76595634	7250073	G	8836	0.1972	0.1515	0.1931		0.7574	0.5407	0.1613		2.187	1.137	0.05453		-0.3284	0.5732	0.5668		0.7958	0.8147	0.3287		10.73	5.329	0.04411		0.5058	0.4122	0.2198
A2BP1	16	rs145694681	7250382	T	8836	0.1972	0.1515	0.1931		0.7574	0.5407	0.1613		2.187	1.137	0.05453		-0.3284	0.5732	0.5668		0.7958	0.8147	0.3287		10.73	5.329	0.04411		0.5058	0.4122	0.2198
A2BP1	16	rs78740967	7251422	A	8836	0.1972	0.1515	0.1931		0.7574	0.5407	0.1613		2.187	1.137	0.05453		-0.3284	0.5732	0.5668		0.7958	0.8147	0.3287		10.73	5.329	0.04411		0.5058	0.4122	0.2198
A2BP1	16	rs78653280	6781850	T	8836	-0.1382	0.1064	0.1938		-0.4105	0.3798	0.2797		-0.3312	0.8032	0.6801		-0.4061	0.4026	0.3131		-0.4977	0.5721	0.3844		7.933	3.743	0.03406		-0.458	0.2896	0.1138
A2BP1	16	rs117509484	6736171	T	8836	0.2252	0.1734	0.194		-0.1437	0.6181	0.8161		1.364	1.295	0.2924		-1.576	0.655	0.01613		0.2079	0.9312	0.8233		5.685	6.092	0.3508		0.8955	0.4711	0.05733
A2BP1	16	rs17140942	6746136	G	8836	-0.14	0.1078	0.1942		-0.4765	0.3849	0.2158		-1.219	0.8165	0.1356		0.5719	0.408	0.161		-0.9677	0.5799	0.0952		-8.319	3.793	0.02834		-0.5742	0.2934	0.05038
A2BP1	16	rs67625550	6746342	A	8836	-0.14	0.1078	0.1942		-0.4765	0.3849	0.2158		-1.219	0.8165	0.1356		0.5719	0.408	0.161		-0.9677	0.5799	0.0952		-8.319	3.793	0.02834		-0.5742	0.2934	0.05038
A2BP1	16	rs6500875	6970995	G	8836	-0.06112	0.04711	0.1945		-0.1792	0.1682	0.2867		-0.7159	0.3552	0.04389		0.2255	0.1783	0.2058		-0.4996	0.2533	0.04864		0.4418	1.658	0.7898		-0.1701	0.1282	0.1846
A2BP1	16	rs35999696	7369787	G	8836	0.1272	0.09827	0.1955		0.7265	0.3505	0.03825		0.5361	0.7389	0.4681		-0.07386	0.3717	0.8425		0.9101	0.5281	0.08487		4.895	3.456	0.1567		0.3214	0.2672	0.2291
A2BP1	16	rs35767895	7369880	G	8836	0.1272	0.09827	0.1955		0.7265	0.3505	0.03825		0.5361	0.7389	0.4681		-0.07386	0.3717	0.8425		0.9101	0.5281	0.08487		4.895	3.456	0.1567		0.3214	0.2672	0.2291
A2BP1	16	rs13332966	7070066	T	8836	-0.0648	0.05019	0.1967		-0.2003	0.1792	0.2637		-0.1271	0.3784	0.7371		0.6502	0.1898	0.0006181		-0.3348	0.27	0.215		-4.677	1.766	0.008092		-0.2358	0.1366	0.08436
A2BP1	16	rs34891826	7090675	C	8836	-0.08263	0.06415	0.1978		-0.2184	0.229	0.3403		-0.4835	0.4824	0.3163		0.1507	0.2428	0.5347		-0.725	0.345	0.0356		-1.41	2.258	0.5324		-0.3166	0.1746	0.06976
A2BP1	16	rs185298216	7236298	G	8836	-0.06261	0.04865	0.1981		-0.1269	0.1736	0.4649		-0.1742	0.3662	0.6343		0.312	0.184	0.09012		-0.3575	0.2616	0.1717		-3.413	1.711	0.04617		-0.2441	0.1324	0.06524
A2BP1	16	rs35525323	7627430	C	8836	0.06206	0.04823	0.1981		0.08281	0.1721	0.6304		0.7758	0.363	0.0326		0.02044	0.1824	0.9108		0.116	0.2593	0.6547		-0.6586	1.697	0.6979		0.2368	0.1312	0.07115
MFSD1	3	rs2061617	158523819	G	8836	0.2638	0.2051	0.1985		2.329	0.7319	0.001466		0.8918	1.543	0.5633		-0.6405	0.7763	0.4093		2.471	1.103	0.02509		-0.4099	7.219	0.9547		0.5716	0.5582	0.3059
A2BP1	16	rs76052938	6885067	C	8836	0.1606	0.1249	0.1986		-0.1069	0.446	0.8106		-0.8095	0.9478	0.3931		-1.098	0.473	0.02034		-0.442	0.672	0.5107		2.383	4.4	0.588		0.3572	0.3402	0.2938
A2BP1	16	rs8060103	6753456	C	8836	-0.1371	0.1068	0.1991		-0.4611	0.3812	0.2265		-1.008	0.8083	0.2123		0.5614	0.404	0.1647		-0.9542	0.5742	0.09661		-8.882	3.756	0.01807		-0.5741	0.2905	0.0482
A2BP1	16	rs7203794	6352723	A	8836	0.1526	0.1189	0.1993		0.2331	0.4244	0.5829		2.978	0.8948	0.0008792		-1.037	0.4498	0.02113		0.1643	0.6394	0.7973		3.726	4.183	0.3732		0.6312	0.3241	0.05149
A2BP1	16	rs7191721	7625792	A	8836	0.06197	0.0483	0.1995		0.1192	0.1724	0.4891		0.7562	0.3635	0.03751		0.0332	0.1827	0.8558		0.1311	0.2597	0.6136		-0.8711	1.699	0.6082		0.2295	0.1314	0.08081
A2BP1	16	rs72767326	7282380	T	8836	-0.2056	0.1607	0.2007		-0.2454	0.5737	0.6689		-2.29	1.206	0.05757		1.407	0.608	0.02071		0.2744	0.8644	0.7509		-4.897	5.655	0.3866		-0.4699	0.4379	0.2833
A2BP1	16	rs35439617	7462020	A	8836	-0.06853	0.05372	0.2021		-0.02045	0.1918	0.9151		0.5434	0.4049	0.1796		-0.02754	0.2033	0.8922		0.2085	0.289	0.4705		-4.213	1.89	0.02584		-0.03047	0.1462	0.835
A2BP1	16	rs1388807	6925781	A	8836	0.06416	0.05041	0.2032		0.3279	0.1799	0.06839		-0.06218	0.3797	0.8699		-0.178	0.1908	0.3509		0.3926	0.2711	0.1476		-1.997	1.774	0.2603		0.3378	0.1372	0.01382
A2BP1	16	rs78994585	6846808	G	8836	0.2019	0.1591	0.2043		-0.2796	0.5679	0.6225		1.433	1.196	0.2309		0.3258	0.6013	0.5879		-0.1042	0.8556	0.9031		-0.5697	5.591	0.9189		0.8872	0.4323	0.04018
A2BP1	16	rs8049670	7056714	A	8836	-0.06408	0.05052	0.2046		-0.2566	0.1804	0.155		0.0127	0.3808	0.9734		0.681	0.1911	0.0003675		-0.4915	0.2717	0.07053		-4.677	1.778	0.008522		-0.23	0.1375	0.09447
A2BP1	16	rs35872948	6752939	A	8836	-0.1346	0.1065	0.2063		-0.3845	0.3801	0.3118		-1.174	0.8059	0.1452		0.5991	0.4029	0.137		-0.888	0.5726	0.121		-8.554	3.746	0.02242		-0.5792	0.2897	0.04563
A2BP1	16	rs7193661	7154284	C	8836	0.0623	0.04932	0.2066		0.4201	0.176	0.01703		0.1041	0.3719	0.7795		-0.1808	0.1867	0.3329		0.624	0.2652	0.01866		2.043	1.736	0.2391		0.1311	0.1343	0.329
A2BP1	16	rs189942888	7320056	G	8836	-0.2069	0.164	0.207		0.004104	0.5855	0.9944		-2.066	1.231	0.09327		1.333	0.6204	0.03168		0.6803	0.882	0.4406		-3.782	5.771	0.5123		-0.4946	0.4468	0.2684
A2BP1	16	rs4786997	7363308	G	8836	0.1458	0.1155	0.207		0.6884	0.4121	0.09488		0.9476	0.8711	0.2767		-0.6032	0.4369	0.1674		0.9911	0.6209	0.1105		8.48	4.062	0.03686		0.4802	0.3142	0.1264
LDLRAD4	18	rs8099000	13390714	A	8828	0.06113	0.0485	0.2076		-0.13	0.1732	0.4529		0.211	0.3658	0.564		-0.2053	0.1836	0.2635		-0.1561	0.261	0.5497		4.304	1.707	0.0117		0.09441	0.1321	0.4747
A2BP1	16	rs7188167	6947478	A	8836	0.06521	0.05182	0.2083		0.3455	0.1849	0.06173		0.1466	0.3906	0.7074		-0.3517	0.1961	0.07291		0.5134	0.2786	0.06539		-1.109	1.823	0.5432		0.3438	0.141	0.01477
A2BP1	16	rs4129044	6901513	C	8836	0.06351	0.05056	0.2091		-0.3768	0.1804	0.03677		-0.3509	0.3809	0.357		-0.3038	0.1913	0.1122		-0.1978	0.2718	0.4669		-0.0991	1.779	0.9556		0.113	0.1376	0.4115
A2BP1	16	rs55977430	7459211	A	8836	-0.06648	0.05293	0.2092		-0.06917	0.189	0.7144		0.5301	0.3988	0.1838		-0.05636	0.2003	0.7784		0.1586	0.2847	0.5775		-3.905	1.862	0.03603		-0.04296	0.1441	0.7656
A2BP1	16	rs62017576	6786197	A	8836	0.1168	0.09307	0.2095		0.1413	0.3322	0.6706		0.6226	0.701	0.3744		-0.4696	0.3522	0.1825		1.089	0.5003	0.02956		4.326	3.275	0.1865		0.5105	0.2532	0.04378
A2BP1	16	rs77900790	6489702	G	8836	-0.2658	0.2123	0.2106		0.06182	0.758	0.935		2.806	1.602	0.07987		2.174	0.8031	0.006795		1.133	1.142	0.3213		6.621	7.471	0.3755		-0.7551	0.5777	0.1913
A2BP1	16	rs7192875	6947649	G	8836	0.06526	0.05221	0.2114		0.3326	0.1863	0.07426		0.1004	0.3935	0.7987		-0.377	0.1976	0.0564		0.5082	0.2807	0.07024		-1.105	1.837	0.5477		0.3412	0.1421	0.01633
A2BP1	16	rs1891332	6455470	A	8836	0.06648	0.05324	0.2118		0.01198	0.19	0.9497		0.3367	0.4005	0.4006		0.4185	0.2014	0.0377		0.07384	0.2863	0.7965		-0.3507	1.873	0.8515		0.02437	0.1449	0.8664
A2BP1	16	rs28719484	7056818	G	8836	-0.07496	0.06007	0.2121		-0.3845	0.2144	0.07299		-0.0992	0.4532	0.8267		0.7123	0.2272	0.001724		-0.4243	0.323	0.189		-5.007	2.113	0.01783		-0.1987	0.1635	0.2241
A2BP1	16	rs28571727	7056800	C	8836	-0.0635	0.05097	0.2128		-0.2544	0.182	0.1621		-0.03508	0.3842	0.9273		0.6711	0.1928	0.0005018		-0.4986	0.2741	0.069		-4.449	1.793	0.01312		-0.2188	0.1387	0.1148
A2BP1	16	rs12931774	6965041	A	8836	0.07045	0.05661	0.2133		0.4322	0.2021	0.03248		0.5708	0.4266	0.181		-0.158	0.2142	0.4608		0.8437	0.3044	0.00558		0.9039	1.992	0.65		0.1843	0.1541	0.2316
A2BP1	16	rs11077028	6360454	A	8836	0.1536	0.1234	0.2134		0.1489	0.4406	0.7353		3.763	0.9302	5.264e-05		-0.2978	0.467	0.5237		0.5586	0.6637	0.4		0.2138	4.343	0.9607		0.493	0.3358	0.1421
A2BP1	16	rs8046170	7369266	G	8836	0.1217	0.0979	0.2139		0.7233	0.3492	0.03837		0.6557	0.7363	0.3732		-0.05578	0.3703	0.8803		0.8625	0.5261	0.1012		4.975	3.442	0.1484		0.321	0.2662	0.228
A2BP1	16	rs147727050	6740884	G	8836	0.2147	0.1729	0.2143		-0.1416	0.6163	0.8183		1.372	1.292	0.2882		-1.521	0.6531	0.01988		0.2288	0.9285	0.8054		5.52	6.075	0.3636		0.86	0.4697	0.06716
A2BP1	16	rs79811063	7488912	C	8836	-0.2612	0.2105	0.2148		-1.64	0.7499	0.02881		-2.32	1.588	0.1441		-0.6616	0.7968	0.4064		-1.869	1.13	0.0981		5.573	7.41	0.452		-0.9967	0.5717	0.0813
A2BP1	16	rs4129257	6906117	G	8836	0.06229	0.0504	0.2165		0.2996	0.1799	0.09583		0.04049	0.3796	0.9151		-0.247	0.1907	0.1953		0.2778	0.271	0.3052		-1.616	1.773	0.3621		0.3178	0.1371	0.02049
A2BP1	16	rs7190574	6081091	A	8836	0.07489	0.06062	0.2167		-0.5162	0.2163	0.01704		-0.08181	0.4567	0.8578		0.3853	0.2294	0.09301		-0.8799	0.3259	0.00695		2.805	2.133	0.1886		0.09202	0.1652	0.5774
A2BP1	16	rs9936042	7064663	G	8836	-0.06222	0.05043	0.2173		-0.1747	0.1801	0.3321		-0.04505	0.3804	0.9057		0.6012	0.1908	0.001634		-0.3176	0.2713	0.2418		-3.869	1.775	0.0293		-0.2236	0.1373	0.1033
A2BP1	16	rs7185128	7361023	G	8836	0.1433	0.1162	0.2175		0.4529	0.4147	0.2748		0.4508	0.8751	0.6065		-0.4135	0.4396	0.3469		0.7787	0.6248	0.2127		8.351	4.087	0.04105		0.476	0.3161	0.1322
A2BP1	16	rs80014874	7257729	T	8836	0.186	0.1511	0.2185		0.757	0.5396	0.1607		2.111	1.135	0.06293		-0.1944	0.572	0.734		0.811	0.813	0.3185		10.72	5.318	0.04392		0.4404	0.4113	0.2844
A2BP1	16	rs147361683	6752903	T	8836	-0.2352	0.1912	0.2187		-0.711	0.6826	0.2976		0.4991	1.454	0.7315		-0.5697	0.7236	0.4311		-0.3146	1.028	0.7597		0.3162	6.728	0.9625		-1.088	0.5211	0.03678
A2BP1	16	rs8050015	6907612	C	8836	0.06182	0.05034	0.2194		0.3062	0.1797	0.0883		0.0639	0.3792	0.8662		-0.2741	0.1905	0.1503		0.323	0.2707	0.2328		-1.776	1.771	0.3161		0.3327	0.137	0.01516
A2BP1	16	rs78094339	6904846	T	8836	0.06215	0.05069	0.2202		0.2611	0.1809	0.1489		0.2614	0.3817	0.4935		-0.2426	0.1918	0.206		0.2048	0.2726	0.4523		-1.998	1.784	0.2626		0.2917	0.1379	0.03446
A2BP1	16	rs79596218	7257024	G	8836	0.1851	0.151	0.2203		0.7497	0.539	0.1643		2.087	1.134	0.06568		-0.2138	0.5714	0.7083		0.7692	0.8121	0.3436		10.48	5.313	0.04857		0.4428	0.4109	0.2812
A2BP1	16	rs11866138	7208395	C	8836	-0.06651	0.05433	0.2209		-0.05439	0.194	0.7792		0.04374	0.4102	0.9151		-0.4777	0.2055	0.02015		0.1128	0.2922	0.6996		5.463	1.911	0.004268		-0.08961	0.1479	0.5446
A2BP1	16	rs61203167	6694765	G	8836	-0.06291	0.05149	0.2218		-0.01363	0.1838	0.9409		-1.156	0.3884	0.002914		0.147	0.1949	0.4506		-0.2499	0.277	0.3669		-1.816	1.812	0.3164		-0.2242	0.1402	0.1099
LDLRAD4	18	rs3132835	13496046	C	8836	-0.065	0.05324	0.2222		0.532	0.19	0.005122		-0.1031	0.4014	0.7973		-0.2277	0.2015	0.2585		0.8119	0.2862	0.004575		3.861	1.873	0.0393		-0.1465	0.145	0.3121
A2BP1	16	rs12927891	6684536	C	8836	-0.1035	0.08573	0.2275		-0.3267	0.3059	0.2856		-1.694	0.6479	0.00895		-0.1853	0.3243	0.5678		-0.6779	0.4609	0.1413		3.226	3.015	0.2847		-0.1047	0.2333	0.6535
A2BP1	16	rs138136230	6948415	T	8836	0.2208	0.1841	0.2304		0.5384	0.6574	0.4128		-0.6588	1.393	0.6363		-0.8734	0.6968	0.2101		0.6368	0.9904	0.5202		20.93	6.476	0.001235		0.7205	0.5019	0.1512
A2BP1	16	rs4786806	6072558	A	8836	0.07523	0.06286	0.2315		-0.5216	0.2243	0.0201		-0.1823	0.473	0.7		0.3359	0.2379	0.158		-1.018	0.3379	0.002602		1.314	2.212	0.5524		0.1313	0.1712	0.4432
A2BP1	16	rs7203269	6964693	C	8836	0.06603	0.0552	0.2316		0.4647	0.197	0.01835		0.9056	0.4157	0.0294		-0.2059	0.2089	0.3243		0.8432	0.2967	0.004502		0.7441	1.942	0.7017		0.1795	0.1502	0.2323
A2BP1	16	rs8062298	7371270	C	8836	0.1181	0.09879	0.2321		0.7413	0.3524	0.03542		0.6195	0.7429	0.4043		-0.1138	0.3736	0.7606		0.9356	0.5309	0.07806		5.331	3.474	0.1249		0.3224	0.2687	0.2301
A2BP1	16	rs8053159	6753095	G	8836	0.05547	0.0465	0.2329		0.243	0.166	0.1432		0.7881	0.35	0.02437		-0.4964	0.1759	0.00478		0.05893	0.2501	0.8137		1.471	1.636	0.3686		0.07824	0.1266	0.5366
A2BP1	16	rs4442813	6803391	C	8836	0.05702	0.04788	0.2337		0.3794	0.1709	0.02641		-0.1644	0.361	0.6488		0.017	0.1812	0.9252		0.516	0.2575	0.04509		-1.847	1.685	0.273		0.157	0.1303	0.2285
A2BP1	16	rs59592484	6942985	C	8836	0.06221	0.05226	0.2339		0.2678	0.1865	0.1511		0.04757	0.3938	0.9039		-0.372	0.1977	0.05993		0.4386	0.281	0.1185		-1.789	1.839	0.3306		0.3378	0.1422	0.01756
A2BP1	16	rs72763540	7147876	C	8836	-0.08572	0.07213	0.2347		-0.3078	0.2575	0.232		-0.2804	0.545	0.607		-0.3855	0.2729	0.1578		0.07014	0.3879	0.8565		5.016	2.538	0.04812		-0.06061	0.1963	0.7576
A2BP1	16	rs11859000	7373049	G	8836	0.1173	0.09894	0.2356		0.7613	0.3529	0.03101		0.6766	0.744	0.3632		-0.1002	0.3742	0.7889		0.9699	0.5317	0.06817		5.456	3.479	0.1168		0.3218	0.2691	0.2318
A2BP1	16	rs9935185	7172689	T	8836	-0.08408	0.07108	0.2369		-0.09741	0.2538	0.7011		0.4156	0.5379	0.4398		-0.4908	0.2689	0.06806		0.3134	0.3823	0.4124		5.303	2.501	0.03398		-0.1282	0.1935	0.5076
A2BP1	16	rs11645381	6904710	C	8836	0.05959	0.05052	0.2383		0.3026	0.1803	0.09335		0.2243	0.3806	0.5556		-0.2405	0.1912	0.2084		0.275	0.2717	0.3114		-1.459	1.778	0.4118		0.299	0.1375	0.02964
A2BP1	16	rs8049555	6360090	C	8836	0.1506	0.1277	0.2385		-0.006063	0.456	0.9894		3.132	0.9615	0.00113		-0.7333	0.4833	0.1293		-0.009873	0.687	0.9885		3.247	4.495	0.4701		0.5027	0.3478	0.1484
A2BP1	16	rs118073772	7191810	A	8836	-0.1097	0.09343	0.2402		0.3419	0.3334	0.3053		-0.1449	0.7071	0.8377		-0.6328	0.3534	0.07339		1.199	0.5022	0.01699		11.57	3.285	0.0004276		-0.06171	0.2544	0.8083
A2BP1	16	rs8049388	7099100	G	8836	-0.05522	0.04719	0.242		-0.3128	0.1684	0.06335		-0.2519	0.3556	0.4787		0.2969	0.1786	0.09641		-0.5243	0.2537	0.03884		-0.3838	1.661	0.8172		-0.2037	0.1284	0.1128
A2BP1	16	rs10459827	6735461	C	8836	0.06635	0.05675	0.2423		-0.1767	0.2026	0.3832		0.2285	0.428	0.5935		-0.491	0.2147	0.02221		-0.09627	0.3052	0.7524		1.115	1.997	0.5765		0.1353	0.1545	0.3812
LDLRAD4	18	rs7240858	13500208	T	8836	-0.06197	0.05301	0.2424		0.493	0.1892	0.00918		-0.09966	0.3998	0.8032		-0.1765	0.2006	0.3789		0.7869	0.285	0.005769		3.778	1.865	0.04283		-0.1637	0.1443	0.2567
A2BP1	16	rs74011032	7153335	A	8836	0.0653	0.05588	0.2427		0.4581	0.1995	0.02165		0.3355	0.4211	0.4256		-0.4869	0.2114	0.02129		0.5178	0.3005	0.08494		4.395	1.966	0.02542		0.1633	0.1521	0.2831
A2BP1	16	rs34804998	6697957	C	8836	0.06641	0.05686	0.2428		0.04845	0.203	0.8113		-1.161	0.4282	0.006715		-0.151	0.2152	0.4827		-0.01519	0.3058	0.9604		-0.8651	2.001	0.6655		-0.04863	0.1548	0.7535
A2BP1	16	rs74587285	7258585	G	8836	0.1767	0.1513	0.2429		0.7745	0.5402	0.1517		2.111	1.135	0.06293		-0.1939	0.5727	0.7349		0.8072	0.8139	0.3213		10.67	5.324	0.04517		0.4329	0.4118	0.2931
A2BP1	16	rs8052441	7370953	G	8836	0.115	0.09861	0.2436		0.7573	0.3517	0.03134		0.6171	0.7415	0.4053		-0.1069	0.3729	0.7744		0.9607	0.5299	0.06988		5.263	3.467	0.1291		0.3139	0.2682	0.2418
A2BP1	16	rs8052596	7371006	T	8836	0.115	0.09861	0.2436		0.7573	0.3517	0.03134		0.6171	0.7415	0.4053		-0.1069	0.3729	0.7744		0.9607	0.5299	0.06988		5.263	3.467	0.1291		0.3139	0.2682	0.2418
A2BP1	16	rs2993	6692461	G	8836	-0.06007	0.05152	0.2437		-0.0147	0.1839	0.9363		-1.165	0.3886	0.002737		0.1266	0.195	0.5161		-0.2523	0.2771	0.3626		-1.581	1.813	0.3832		-0.2129	0.1403	0.1293
A2BP1	16	rs75885813	7141263	T	8836	-0.1895	0.1627	0.244		-1.123	0.5807	0.05307		0.5335	1.221	0.6621		-0.05332	0.6156	0.931		-2.329	0.8746	0.007755		1.016	5.725	0.8592		-0.4331	0.4427	0.3279
A2BP1	16	rs59166319	7490952	G	8836	-0.05781	0.04963	0.2441		-0.05307	0.1771	0.7645		0.4163	0.3743	0.2661		-0.002521	0.1878	0.9893		0.04816	0.2669	0.8568		-4.033	1.745	0.02089		-0.2168	0.135	0.1084
A2BP1	16	rs118064108	6115110	G	8836	0.2514	0.2158	0.2442		0.1543	0.7689	0.8409		1.326	1.622	0.4137		-2.474	0.8146	0.002397		-1.018	1.158	0.3794		15.4	7.577	0.04214		0.9746	0.586	0.09631
A2BP1	16	rs188703981	7299950	C	8836	-0.1917	0.1646	0.2442		0.0004117	0.5877	0.9994		-2.063	1.236	0.0951		1.339	0.6228	0.03159		0.6217	0.8854	0.4826		-3.815	5.793	0.5103		-0.4971	0.4486	0.2678
A2BP1	16	rs8061300	7170959	C	8836	-0.08321	0.07145	0.2443		-0.1093	0.2551	0.6684		0.4025	0.5409	0.4568		-0.4716	0.2703	0.08114		0.3324	0.3843	0.387		5.373	2.514	0.03258		-0.1237	0.1945	0.5249
A2BP1	16	rs74010668	7416136	T	8836	0.1101	0.09502	0.2464		0.5076	0.3392	0.1346		0.4232	0.7177	0.5554		-0.4723	0.3595	0.1889		0.2109	0.5111	0.6799		-1.298	3.343	0.6977		0.557	0.2585	0.03123
A2BP1	16	rs11077027	6360288	C	8836	0.1484	0.1282	0.2472		-0.02774	0.4577	0.9517		3.244	0.9651	0.0007774		-0.7583	0.4851	0.1181		-0.01003	0.6895	0.9884		3.379	4.511	0.4539		0.4613	0.3491	0.1865
A2BP1	16	rs36095768	7370418	G	8836	0.1139	0.09858	0.2478		0.7523	0.3516	0.03241		0.616	0.7412	0.406		-0.103	0.3728	0.7824		0.9462	0.5297	0.07412		5.221	3.466	0.132		0.306	0.2681	0.2537
A2BP1	16	rs9935198	7370591	A	8836	0.1139	0.09858	0.2478		0.7523	0.3516	0.03241		0.616	0.7412	0.406		-0.103	0.3728	0.7824		0.9462	0.5297	0.07412		5.221	3.466	0.132		0.306	0.2681	0.2537
A2BP1	16	rs9927751	7370891	G	8836	0.1139	0.09858	0.2478		0.7523	0.3516	0.03241		0.616	0.7412	0.406		-0.103	0.3728	0.7824		0.9462	0.5297	0.07412		5.221	3.466	0.132		0.306	0.2681	0.2537
A2BP1	16	rs9936119	6990517	A	8836	0.05627	0.04879	0.2488		0.3878	0.1742	0.02601		0.1749	0.3677	0.6343		-0.08554	0.1847	0.6432		0.5871	0.2624	0.02527		1.512	1.717	0.3787		0.1594	0.1328	0.2302
A2BP1	16	rs1989022	6806900	G	8836	0.08858	0.07682	0.2489		-0.1272	0.2742	0.6428		-0.175	0.578	0.7621		-0.4311	0.2907	0.1381		0.8998	0.413	0.0294		0.5505	2.704	0.8387		0.3255	0.2091	0.1195
A2BP1	16	rs78000167	7035432	T	8836	0.2014	0.1748	0.2493		0.3522	0.6241	0.5726		-1.808	1.322	0.1714		-0.385	0.6616	0.5606		1.006	0.9403	0.2847		4.462	6.152	0.4683		1.006	0.4764	0.03473
A2BP1	16	rs28473202	7370156	T	8836	0.1135	0.09854	0.2493		0.7444	0.3515	0.0342		0.5989	0.7409	0.4189		-0.09796	0.3726	0.7927		0.944	0.5295	0.07467		5.174	3.465	0.1354		0.3027	0.268	0.2587
A2BP1	16	rs55870430	7370244	C	8836	0.1135	0.09854	0.2493		0.7444	0.3515	0.0342		0.5989	0.7409	0.4189		-0.09796	0.3726	0.7927		0.944	0.5295	0.07467		5.174	3.465	0.1354		0.3027	0.268	0.2587
A2BP1	16	rs73538796	7127451	G	8836	-0.2048	0.178	0.2499		0.1691	0.6356	0.7902		-3.178	1.341	0.01778		0.02422	0.6737	0.9713		0.1242	0.9575	0.8968		-4.815	6.265	0.4421		-0.2482	0.4845	0.6084
A2BP1	16	rs1476970	6581766	G	8836	-0.06412	0.05574	0.2501		-0.1261	0.199	0.5263		-0.7108	0.4199	0.09051		-0.05189	0.211	0.8057		0.1555	0.2998	0.6039		-4.722	1.961	0.01607		-0.07923	0.1517	0.6015
A2BP1	16	rs9940951	7372547	G	8836	0.1138	0.09894	0.2502		0.7627	0.3529	0.03071		0.6578	0.744	0.3767		-0.07817	0.3742	0.8345		0.9708	0.5317	0.06791		5.278	3.479	0.1293		0.3164	0.2691	0.2397
A2BP1	16	rs149295508	6825019	C	8836	0.2076	0.1808	0.2509		0.9841	0.6456	0.1274		-0.7345	1.356	0.5882		0.4223	0.6844	0.5372		2.05	0.9725	0.03502		0.5833	6.364	0.927		0.4935	0.4921	0.316
A2BP1	16	rs6500888	6993117	T	8836	0.05592	0.04876	0.2515		0.4362	0.174	0.01222		0.1718	0.3674	0.6401		-0.1154	0.1845	0.5319		0.6296	0.2622	0.01635		1.845	1.716	0.2822		0.1716	0.1327	0.196
A2BP1	16	rs117325407	6894846	A	8836	0.1534	0.134	0.2523		-0.3999	0.478	0.4028		-1.08	1.012	0.2861		-0.4965	0.5071	0.3275		-0.2581	0.7201	0.7201		3.674	4.715	0.436		0.8987	0.3646	0.01371
A2BP1	16	rs9922702	7172785	C	8836	-0.08137	0.07116	0.2528		-0.09947	0.254	0.6954		0.3154	0.5385	0.5581		-0.4884	0.2692	0.06971		0.3075	0.3827	0.4217		5.257	2.503	0.03577		-0.1298	0.1937	0.5028
A2BP1	16	rs78481536	7093686	C	8836	-0.08464	0.07422	0.2541		-0.283	0.2649	0.2855		0.0291	0.5576	0.9584		0.2274	0.2809	0.4182		-0.9479	0.399	0.01754		-0.5618	2.612	0.8297		-0.3021	0.2019	0.1348
A2BP1	16	rs12917847	6684998	G	8836	-0.06024	0.05297	0.2554		0.01804	0.1891	0.924		-1.154	0.3993	0.003866		-0.03643	0.2004	0.8558		0.08148	0.2849	0.7749		-1.023	1.864	0.5831		-0.1978	0.1442	0.1703
A2BP1	16	rs79867115	6788163	C	8836	-0.2272	0.1999	0.2559		-0.3494	0.7139	0.6246		0.2825	1.509	0.8515		1.515	0.7565	0.04526		0.1431	1.075	0.8942		-10.88	7.036	0.1219		-0.4357	0.5441	0.4233
A2BP1	16	rs3785211	7720327	C	8836	0.05409	0.04761	0.256		-0.07463	0.1699	0.6605		0.2653	0.3588	0.4596		0.4045	0.1801	0.02473		-0.2341	0.256	0.3604		-0.8811	1.675	0.5989		0.1348	0.1296	0.2984
A2BP1	16	rs35153890	7379226	A	8836	0.1267	0.1121	0.2585		0.4769	0.4001	0.2332		1.356	0.8412	0.107		-0.2248	0.4241	0.5961		0.4319	0.6028	0.4736		9.117	3.943	0.02077		0.3405	0.305	0.2643
A2BP1	16	rs59656305	7060726	A	8836	-0.06612	0.05856	0.2589		-0.3813	0.209	0.0682		0.007676	0.4417	0.9861		0.7052	0.2215	0.001459		-0.5003	0.3149	0.1122		-4.52	2.06	0.02827		-0.2178	0.1594	0.1719
A2BP1	16	rs2035592	6081665	G	8836	0.06784	0.06013	0.2593		-0.5102	0.2146	0.01745		-0.02878	0.4531	0.9494		0.3801	0.2275	0.09483		-0.8487	0.3233	0.008672		2.292	2.116	0.2788		0.07542	0.1638	0.6453
A2BP1	16	rs12596507	6349571	C	8836	0.1323	0.1173	0.2593		0.3469	0.4188	0.4075		3.228	0.8836	0.0002602		-0.9462	0.4438	0.03304		0.2545	0.6309	0.6867		3.883	4.128	0.3469		0.6225	0.3197	0.05158
A2BP1	16	rs13337704	7170894	C	8836	-0.08016	0.07105	0.2593		-0.09187	0.2536	0.7172		0.3469	0.5377	0.5189		-0.4562	0.2688	0.08968		0.3696	0.3821	0.3334		5.206	2.499	0.03728		-0.1377	0.1934	0.4764
A2BP1	16	rs11639580	7149384	T	8836	0.06222	0.05521	0.2597		0.4218	0.197	0.03233		0.2391	0.4163	0.5657		-0.3865	0.2089	0.0643		0.5651	0.2969	0.05701		4.356	1.942	0.02492		0.1367	0.1503	0.3631
A2BP1	16	rs75251525	7038021	G	8836	0.1978	0.1756	0.26		0.3637	0.6269	0.5618		-1.909	1.328	0.1507		-0.5345	0.6645	0.4212		0.9968	0.9444	0.2913		5.193	6.179	0.4007		1.027	0.4785	0.03187
A2BP1	16	rs3785210	7720606	A	8836	0.05392	0.04802	0.2615		-0.1163	0.1714	0.4976		0.2389	0.362	0.5093		0.3793	0.1817	0.03682		-0.2878	0.2582	0.2651		-0.7462	1.69	0.6587		0.1293	0.1307	0.3225
LDLRAD4	18	rs1559862	13494078	G	8836	-0.05766	0.05155	0.2633		0.4627	0.184	0.01192		-0.193	0.3883	0.6192		-0.1902	0.1951	0.3296		0.6756	0.2772	0.01481		3.425	1.814	0.05899		-0.1113	0.1403	0.4277
A2BP1	16	rs9941035	6737489	G	8836	-0.05178	0.0463	0.2634		-0.1941	0.1653	0.2404		-0.5286	0.3491	0.1301		0.3764	0.1752	0.03173		-0.07992	0.2491	0.7483		-1.376	1.63	0.3984		-0.05053	0.1261	0.6886
A2BP1	16	rs9929176	6869038	T	8836	-0.08177	0.07312	0.2635		0.07638	0.2611	0.7699		-0.314	0.5503	0.5683		0.08406	0.2767	0.7613		0.1169	0.3933	0.7664		-5.58	2.573	0.03011		-0.036	0.199	0.8565
A2BP1	16	rs7205233	6078029	A	8836	0.06697	0.05995	0.264		-0.5223	0.2139	0.01465		-0.1357	0.452	0.764		0.3381	0.2268	0.1362		-0.9024	0.3223	0.005121		2.726	2.109	0.1963		0.1278	0.1633	0.434
A2BP1	16	rs7203563	6078181	G	8836	0.06697	0.05995	0.264		-0.5223	0.2139	0.01465		-0.1357	0.452	0.764		0.3381	0.2268	0.1362		-0.9024	0.3223	0.005121		2.726	2.109	0.1963		0.1278	0.1633	0.434
A2BP1	16	rs4786946	6940633	C	8836	0.0582	0.05222	0.2651		0.3267	0.1863	0.07959		0.0158	0.3935	0.968		-0.367	0.1976	0.06328		0.5322	0.2807	0.05804		-1.915	1.837	0.2974		0.338	0.1421	0.01738
A2BP1	16	rs59271741	7359824	C	8836	0.1267	0.1139	0.266		0.4454	0.4063	0.273		0.7051	0.8579	0.4112		-0.355	0.4307	0.4098		0.808	0.6121	0.1869		7.997	4.004	0.04584		0.3496	0.3097	0.259
A2BP1	16	rs12923095	7433975	C	8836	0.1421	0.1279	0.2664		0.956	0.4565	0.03628		0.8956	0.9622	0.352		-0.7288	0.484	0.1321		1.222	0.6879	0.07569		8.375	4.5	0.06277		0.2745	0.3483	0.4308
A2BP1	16	rs72770619	6938818	A	8836	0.05765	0.05195	0.2672		0.2952	0.1854	0.1113		-0.04457	0.3914	0.9094		-0.3044	0.1966	0.1215		0.5017	0.2793	0.07245		-1.966	1.828	0.2821		0.3272	0.1414	0.02066
A2BP1	16	rs75772306	7090309	T	8836	-0.05467	0.0493	0.2675		-0.3326	0.176	0.05885		-0.2695	0.3713	0.4679		0.615	0.1865	0.0009784		-0.7042	0.2651	0.007921		-3.951	1.735	0.02276		-0.242	0.1342	0.07132
A2BP1	16	rs57385786	6752929	T	8836	-0.1159	0.1052	0.2706		-0.384	0.3758	0.3068		-1.1	0.7966	0.1672		0.6734	0.3983	0.09092		-0.9108	0.566	0.1076		-7.816	3.703	0.03484		-0.5418	0.2864	0.05853
A2BP1	16	rs8054832	6752991	T	8836	-0.1159	0.1052	0.2706		-0.384	0.3758	0.3068		-1.1	0.7966	0.1672		0.6734	0.3983	0.09092		-0.9108	0.566	0.1076		-7.816	3.703	0.03484		-0.5418	0.2864	0.05853
A2BP1	16	rs76252681	7094870	G	8836	-0.08148	0.07405	0.2712		-0.2374	0.2643	0.3691		0.1738	0.5563	0.7547		0.2364	0.2802	0.3988		-0.8898	0.3981	0.02544		-0.604	2.606	0.8167		-0.2984	0.2015	0.1387
A2BP1	16	rs72764980	6788326	T	8836	-0.06262	0.05698	0.2718		0.4976	0.2034	0.01442		-0.7189	0.4289	0.09377		0.1158	0.2156	0.5913		0.2707	0.3065	0.3771		-1.584	2.005	0.4295		-0.1439	0.1552	0.3538
A2BP1	16	rs72768832	6902269	C	8836	0.05474	0.04984	0.2721		0.3392	0.1778	0.05649		0.279	0.3753	0.4573		-0.2154	0.1886	0.2535		0.3607	0.268	0.1783		-2.065	1.754	0.2391		0.3213	0.1356	0.01784
A2BP1	16	rs9939661	7239358	C	8836	-0.05637	0.05143	0.2731		-0.1486	0.1836	0.4185		0.407	0.3872	0.2933		0.3123	0.1946	0.1085		-0.4049	0.2766	0.1434		-5.553	1.809	0.002148		-0.2615	0.14	0.0618
A2BP1	16	rs2061812	7071364	C	8836	-0.05492	0.05015	0.2735		-0.1456	0.1791	0.4162		-0.02603	0.3781	0.9451		0.6381	0.1897	0.0007725		-0.2289	0.2698	0.3962		-4.622	1.765	0.008819		-0.2171	0.1365	0.1117
A2BP1	16	rs62014147	7169671	T	8836	-0.07776	0.07116	0.2746		-0.1552	0.254	0.5413		0.4226	0.5385	0.4326		-0.4142	0.2692	0.124		0.2736	0.3827	0.4748		5.216	2.503	0.03723		-0.07506	0.1937	0.6984
A2BP1	16	rs60427113	7064294	G	8836	-0.06311	0.05831	0.2791		-0.3647	0.2081	0.07979		-0.04227	0.4396	0.9234		0.6866	0.2205	0.001856		-0.4401	0.3136	0.1605		-4.624	2.051	0.02422		-0.2098	0.1587	0.1862
A2BP1	16	rs142767367	6738496	T	8836	-0.2133	0.1972	0.2796		1.531	0.7041	0.02968		-0.3262	1.491	0.8268		0.2382	0.7465	0.7496		1.847	1.061	0.08176		-10.7	6.941	0.1233		-0.5434	0.5368	0.3114
A2BP1	16	rs117415389	7627845	T	8836	0.182	0.1686	0.2805		-0.3856	0.6012	0.5213		-0.7871	1.263	0.5333		1.729	0.637	0.006645		-0.8335	0.9057	0.3575		2.47	5.926	0.6769		0.1622	0.4595	0.7241
A2BP1	16	rs192418884	7317734	A	8836	-0.1737	0.1613	0.2816		-0.06566	0.576	0.9092		-2.245	1.21	0.06369		1.317	0.6104	0.03099		0.5532	0.8677	0.5238		-3.804	5.677	0.5028		-0.4753	0.4396	0.2796
A2BP1	16	rs11643049	7618152	A	8836	-0.05014	0.04661	0.282		-0.193	0.1664	0.246		0.1873	0.3511	0.5937		0.1905	0.1764	0.28		-0.5512	0.2506	0.02785		-0.6626	1.64	0.6862		-0.1609	0.1269	0.2048
A2BP1	16	rs73536817	7063859	G	8836	-0.06205	0.05768	0.2821		-0.3497	0.2059	0.08941		-0.1401	0.435	0.7475		0.6512	0.2182	0.002843		-0.4731	0.3102	0.1272		-5.08	2.029	0.0123		-0.2227	0.157	0.156
A2BP1	16	rs139408706	7188208	A	8836	0.1655	0.1539	0.2823		-0.09739	0.5497	0.8594		1.37	1.158	0.237		-0.3237	0.5826	0.5785		-0.4392	0.8281	0.5959		12.82	5.416	0.01798		0.454	0.419	0.2785
A2BP1	16	rs17736464	7090823	A	8836	-0.05235	0.0487	0.2824		-0.3551	0.1739	0.04115		-0.2915	0.367	0.4271		0.5806	0.1842	0.001629		-0.7008	0.2619	0.007464		-3.779	1.714	0.02747		-0.2343	0.1326	0.07714
A2BP1	16	rs72771103	7412808	T	8836	0.1316	0.123	0.2848		0.8211	0.4389	0.06143		1.326	0.9213	0.1503		-0.5518	0.4653	0.2357		0.9646	0.6613	0.1447		12.31	4.325	0.004451		0.2732	0.3346	0.4143
A2BP1	16	rs57835705	7091019	T	8836	-0.052	0.04868	0.2854		-0.347	0.1738	0.04591		-0.2866	0.3668	0.4347		0.5756	0.1842	0.00178		-0.6871	0.2618	0.008682		-3.398	1.713	0.04736		-0.2394	0.1325	0.0708
A2BP1	16	rs11644829	6913084	T	8836	0.05423	0.0508	0.2857		0.3431	0.1813	0.05848		0.2266	0.3825	0.5536		-0.1936	0.1922	0.3138		0.3701	0.2731	0.1754		-1.816	1.788	0.3096		0.2787	0.1382	0.04375
A2BP1	16	rs1978293	6758922	G	8836	0.06417	0.06026	0.287		-0.1905	0.2151	0.3758		0.4798	0.4538	0.2904		-0.6423	0.2279	0.004847		-0.04224	0.3241	0.8963		2.427	2.12	0.2524		0.1292	0.164	0.4309
A2BP1	16	rs1978292	6758924	T	8836	0.06417	0.06026	0.287		-0.1905	0.2151	0.3758		0.4798	0.4538	0.2904		-0.6423	0.2279	0.004847		-0.04224	0.3241	0.8963		2.427	2.12	0.2524		0.1292	0.164	0.4309
A2BP1	16	rs11644310	7155319	C	8836	0.05919	0.05564	0.2874		0.375	0.1986	0.059		0.3135	0.4192	0.4545		-0.4507	0.2105	0.03229		0.4567	0.2992	0.1269		4.41	1.957	0.02427		0.1695	0.1514	0.263
A2BP1	16	rs12051511	7159461	T	8836	0.05797	0.05454	0.2878		0.3949	0.1947	0.0425		0.1723	0.4108	0.6749		-0.3237	0.2064	0.1168		0.4842	0.2933	0.0988		4.772	1.919	0.01289		0.1384	0.1484	0.3511
A2BP1	16	rs12597770	6791348	C	8836	-0.06118	0.05758	0.288		0.561	0.2055	0.006338		-0.6058	0.4331	0.1619		0.08398	0.2179	0.6999		0.3652	0.3097	0.2382		-1.502	2.026	0.4586		-0.1101	0.1568	0.4826
A2BP1	16	rs11077200	7636320	A	8836	0.1066	0.1006	0.289		-0.4774	0.359	0.1837		0.4443	0.7569	0.5572		-0.2179	0.3806	0.567		-1.247	0.5408	0.02111		1.943	3.539	0.5831		-0.04204	0.2739	0.878
A2BP1	16	rs72768849	6905145	A	8836	0.05354	0.05064	0.2904		0.3303	0.1807	0.06762		0.06733	0.3813	0.8598		-0.2222	0.1916	0.2462		0.3151	0.2723	0.2473		-1.351	1.782	0.4484		0.3109	0.1378	0.0241
A2BP1	16	rs34505826	7090760	A	8836	-0.05139	0.04873	0.2916		-0.3498	0.174	0.04442		-0.3291	0.3673	0.3702		0.5719	0.1844	0.001927		-0.6955	0.2621	0.00797		-3.809	1.715	0.02636		-0.2352	0.1326	0.07625
LDLRAD4	18	rs8091352	13506802	A	8836	-0.05501	0.0524	0.2938		0.4236	0.187	0.02354		-0.1201	0.3947	0.761		-0.207	0.1983	0.2965		0.5532	0.2818	0.04964		3.376	1.844	0.06707		-0.07799	0.1427	0.5846
A2BP1	16	rs72769287	7382378	C	8836	0.1178	0.1125	0.2949		0.4376	0.4014	0.2756		1.342	0.844	0.112		-0.2315	0.4255	0.5864		0.4301	0.6047	0.477		9.136	3.955	0.02092		0.3192	0.306	0.2969
A2BP1	16	rs12325269	6736658	T	8836	-0.04836	0.0462	0.2952		-0.1773	0.165	0.2824		-0.5467	0.3484	0.1166		0.3483	0.1748	0.04639		-0.09734	0.2485	0.6953		-1.164	1.626	0.4742		-0.04036	0.1258	0.7483
A2BP1	16	rs34729572	7090741	G	8836	-0.05092	0.04868	0.2955		-0.365	0.1738	0.03573		-0.2795	0.3669	0.4462		0.5758	0.1842	0.001775		-0.7223	0.2618	0.005804		-3.763	1.713	0.02807		-0.2391	0.1325	0.07121
A2BP1	16	rs35181239	7090701	A	8836	-0.051	0.04876	0.2956		-0.3566	0.1741	0.04054		-0.3409	0.3675	0.3536		0.581	0.1845	0.001641		-0.711	0.2622	0.00671		-3.897	1.716	0.02316		-0.2355	0.1327	0.07605
A2BP1	16	rs7192745	7099593	T	8836	-0.05237	0.05014	0.2963		-0.3126	0.179	0.08074		-0.1793	0.3778	0.6351		0.5296	0.1897	0.00525		-0.7796	0.2695	0.003833		-2.812	1.764	0.1111		-0.2222	0.1365	0.1035
A2BP1	16	rs7498295	6937106	G	8836	0.05418	0.05189	0.2964		0.2917	0.1852	0.1152		-0.02138	0.3909	0.9564		-0.2727	0.1963	0.1649		0.4923	0.2789	0.07763		-2.249	1.826	0.2179		0.3166	0.1412	0.02495
A2BP1	16	rs74009253	7199745	A	8836	-0.05687	0.05446	0.2964		-0.09014	0.1944	0.6429		0.03942	0.4112	0.9236		-0.5085	0.206	0.01359		0.08258	0.2929	0.778		5.397	1.916	0.004857		-0.0718	0.1482	0.6281
A2BP1	16	rs62017086	7191371	G	8836	0.07762	0.07435	0.2965		-0.3451	0.2654	0.1935		0.249	0.5614	0.6574		-0.566	0.2813	0.04427		-0.445	0.3999	0.2659		1.286	2.617	0.6232		0.1562	0.2024	0.4402
A2BP1	16	rs8047413	6758095	T	8836	0.06299	0.06035	0.2967		-0.2249	0.2154	0.2967		0.4945	0.4545	0.2766		-0.6451	0.2283	0.004728		-0.09477	0.3246	0.7703		2.332	2.124	0.2722		0.1198	0.1643	0.4659
IL4	5	rs74863864	132023259	A	8836	-0.06122	0.05866	0.2967		-0.2417	0.2094	0.2486		-0.1415	0.4418	0.7488		0.4684	0.2219	0.03486		-0.4531	0.3155	0.1509		-2.549	2.064	0.2169		-0.3271	0.1597	0.04049
A2BP1	16	rs34995535	6683014	T	8836	-0.09158	0.08781	0.297		-0.354	0.3133	0.2586		-1.458	0.664	0.02814		-0.1724	0.3321	0.6037		-0.6321	0.472	0.1805		2.316	3.088	0.4534		-0.06811	0.2389	0.7756
A2BP1	16	rs7500276	6690454	G	8836	-0.0901	0.08639	0.297		-0.3276	0.3083	0.2879		-1.394	0.6531	0.03285		-0.02377	0.3268	0.942		-0.4501	0.4644	0.3325		2.196	3.039	0.4698		-0.03426	0.2351	0.8841
A2BP1	16	rs61349754	7090980	G	8836	-0.0507	0.04866	0.2974		-0.352	0.1737	0.04278		-0.2818	0.3667	0.4423		0.5694	0.1841	0.001989		-0.6979	0.2617	0.007667		-3.539	1.712	0.03877		-0.2382	0.1325	0.07215
A2BP1	16	rs34524300	7265788	C	8836	-0.05724	0.05493	0.2974		0.1723	0.1961	0.3797		0.8148	0.4137	0.04891		0.5085	0.2078	0.01443		0.437	0.2954	0.1391		-2.307	1.933	0.2328		-0.1654	0.1495	0.2687
A2BP1	16	rs35069208	7090772	T	8836	-0.05079	0.04875	0.2975		-0.3574	0.174	0.04008		-0.3349	0.3674	0.362		0.5796	0.1844	0.00168		-0.7089	0.2622	0.006861		-3.844	1.715	0.02506		-0.2342	0.1327	0.07759
A2BP1	16	rs35515331	7090785	C	8836	-0.05079	0.04875	0.2975		-0.3574	0.174	0.04008		-0.3349	0.3674	0.362		0.5796	0.1844	0.00168		-0.7089	0.2622	0.006861		-3.844	1.715	0.02506		-0.2342	0.1327	0.07759
A2BP1	16	rs12927886	6684526	G	8836	-0.09162	0.08799	0.2978		-0.402	0.314	0.2005		-1.422	0.6657	0.03267		-0.1803	0.3328	0.5881		-0.7525	0.473	0.1116		2.464	3.095	0.426		-0.03583	0.2394	0.8811
A2BP1	16	rs75074968	7076748	T	8836	-0.05094	0.04893	0.2978		-0.2583	0.1747	0.1394		-0.1347	0.3688	0.715		0.642	0.1851	0.000526		-0.5098	0.2632	0.05276		-4.607	1.722	0.007457		-0.23	0.1332	0.08419
A2BP1	16	rs77156186	7076771	T	8836	-0.05094	0.04893	0.2978		-0.2583	0.1747	0.1394		-0.1347	0.3688	0.715		0.642	0.1851	0.000526		-0.5098	0.2632	0.05276		-4.607	1.722	0.007457		-0.23	0.1332	0.08419
A2BP1	16	rs1319358	6755414	C	8836	0.05364	0.05153	0.298		-0.4246	0.1839	0.02098		0.07098	0.3879	0.8548		-0.3721	0.195	0.05637		-0.4145	0.2771	0.1347		-0.1676	1.813	0.9263		0.01825	0.1403	0.8965
A2BP1	16	rs117998959	6862329	A	8836	0.2364	0.2277	0.2993		-1.988	0.8127	0.01444		-0.9311	1.736	0.5918		0.07551	0.8618	0.9302		-2.274	1.225	0.06334		0.06004	8.013	0.994		0.5815	0.6213	0.3493
A2BP1	16	rs12923294	7011164	G	8836	0.05095	0.0491	0.2995		0.3506	0.1753	0.04546		0.1494	0.3702	0.6865		0.1644	0.1858	0.3762		0.4788	0.2641	0.06982		2.066	1.728	0.2318		0.1699	0.1337	0.2036
A2BP1	16	rs71374906	6750179	T	8836	-0.1144	0.1108	0.302		-0.2633	0.3957	0.5059		-1.494	0.836	0.07397		0.5928	0.4194	0.1576		-0.6877	0.5961	0.2487		-9.271	3.899	0.01744		-0.616	0.3016	0.04112
A2BP1	16	rs12927038	6684358	G	8836	-0.08976	0.08702	0.3023		-0.361	0.3105	0.245		-1.609	0.6582	0.01449		-0.2303	0.3291	0.4842		-0.6753	0.4677	0.1489		2.955	3.061	0.3343		-0.04921	0.2368	0.8354
A2BP1	16	rs10445041	7203962	C	8836	-0.05609	0.05446	0.3031		-0.08973	0.1944	0.6445		-0.01735	0.4112	0.9663		-0.4983	0.206	0.0156		0.08001	0.2929	0.7847		5.289	1.916	0.005779		-0.07063	0.1482	0.6338
A2BP1	16	rs4787050	7669000	G	8836	0.06066	0.05896	0.3037		0.445	0.2104	0.0345		-0.396	0.4437	0.3722		0.2112	0.2231	0.3438		0.7274	0.317	0.02179		-0.8429	2.075	0.6846		0.1998	0.1605	0.2133
A2BP1	16	rs9924468	7173326	G	8836	-0.07191	0.06995	0.304		-0.07144	0.2497	0.7748		0.212	0.5292	0.6888		-0.5272	0.2646	0.04637		0.3019	0.3762	0.4223		5.056	2.461	0.03996		-0.1092	0.1904	0.5664
A2BP1	16	rs12935449	6682333	G	8836	-0.09017	0.08773	0.3041		-0.3644	0.313	0.2444		-1.471	0.6634	0.02666		-0.1947	0.3318	0.5573		-0.6572	0.4716	0.1635		2.392	3.086	0.4383		-0.05932	0.2387	0.8038
A2BP1	16	rs12927034	6684347	G	8836	-0.09001	0.08759	0.3041		-0.3717	0.3125	0.2344		-1.492	0.6625	0.02436		-0.1707	0.3313	0.6064		-0.6471	0.4708	0.1694		2.439	3.081	0.4285		-0.06091	0.2383	0.7983
A2BP1	16	rs72770625	6941731	G	8836	0.0537	0.05225	0.3041		0.2802	0.1865	0.133		0.004488	0.3937	0.9909		-0.3696	0.1977	0.06159		0.4676	0.2809	0.09601		-1.854	1.839	0.3132		0.3184	0.1422	0.02514
A2BP1	16	rs8047242	6758018	T	8836	0.06193	0.06038	0.3051		-0.2285	0.2156	0.2892		0.4991	0.4547	0.2725		-0.6528	0.2284	0.004271		-0.09589	0.3248	0.7678		2.415	2.125	0.2557		0.1214	0.1644	0.4602
A2BP1	16	rs7204975	6799871	T	8836	-0.06182	0.06029	0.3052		0.468	0.2152	0.02966		-0.8115	0.4537	0.07373		0.1629	0.2281	0.4753		0.08417	0.3242	0.7952		-1.458	2.121	0.492		-0.1406	0.1641	0.3916
A2BP1	16	rs2881226	6937078	G	8836	0.0532	0.05189	0.3053		0.286	0.1852	0.1225		-0.02255	0.391	0.954		-0.2761	0.1963	0.1597		0.481	0.279	0.08468		-2.292	1.826	0.2093		0.3162	0.1412	0.02516
A2BP1	16	rs114220024	7143416	C	8836	-0.1741	0.1699	0.3056		-0.7759	0.6065	0.2008		0.2786	1.271	0.8265		-0.351	0.643	0.5851		-1.979	0.9136	0.03034		1.06	5.979	0.8593		-0.4894	0.4624	0.2899
A2BP1	16	rs4993369	7165810	T	8836	-0.06116	0.05977	0.3062		-0.2593	0.2134	0.2243		-0.5078	0.4507	0.2599		-0.3829	0.2262	0.0905		-0.2714	0.3215	0.3986		5.589	2.103	0.007867		-0.006257	0.1627	0.9693
A2BP1	16	rs142628155	6961116	T	8836	0.1943	0.19	0.3066		-0.3653	0.6785	0.5903		3.346	1.429	0.01923		-0.7265	0.7192	0.3124		-0.4631	1.022	0.6505		9.109	6.687	0.1732		0.6544	0.5172	0.2057
A2BP1	16	rs7196961	6780889	C	8836	-0.07556	0.07395	0.3069		-0.5963	0.2639	0.02388		-0.4866	0.557	0.3823		-0.3298	0.2798	0.2386		-0.6523	0.3977	0.101		3.421	2.602	0.1886		-0.3273	0.2013	0.104
A2BP1	16	rs35440726	6688091	A	8836	-0.0899	0.0881	0.3075		-0.3887	0.3143	0.2162		-1.462	0.6664	0.02827		-0.08178	0.3332	0.8061		-0.64	0.4736	0.1766		2.481	3.099	0.4233		-0.03403	0.2397	0.8871
A2BP1	16	rs79658036	6991926	G	8836	0.1237	0.1212	0.3076		-0.2761	0.4324	0.5232		-0.04045	0.914	0.9647		-0.369	0.4584	0.4208		0.5621	0.6515	0.3883		-2.314	4.262	0.5872		0.6536	0.3298	0.04752
A2BP1	16	rs76537900	6913083	C	8836	0.05183	0.0508	0.3077		0.34	0.1813	0.06075		0.2251	0.3825	0.5562		-0.1917	0.1922	0.3187		0.3613	0.2732	0.186		-1.788	1.788	0.3171		0.2748	0.1382	0.04684
A2BP1	16	rs17539244	6549203	C	8836	-0.0817	0.08016	0.3081		-0.443	0.2861	0.1216		0.9969	0.6052	0.09956		0.09342	0.3034	0.7581		-0.8966	0.431	0.03754		-2.189	2.821	0.4377		-0.2727	0.2182	0.2113
IL4	5	rs734244	132010726	C	8836	-0.05863	0.05757	0.3085		-0.3059	0.2055	0.1366		-0.2199	0.4334	0.6119		0.5365	0.2178	0.01378		-0.6151	0.3096	0.04696		-2.454	2.026	0.2258		-0.2839	0.1567	0.07001
A2BP1	16	rs13337931	6756753	T	8836	0.104	0.1022	0.3087		-0.7413	0.3647	0.04209		-0.4174	0.7687	0.5871		-0.0523	0.3866	0.8924		-0.6282	0.5495	0.253		2.974	3.595	0.4082		0.1755	0.278	0.5279
A2BP1	16	rs7195006	6999203	C	8836	0.05109	0.05021	0.309		0.393	0.1792	0.02837		0.515	0.3785	0.1737		-0.09452	0.19	0.6189		0.6399	0.27	0.01782		2.257	1.767	0.2015		0.1889	0.1367	0.1671
A2BP1	16	rs62016836	6546910	A	8836	-0.08156	0.08019	0.3092		-0.4156	0.2863	0.1466		1.01	0.6055	0.09526		0.08908	0.3035	0.7691		-0.8541	0.4312	0.04766		-2.142	2.822	0.4478		-0.277	0.2183	0.2045
A2BP1	16	rs2169855	7075370	A	8836	-0.04987	0.04908	0.3096		-0.1919	0.1752	0.2736		-0.1207	0.37	0.7442		0.6306	0.1857	0.000685		-0.4388	0.264	0.0965		-4.539	1.727	0.008594		-0.2094	0.1336	0.117
A2BP1	16	rs74549545	7006399	G	8836	-0.2104	0.2071	0.3097		0.786	0.7378	0.2867		4.165	1.547	0.007129		0.3892	0.7821	0.6187		0.9531	1.111	0.3912		-3.191	7.272	0.6608		-0.6477	0.5624	0.2494
A2BP1	16	rs185742488	7089918	G	8836	-0.04994	0.04926	0.3107		-0.34	0.1759	0.05322		-0.3893	0.3713	0.2945		0.5737	0.1864	0.002088		-0.6978	0.2649	0.008448		-3.544	1.733	0.04092		-0.2307	0.1341	0.08539
A2BP1	16	rs12930301	6683601	C	8836	-0.08861	0.08751	0.3113		-0.382	0.3123	0.2212		-1.504	0.6619	0.02306		-0.1929	0.331	0.56		-0.6719	0.4704	0.1532		2.515	3.078	0.414		-0.05217	0.2381	0.8266
A2BP1	16	rs12930940	6685283	C	8836	-0.08861	0.08751	0.3113		-0.382	0.3123	0.2212		-1.504	0.6619	0.02306		-0.1929	0.331	0.56		-0.6719	0.4704	0.1532		2.515	3.078	0.414		-0.05217	0.2381	0.8266
A2BP1	16	rs12922760	6685847	C	8836	-0.08861	0.08751	0.3113		-0.382	0.3123	0.2212		-1.504	0.6619	0.02306		-0.1929	0.331	0.56		-0.6719	0.4704	0.1532		2.515	3.078	0.414		-0.05217	0.2381	0.8266
LDLRAD4	18	rs1559861	13494103	A	8826	-0.05228	0.05163	0.3113		0.4883	0.1841	0.008004		-0.1687	0.3889	0.6644		-0.2313	0.1951	0.2358		0.7046	0.2775	0.01113		3.508	1.816	0.05344		-0.09817	0.1406	0.485
A2BP1	16	rs143058932	6898775	C	8836	-0.1664	0.165	0.3134		-0.1978	0.5893	0.7372		-1.404	1.246	0.2596		0.6757	0.6246	0.2793		-0.6334	0.8878	0.4755		-14.48	5.806	0.01263		-0.7808	0.4491	0.08217
A2BP1	16	rs35416841	7090604	G	8836	-0.04906	0.04876	0.3143		-0.3604	0.1741	0.03845		-0.3456	0.3675	0.347		0.5775	0.1845	0.001748		-0.7176	0.2622	0.006216		-3.865	1.716	0.0243		-0.2258	0.1327	0.08886
A2BP1	16	rs11860439	7416598	C	8836	0.1125	0.1119	0.315		0.8579	0.3993	0.03171		0.6216	0.8409	0.4598		-0.4215	0.4234	0.3194		1.105	0.6016	0.06618		7.875	3.936	0.04544		0.1758	0.3045	0.5638
A2BP1	16	rs11860512	7416762	C	8836	0.1125	0.1119	0.315		0.8579	0.3993	0.03171		0.6216	0.8409	0.4598		-0.4215	0.4234	0.3194		1.105	0.6016	0.06618		7.875	3.936	0.04544		0.1758	0.3045	0.5638
A2BP1	16	rs11645169	6940292	C	8836	0.0525	0.05228	0.3153		0.2984	0.1866	0.1098		-0.05625	0.394	0.8865		-0.3873	0.1978	0.05027		0.5002	0.2811	0.07515		-1.867	1.84	0.3101		0.3256	0.1423	0.02211
A2BP1	16	rs73541037	7089109	A	8836	-0.04925	0.04904	0.3153		-0.3358	0.1751	0.05518		-0.2871	0.3697	0.4375		0.5931	0.1855	0.001397		-0.6803	0.2638	0.00992		-3.759	1.726	0.02943		-0.2203	0.1335	0.09898
A2BP1	16	rs2199666	7197722	A	8836	-0.05443	0.05425	0.3157		-0.1111	0.1937	0.5661		0.02369	0.4096	0.9539		-0.552	0.2052	0.007158		0.04043	0.2918	0.8898		5.413	1.908	0.004568		-0.054	0.1477	0.7146
A2BP1	16	rs144204099	6712703	G	8836	-0.1587	0.1585	0.3167		0.5968	0.5657	0.2915		-2.967	1.196	0.01308		-0.1324	0.5997	0.8252		1.202	0.8523	0.1583		1.784	5.577	0.749		-0.2319	0.4313	0.5908
A2BP1	16	rs6500864	6938132	A	8836	0.05198	0.05191	0.3167		0.2814	0.1853	0.1288		-0.06059	0.3912	0.8769		-0.2875	0.1964	0.1434		0.4857	0.2791	0.08182		-2.058	1.827	0.26		0.3132	0.1413	0.02665
A2BP1	16	rs28591292	7362235	C	8836	0.1178	0.1177	0.3172		0.5136	0.42	0.2215		0.4739	0.8873	0.5933		-0.3662	0.4453	0.4108		0.8305	0.6328	0.1894		8.472	4.14	0.04075		0.3071	0.3202	0.3375
A2BP1	16	rs11643107	6799470	G	8836	-0.06028	0.06029	0.3174		0.4731	0.2152	0.02792		-0.8112	0.4537	0.07383		0.149	0.2281	0.5136		0.0898	0.3242	0.7818		-1.392	2.121	0.5118		-0.1375	0.1641	0.402
A2BP1	16	rs79021013	6815434	G	8836	0.1348	0.135	0.3183		-1.229	0.482	0.0108		0.2524	1.015	0.8036		-0.2231	0.5111	0.6624		-0.9032	0.7264	0.2137		-0.3876	4.753	0.935		0.1973	0.3678	0.5916
A2BP1	16	rs1857952	7654531	C	8836	-0.05854	0.05879	0.3194		-0.5411	0.2098	0.009918		0.5146	0.4434	0.2459		0.009695	0.2225	0.9652		-0.6755	0.3161	0.03264		-0.5924	2.069	0.7746		-0.1519	0.16	0.3425
A2BP1	16	rs79070703	7089166	T	8836	-0.04882	0.04905	0.3196		-0.3332	0.1751	0.05709		-0.2803	0.3697	0.4484		0.5954	0.1856	0.001337		-0.6757	0.2638	0.01043		-3.734	1.726	0.03053		-0.223	0.1335	0.09495
A2BP1	16	rs17739222	7415784	C	8836	0.1115	0.1121	0.3202		0.879	0.4	0.02802		0.6209	0.8425	0.4612		-0.3984	0.4241	0.3476		1.11	0.6027	0.0656		7.851	3.943	0.0465		0.1676	0.305	0.5827
A2BP1	16	rs17143488	7415952	A	8836	0.1115	0.1121	0.3202		0.879	0.4	0.02802		0.6209	0.8425	0.4612		-0.3984	0.4241	0.3476		1.11	0.6027	0.0656		7.851	3.943	0.0465		0.1676	0.305	0.5827
A2BP1	16	rs17143496	7416231	T	8836	0.1115	0.1121	0.3202		0.879	0.4	0.02802		0.6209	0.8425	0.4612		-0.3984	0.4241	0.3476		1.11	0.6027	0.0656		7.851	3.943	0.0465		0.1676	0.305	0.5827
A2BP1	16	rs78192265	7089091	C	8836	-0.04871	0.04905	0.3207		-0.3369	0.1751	0.05439		-0.2888	0.3697	0.4347		0.5981	0.1855	0.001272		-0.6778	0.2638	0.01019		-3.782	1.726	0.02847		-0.2239	0.1335	0.09358
A2BP1	16	rs74525223	7089134	A	8836	-0.04871	0.04905	0.3207		-0.3369	0.1751	0.05439		-0.2888	0.3697	0.4347		0.5981	0.1855	0.001272		-0.6778	0.2638	0.01019		-3.782	1.726	0.02847		-0.2239	0.1335	0.09358
A2BP1	16	rs11649064	7159104	C	8836	0.05408	0.05447	0.3208		0.3718	0.1944	0.05585		0.1871	0.4103	0.6484		-0.3361	0.2061	0.103		0.4535	0.2929	0.1216		4.63	1.916	0.01571		0.1339	0.1483	0.3666
A2BP1	16	rs4786948	6951752	C	8836	-0.05067	0.05107	0.3211		-0.4433	0.1822	0.01501		-0.5824	0.3849	0.1303		0.07364	0.1932	0.7031		-0.555	0.2745	0.04327		0.8939	1.797	0.6188		-0.1686	0.139	0.2253
A2BP1	16	rs11867097	6684723	T	8836	-0.08465	0.08554	0.3224		-0.3516	0.3052	0.2494		-1.389	0.6473	0.03191		-0.1418	0.3236	0.6612		-0.7151	0.4598	0.1199		1.891	3.009	0.5296		-0.06896	0.2327	0.767
A2BP1	16	rs11077150	7271368	T	8836	-0.04825	0.0488	0.3229		0.09728	0.1742	0.5766		0.2114	0.3684	0.566		0.313	0.1847	0.09007		0.3493	0.2625	0.1833		-3.427	1.717	0.04597		-0.2023	0.1328	0.1278
A2BP1	16	rs17669939	7201339	A	8836	-0.05383	0.05446	0.323		-0.08149	0.1944	0.6751		0.05818	0.4112	0.8875		-0.5249	0.206	0.01086		0.08854	0.2929	0.7625		5.431	1.916	0.00459		-0.06092	0.1482	0.6811
A2BP1	16	rs11647951	6799197	G	8836	-0.05956	0.06029	0.3232		0.4736	0.2152	0.02775		-0.8141	0.4537	0.07278		0.1408	0.2281	0.537		0.08562	0.3242	0.7917		-1.389	2.121	0.5125		-0.1318	0.1641	0.4219
A2BP1	16	rs929598	6692646	A	8836	-0.05412	0.05488	0.3241		-0.0238	0.1959	0.9033		-1.308	0.4138	0.001577		0.008307	0.2077	0.9681		-0.4017	0.2951	0.1736		0.2537	1.931	0.8955		-0.2658	0.1494	0.07529
A2BP1	16	rs74250038	7092618	A	8836	-0.0489	0.04968	0.325		-0.3353	0.1773	0.05864		-0.2176	0.3743	0.561		0.6168	0.1879	0.001035		-0.7716	0.2671	0.003875		-3.568	1.748	0.04129		-0.2198	0.1352	0.1041
A2BP1	16	rs140797783	7159911	A	8836	-0.1667	0.1694	0.3252		-0.08885	0.6048	0.8832		0.3428	1.273	0.7877		0.6671	0.6411	0.2981		0.02002	0.9112	0.9825		-11.95	5.96	0.04506		-0.6275	0.461	0.1735
A2BP1	16	rs929599	6692622	C	8836	-0.05382	0.05488	0.3268		-0.02334	0.1959	0.9052		-1.3	0.4138	0.001694		0.01097	0.2077	0.9579		-0.3978	0.2951	0.1777		0.1985	1.931	0.9181		-0.2633	0.1494	0.07809
A2BP1	16	rs7195278	7663290	T	8836	-0.0482	0.04917	0.327		-0.3487	0.1755	0.04698		0.8487	0.3705	0.022		-0.1501	0.1861	0.4199		-0.4076	0.2645	0.1233		-0.3296	1.73	0.8489		-0.09083	0.1338	0.4974
A2BP1	16	rs57471680	7724541	T	8836	0.04664	0.0476	0.3273		-0.08125	0.1699	0.6325		0.2337	0.3589	0.515		0.3751	0.1801	0.0373		-0.252	0.256	0.325		-0.8241	1.675	0.6227		0.1235	0.1296	0.3405
A2BP1	16	rs12929857	6689299	C	8836	-0.08602	0.08808	0.3288		-0.3986	0.3143	0.2047		-1.482	0.6662	0.02614		-0.08636	0.3332	0.7955		-0.6434	0.4734	0.1742		2.444	3.098	0.4301		-0.02953	0.2396	0.9019
A2BP1	16	rs12934616	6690602	G	8836	-0.08602	0.08808	0.3288		-0.3986	0.3143	0.2047		-1.482	0.6662	0.02614		-0.08636	0.3332	0.7955		-0.6434	0.4734	0.1742		2.444	3.098	0.4301		-0.02953	0.2396	0.9019
A2BP1	16	rs12935673	6690896	G	8836	-0.08602	0.08808	0.3288		-0.3986	0.3143	0.2047		-1.482	0.6662	0.02614		-0.08636	0.3332	0.7955		-0.6434	0.4734	0.1742		2.444	3.098	0.4301		-0.02953	0.2396	0.9019
A2BP1	16	rs59137888	7026230	T	8836	-0.05627	0.0577	0.3295		-0.06323	0.206	0.7589		-0.8787	0.4343	0.04307		0.1825	0.2183	0.4032		-0.3134	0.3103	0.3125		-0.9244	2.03	0.6489		-0.1033	0.1571	0.5107
A2BP1	16	rs58518401	7091312	T	8836	-0.04743	0.04867	0.3298		-0.3425	0.1738	0.04877		-0.2864	0.3668	0.4349		0.5631	0.1841	0.002233		-0.6899	0.2617	0.008406		-3.462	1.713	0.04326		-0.2227	0.1325	0.09277
A2BP1	16	rs59157820	7091314	C	8836	-0.04743	0.04867	0.3298		-0.3425	0.1738	0.04877		-0.2864	0.3668	0.4349		0.5631	0.1841	0.002233		-0.6899	0.2617	0.008406		-3.462	1.713	0.04326		-0.2227	0.1325	0.09277
A2BP1	16	rs79848282	7091332	G	8836	-0.04743	0.04867	0.3298		-0.3425	0.1738	0.04877		-0.2864	0.3668	0.4349		0.5631	0.1841	0.002233		-0.6899	0.2617	0.008406		-3.462	1.713	0.04326		-0.2227	0.1325	0.09277
A2BP1	16	rs74396760	7091365	T	8836	-0.04743	0.04867	0.3298		-0.3425	0.1738	0.04877		-0.2864	0.3668	0.4349		0.5631	0.1841	0.002233		-0.6899	0.2617	0.008406		-3.462	1.713	0.04326		-0.2227	0.1325	0.09277
A2BP1	16	rs75361022	7091370	T	8836	-0.04743	0.04867	0.3298		-0.3425	0.1738	0.04877		-0.2864	0.3668	0.4349		0.5631	0.1841	0.002233		-0.6899	0.2617	0.008406		-3.462	1.713	0.04326		-0.2227	0.1325	0.09277
A2BP1	16	rs11648666	6693725	C	8836	-0.05338	0.0549	0.3309		-0.01753	0.196	0.9287		-1.31	0.414	0.00156		0.01608	0.2077	0.9383		-0.3937	0.2952	0.1824		0.2288	1.932	0.9057		-0.2614	0.1495	0.0803
A2BP1	16	rs34004828	7088717	G	8836	-0.0477	0.04906	0.331		-0.3425	0.1752	0.05056		-0.2877	0.3698	0.4365		0.5992	0.1856	0.001249		-0.6865	0.2639	0.009283		-3.835	1.726	0.02635		-0.2185	0.1335	0.1019
A2BP1	16	rs35974847	7088757	A	8836	-0.0477	0.04906	0.331		-0.3425	0.1752	0.05056		-0.2877	0.3698	0.4365		0.5992	0.1856	0.001249		-0.6865	0.2639	0.009283		-3.835	1.726	0.02635		-0.2185	0.1335	0.1019
A2BP1	16	rs34671969	7088774	T	8836	-0.0477	0.04906	0.331		-0.3425	0.1752	0.05056		-0.2877	0.3698	0.4365		0.5992	0.1856	0.001249		-0.6865	0.2639	0.009283		-3.835	1.726	0.02635		-0.2185	0.1335	0.1019
A2BP1	16	rs34197265	7088780	C	8836	-0.0477	0.04906	0.331		-0.3425	0.1752	0.05056		-0.2877	0.3698	0.4365		0.5992	0.1856	0.001249		-0.6865	0.2639	0.009283		-3.835	1.726	0.02635		-0.2185	0.1335	0.1019
A2BP1	16	rs12922963	6692152	G	8836	-0.08558	0.08805	0.3311		-0.3991	0.3142	0.204		-1.482	0.666	0.02606		-0.09921	0.3331	0.7658		-0.6505	0.4733	0.1694		2.502	3.097	0.4192		-0.02588	0.2396	0.914
A2BP1	16	rs76191857	7092484	G	8836	-0.04734	0.04872	0.3312		-0.3476	0.1739	0.04573		-0.3289	0.3672	0.3704		0.568	0.1843	0.002064		-0.7018	0.262	0.007407		-3.526	1.714	0.03975		-0.2273	0.1326	0.08662
A2BP1	16	rs41433747	7092514	C	8836	-0.04734	0.04872	0.3312		-0.3476	0.1739	0.04573		-0.3289	0.3672	0.3704		0.568	0.1843	0.002064		-0.7018	0.262	0.007407		-3.526	1.714	0.03975		-0.2273	0.1326	0.08662
A2BP1	16	rs62017861	6693853	A	8836	-0.0534	0.05496	0.3313		-0.04145	0.1962	0.8327		-1.315	0.4144	0.001514		0.02774	0.208	0.8939		-0.4208	0.2956	0.1545		0.2977	1.934	0.8777		-0.2588	0.1496	0.08368
A2BP1	16	rs11645170	6940293	A	8836	0.05077	0.05228	0.3315		0.3023	0.1866	0.1052		-0.01116	0.394	0.9774		-0.356	0.1978	0.07192		0.5131	0.2811	0.06795		-2.096	1.84	0.2545		0.321	0.1423	0.02406
A2BP1	16	rs78649953	7091901	G	8836	-0.04727	0.04872	0.332		-0.3444	0.1739	0.04771		-0.3264	0.3672	0.374		0.5642	0.1843	0.002212		-0.6972	0.262	0.007802		-3.503	1.714	0.04103		-0.2244	0.1326	0.09059
A2BP1	16	rs79243844	7091977	A	8836	-0.04727	0.04872	0.332		-0.3444	0.1739	0.04771		-0.3264	0.3672	0.374		0.5642	0.1843	0.002212		-0.6972	0.262	0.007802		-3.503	1.714	0.04103		-0.2244	0.1326	0.09059
A2BP1	16	rs75203548	7091988	A	8836	-0.04727	0.04872	0.332		-0.3444	0.1739	0.04771		-0.3264	0.3672	0.374		0.5642	0.1843	0.002212		-0.6972	0.262	0.007802		-3.503	1.714	0.04103		-0.2244	0.1326	0.09059
A2BP1	16	rs79751261	7092053	A	8836	-0.04727	0.04872	0.332		-0.3444	0.1739	0.04771		-0.3264	0.3672	0.374		0.5642	0.1843	0.002212		-0.6972	0.262	0.007802		-3.503	1.714	0.04103		-0.2244	0.1326	0.09059
A2BP1	16	rs77328047	7092135	A	8836	-0.04727	0.04872	0.332		-0.3444	0.1739	0.04771		-0.3264	0.3672	0.374		0.5642	0.1843	0.002212		-0.6972	0.262	0.007802		-3.503	1.714	0.04103		-0.2244	0.1326	0.09059
A2BP1	16	rs78931894	7092289	A	8836	-0.04727	0.04872	0.332		-0.3444	0.1739	0.04771		-0.3264	0.3672	0.374		0.5642	0.1843	0.002212		-0.6972	0.262	0.007802		-3.503	1.714	0.04103		-0.2244	0.1326	0.09059
A2BP1	16	rs17739192	7412743	G	8836	0.1089	0.1123	0.3322		0.9036	0.4007	0.02414		0.6484	0.8439	0.4423		-0.3856	0.4248	0.3641		1.098	0.6037	0.06901		7.946	3.95	0.04426		0.1647	0.3055	0.5899
A2BP1	16	rs12928069	7413187	G	8836	0.1089	0.1123	0.3322		0.9036	0.4007	0.02414		0.6484	0.8439	0.4423		-0.3856	0.4248	0.3641		1.098	0.6037	0.06901		7.946	3.95	0.04426		0.1647	0.3055	0.5899
A2BP1	16	rs11865220	7413700	A	8836	0.1089	0.1123	0.3322		0.9036	0.4007	0.02414		0.6484	0.8439	0.4423		-0.3856	0.4248	0.3641		1.098	0.6037	0.06901		7.946	3.95	0.04426		0.1647	0.3055	0.5899
A2BP1	16	rs7204826	7725012	G	8836	0.04609	0.04762	0.3331		-0.08633	0.17	0.6116		0.2363	0.359	0.5105		0.3802	0.1802	0.03486		-0.2499	0.2561	0.3291		-0.8864	1.676	0.5968		0.1158	0.1296	0.3717
A2BP1	16	rs7202500	7405611	T	8836	0.1062	0.11	0.3343		0.8159	0.3925	0.03767		0.6755	0.8263	0.4136		-0.3048	0.4161	0.4639		0.9361	0.5914	0.1135		6.443	3.869	0.09591		0.2218	0.2993	0.4587
A2BP1	16	rs77564190	7092762	A	8836	-0.04789	0.04967	0.335		-0.3386	0.1773	0.05617		-0.2188	0.3742	0.5587		0.6107	0.1879	0.001158		-0.7829	0.267	0.003378		-3.58	1.748	0.04058		-0.2201	0.1352	0.1035
A2BP1	16	rs929600	6692596	C	8836	-0.05282	0.05488	0.3358		-0.02146	0.1959	0.9128		-1.311	0.4138	0.001536		0.00677	0.2077	0.974		-0.3973	0.2951	0.1783		0.2331	1.931	0.9039		-0.2614	0.1494	0.08024
A2BP1	16	rs7197259	6981898	G	8836	0.04665	0.04859	0.337		0.3695	0.1734	0.03315		0.1629	0.3664	0.6567		0.01082	0.1839	0.9531		0.5448	0.2613	0.03709		1.567	1.71	0.3596		0.1109	0.1323	0.402
A2BP1	16	rs1476971	6583333	G	8836	-0.0546	0.05692	0.3375		-0.2218	0.2032	0.2751		-0.5629	0.4293	0.1898		-0.06427	0.2154	0.7654		0.06164	0.3062	0.8405		-4.828	2.003	0.01593		-0.04174	0.1549	0.7877
A2BP1	16	rs1532921	7549723	G	8836	0.04762	0.04966	0.3376		0.04183	0.1773	0.8135		-0.7486	0.3742	0.04547		-0.07774	0.1879	0.6791		3.02e-05	0.2671	0.9999		-1.899	1.747	0.2772		0.1283	0.1352	0.3426
RASGRP4	19	rs184771115	38896589	T	8836	0.1581	0.165	0.338		-0.3821	0.5883	0.516		0.007881	1.247	0.995		-1.524	0.6234	0.01454		-0.406	0.8863	0.6469		14.69	5.797	0.01128		0.2147	0.4485	0.6322
A2BP1	16	rs75106783	7205366	C	8836	-0.05213	0.05443	0.3382		-0.08906	0.1943	0.6467		0.03972	0.4109	0.923		-0.529	0.2059	0.01021		0.08426	0.2927	0.7735		5.32	1.915	0.005469		-0.05501	0.1482	0.7104
A2BP1	16	rs111451230	7205792	T	8836	-0.05213	0.05443	0.3382		-0.08906	0.1943	0.6467		0.03972	0.4109	0.923		-0.529	0.2059	0.01021		0.08426	0.2927	0.7735		5.32	1.915	0.005469		-0.05501	0.1482	0.7104
A2BP1	16	rs113117107	7239375	C	8836	-0.04657	0.04865	0.3384		-0.1531	0.1737	0.3782		0.08774	0.3667	0.8109		0.2974	0.1841	0.1062		-0.314	0.2617	0.2302		-4.087	1.711	0.01695		-0.1855	0.1324	0.1613
A2BP1	16	rs11077206	7667332	G	8836	0.05595	0.05851	0.339		0.432	0.2088	0.03859		-0.3871	0.4404	0.3794		0.1992	0.2214	0.3682		0.616	0.3146	0.05029		-1.437	2.059	0.4851		0.2231	0.1593	0.1613
A2BP1	16	rs77134526	7091672	A	8836	-0.04654	0.04872	0.3394		-0.3431	0.1739	0.04857		-0.3251	0.3671	0.3759		0.5633	0.1843	0.002248		-0.6938	0.262	0.008107		-3.488	1.714	0.04191		-0.2218	0.1326	0.09448
A2BP1	16	rs77889819	7091738	G	8836	-0.04654	0.04872	0.3394		-0.3431	0.1739	0.04857		-0.3251	0.3671	0.3759		0.5633	0.1843	0.002248		-0.6938	0.262	0.008107		-3.488	1.714	0.04191		-0.2218	0.1326	0.09448
A2BP1	16	rs75856084	7091795	C	8836	-0.04654	0.04872	0.3394		-0.3431	0.1739	0.04857		-0.3251	0.3671	0.3759		0.5633	0.1843	0.002248		-0.6938	0.262	0.008107		-3.488	1.714	0.04191		-0.2218	0.1326	0.09448
A2BP1	16	rs79149720	7091821	T	8836	-0.04654	0.04872	0.3394		-0.3431	0.1739	0.04857		-0.3251	0.3671	0.3759		0.5633	0.1843	0.002248		-0.6938	0.262	0.008107		-3.488	1.714	0.04191		-0.2218	0.1326	0.09448
A2BP1	16	rs77741584	7091851	A	8836	-0.04654	0.04872	0.3394		-0.3431	0.1739	0.04857		-0.3251	0.3671	0.3759		0.5633	0.1843	0.002248		-0.6938	0.262	0.008107		-3.488	1.714	0.04191		-0.2218	0.1326	0.09448
A2BP1	16	rs12599072	7455952	A	8836	-0.05669	0.05941	0.34		-0.3912	0.2121	0.06511		0.1417	0.4476	0.7516		0.2653	0.2248	0.238		-0.3001	0.3196	0.3477		-6.126	2.09	0.003381		-0.09929	0.1617	0.5393
A2BP1	16	rs7184946	6992356	A	8836	0.04657	0.04883	0.3403		0.3987	0.1743	0.02217		0.1802	0.368	0.6244		-0.1175	0.1848	0.5249		0.5812	0.2626	0.02689		1.911	1.718	0.266		0.1578	0.1329	0.2351
A2BP1	16	rs74517100	7205437	G	8836	-0.05189	0.05441	0.3403		-0.08626	0.1942	0.657		0.04048	0.4108	0.9215		-0.5373	0.2058	0.009057		0.08443	0.2926	0.773		5.54	1.914	0.003802		-0.05633	0.1481	0.7037
A2BP1	16	rs75526861	7136994	A	8836	-0.05537	0.05809	0.3405		-0.2483	0.2074	0.2312		0.1793	0.4369	0.6815		0.7808	0.2197	0.0003806		-0.2798	0.3124	0.3706		-3.575	2.044	0.08032		-0.1762	0.1581	0.2651
A2BP1	16	rs79779932	6988769	C	8836	0.04661	0.04894	0.341		0.3871	0.1747	0.02672		0.09862	0.369	0.7893		-0.08969	0.1852	0.6282		0.5748	0.2632	0.02899		1.396	1.722	0.4178		0.1217	0.1332	0.361
A2BP1	16	rs79131534	7233600	C	8836	0.09345	0.09814	0.341		-0.2273	0.3504	0.5166		-0.3995	0.7382	0.5884		-0.04119	0.3714	0.9117		-0.1197	0.5279	0.8206		-6.855	3.453	0.04716		0.1389	0.2671	0.6032
A2BP1	16	rs8182193	6756677	A	8836	0.04873	0.05125	0.3417		-0.4419	0.1829	0.01571		0.0267	0.3858	0.9448		-0.3151	0.1939	0.1042		-0.424	0.2756	0.124		0.4531	1.803	0.8016		0.008179	0.1395	0.9532
A2BP1	16	rs7196815	6756689	G	8836	0.04873	0.05125	0.3417		-0.4419	0.1829	0.01571		0.0267	0.3858	0.9448		-0.3151	0.1939	0.1042		-0.424	0.2756	0.124		0.4531	1.803	0.8016		0.008179	0.1395	0.9532
A2BP1	16	rs1476972	6583488	T	8836	-0.05401	0.05692	0.3427		-0.2206	0.2032	0.2776		-0.5583	0.4293	0.1935		-0.07037	0.2154	0.7439		0.06485	0.3062	0.8322		-4.806	2.003	0.01643		-0.04022	0.1549	0.7952
A2BP1	16	rs9934234	6740280	A	8836	-0.07274	0.07666	0.3427		-0.3201	0.2737	0.2423		-1.279	0.5797	0.02744		0.1451	0.2901	0.6171		-0.3528	0.4123	0.3922		-2.925	2.698	0.2783		-0.2958	0.2087	0.1564
A2BP1	16	rs150357685	6803827	G	8836	-0.2105	0.2221	0.3431		-1.016	0.7927	0.1999		-0.3053	1.678	0.8557		-0.1886	0.8404	0.8225		-1.158	1.194	0.3322		0.6124	7.815	0.9375		-1.335	0.6042	0.02715
A2BP1	16	rs76104501	7091413	C	8836	-0.04617	0.04873	0.3433		-0.347	0.174	0.0461		-0.3242	0.3672	0.3774		0.5668	0.1843	0.002115		-0.6989	0.262	0.007662		-3.519	1.715	0.04016		-0.222	0.1326	0.09424
A2BP1	16	rs74494929	7091430	G	8836	-0.04617	0.04873	0.3433		-0.347	0.174	0.0461		-0.3242	0.3672	0.3774		0.5668	0.1843	0.002115		-0.6989	0.262	0.007662		-3.519	1.715	0.04016		-0.222	0.1326	0.09424
A2BP1	16	rs79331492	7091452	A	8836	-0.04617	0.04873	0.3433		-0.347	0.174	0.0461		-0.3242	0.3672	0.3774		0.5668	0.1843	0.002115		-0.6989	0.262	0.007662		-3.519	1.715	0.04016		-0.222	0.1326	0.09424
A2BP1	16	rs4786900	6693007	A	8836	-0.052	0.05488	0.3434		-0.01968	0.1959	0.92		-1.295	0.4138	0.001758		0.009117	0.2077	0.965		-0.3962	0.2951	0.1795		0.2203	1.931	0.9092		-0.2566	0.1494	0.08593
TENM2	5	rs3733986	167585972	T	8834	-0.04652	0.0491	0.3434		-0.4279	0.1752	0.01461		-1.236	0.3695	0.0008279		0.04378	0.1858	0.8137		-0.5581	0.264	0.03455		-3.952	1.727	0.02213		-0.07742	0.1336	0.5623
A2BP1	16	rs7187213	7093767	A	8836	-0.04695	0.04959	0.3438		-0.3341	0.177	0.05911		-0.1427	0.3737	0.7025		0.5654	0.1876	0.002589		-0.7408	0.2666	0.005476		-2.898	1.745	0.09683		-0.2212	0.135	0.1014
A2BP1	16	rs4786901	6693332	A	8836	-0.05186	0.05486	0.3445		-0.01661	0.1959	0.9324		-1.312	0.4137	0.001525		0.009215	0.2076	0.9646		-0.3964	0.295	0.1791		0.1801	1.931	0.9257		-0.2593	0.1494	0.08253
A2BP1	16	rs9927973	6741506	T	8836	-0.0724	0.07669	0.3452		-0.3277	0.2738	0.2313		-1.296	0.5799	0.02549		0.1437	0.2903	0.6204		-0.3645	0.4125	0.3769		-2.942	2.699	0.2757		-0.3078	0.2088	0.1404
A2BP1	16	rs34847115	7093605	G	8836	-0.04672	0.0496	0.3462		-0.3346	0.177	0.05881		-0.1441	0.3738	0.6999		0.5646	0.1876	0.00263		-0.7501	0.2667	0.004917		-2.873	1.746	0.09982		-0.2224	0.135	0.09951
A2BP1	16	rs11639826	7081033	G	8836	-0.04509	0.04809	0.3485		-0.233	0.1717	0.1748		-0.145	0.3624	0.6891		0.6967	0.1819	0.0001289		-0.4941	0.2587	0.05616		-3.723	1.692	0.02782		-0.2083	0.1309	0.1116
A2BP1	16	rs11645536	7081202	C	8836	-0.04509	0.04809	0.3485		-0.233	0.1717	0.1748		-0.145	0.3624	0.6891		0.6967	0.1819	0.0001289		-0.4941	0.2587	0.05616		-3.723	1.692	0.02782		-0.2083	0.1309	0.1116
A2BP1	16	rs35113713	7090539	C	8836	-0.04575	0.04885	0.349		-0.3608	0.1744	0.03862		-0.3265	0.3682	0.3752		0.5876	0.1848	0.001481		-0.7118	0.2627	0.006753		-3.819	1.719	0.02636		-0.2274	0.133	0.08723
A2BP1	16	rs35493709	7088648	T	8836	-0.04591	0.04902	0.3491		-0.3379	0.175	0.05359		-0.2889	0.3695	0.4344		0.5863	0.1855	0.001574		-0.6758	0.2636	0.01038		-3.843	1.725	0.02594		-0.213	0.1334	0.1104
A2BP1	16	rs35730343	7088657	A	8836	-0.04591	0.04902	0.3491		-0.3379	0.175	0.05359		-0.2889	0.3695	0.4344		0.5863	0.1855	0.001574		-0.6758	0.2636	0.01038		-3.843	1.725	0.02594		-0.213	0.1334	0.1104
A2BP1	16	rs7193325	7099924	A	8836	-0.04695	0.05014	0.3491		-0.2909	0.179	0.1042		-0.2012	0.3779	0.5943		0.5284	0.1897	0.005358		-0.7467	0.2696	0.005621		-2.855	1.765	0.1057		-0.2184	0.1365	0.1096
A2BP1	16	rs140472930	7409951	G	8836	-0.2004	0.2142	0.3495		-0.9488	0.7646	0.2147		0.8723	1.602	0.586		0.9365	0.8105	0.2479		-0.3997	1.152	0.7286		-22.1	7.533	0.003358		-0.8043	0.5828	0.1676
LDLRAD4	18	rs7230189	13505340	T	8836	-0.04915	0.05254	0.3495		0.4347	0.1875	0.02043		-0.1017	0.3958	0.7972		-0.2293	0.1988	0.2488		0.5647	0.2825	0.04565		3.161	1.848	0.08733		-0.05948	0.143	0.6775
A2BP1	16	rs59023460	6753199	C	8836	-0.04428	0.04735	0.3497		0.02076	0.169	0.9022		-0.4952	0.3567	0.1651		0.4638	0.1791	0.00963		0.1663	0.2547	0.5137		-0.5242	1.666	0.753		0.0226	0.1289	0.8608
A2BP1	16	rs11640969	7662479	G	8836	-0.04595	0.04916	0.3499		-0.3379	0.1755	0.05415		0.8508	0.3703	0.02162		-0.122	0.186	0.5121		-0.363	0.2644	0.1698		-0.3447	1.73	0.8421		-0.08242	0.1338	0.5379
A2BP1	16	rs11640647	7662489	T	8836	-0.04595	0.04916	0.3499		-0.3379	0.1755	0.05415		0.8508	0.3703	0.02162		-0.122	0.186	0.5121		-0.363	0.2644	0.1698		-0.3447	1.73	0.8421		-0.08242	0.1338	0.5379
A2BP1	16	rs12933118	6694087	G	8836	-0.08231	0.0881	0.3502		-0.4225	0.3143	0.1789		-1.481	0.6663	0.02632		-0.0957	0.3332	0.774		-0.6965	0.4736	0.1414		2.561	3.099	0.4086		-0.03052	0.2397	0.8987
A2BP1	16	rs12599571	7456102	C	8836	-0.05547	0.05941	0.3505		-0.3906	0.2121	0.06549		0.137	0.4475	0.7596		0.2663	0.2248	0.2362		-0.3021	0.3195	0.3444		-6.12	2.09	0.00341		-0.09803	0.1617	0.5444
A2BP1	16	rs35189561	7462994	C	8836	0.1097	0.1176	0.3508		0.7369	0.4198	0.07924		0.9111	0.8868	0.3042		-0.9674	0.4449	0.02972		0.7086	0.6325	0.2626		6.534	4.138	0.1144		0.4277	0.3202	0.1817
A2BP1	16	rs142072493	6709631	G	8836	-0.1476	0.1587	0.3524		0.6904	0.5665	0.223		-2.833	1.197	0.01799		0.1333	0.6005	0.8243		1.044	0.8534	0.2213		1.755	5.584	0.7533		-0.1889	0.4318	0.6618
A2BP1	16	rs75367967	6748939	A	8836	-0.1814	0.1954	0.3532		1.55	0.6975	0.02629		-0.4671	1.476	0.7518		0.1465	0.7395	0.8429		1.827	1.051	0.08219		-10.58	6.876	0.1237		-0.4588	0.5318	0.3883
A2BP1	16	rs8054990	6899041	G	8836	-0.1515	0.1632	0.3532		-0.1509	0.5825	0.7956		-1.438	1.231	0.2429		0.6551	0.6174	0.2887		-0.5266	0.8776	0.5485		-14.37	5.74	0.01232		-0.7506	0.444	0.09095
A2BP1	16	rs7194220	7100000	C	8836	-0.04657	0.05019	0.3535		-0.2914	0.1792	0.1039		-0.1806	0.3783	0.6331		0.5239	0.1899	0.005815		-0.7544	0.2699	0.005191		-3.008	1.766	0.08867		-0.2188	0.1366	0.1094
A2BP1	16	rs7193522	7100011	T	8836	-0.04657	0.05019	0.3535		-0.2914	0.1792	0.1039		-0.1806	0.3783	0.6331		0.5239	0.1899	0.005815		-0.7544	0.2699	0.005191		-3.008	1.766	0.08867		-0.2188	0.1366	0.1094
A2BP1	16	rs7199089	7100020	C	8836	-0.04657	0.05019	0.3535		-0.2914	0.1792	0.1039		-0.1806	0.3783	0.6331		0.5239	0.1899	0.005815		-0.7544	0.2699	0.005191		-3.008	1.766	0.08867		-0.2188	0.1366	0.1094
A2BP1	16	rs3785235	7667228	A	8836	0.05418	0.05843	0.3539		0.4148	0.2086	0.04675		-0.3769	0.4398	0.3915		0.2344	0.2211	0.2892		0.5795	0.3142	0.06516		-1.463	2.056	0.4767		0.2131	0.159	0.1804
A2BP1	16	rs7189023	7094008	G	8836	-0.04593	0.0496	0.3545		-0.3327	0.177	0.06029		-0.1474	0.3738	0.6933		0.5565	0.1877	0.003031		-0.7349	0.2667	0.005863		-2.915	1.746	0.09499		-0.2198	0.135	0.1036
A2BP1	16	rs59799836	6753221	A	8836	-0.04377	0.04734	0.3552		0.02204	0.169	0.8963		-0.4937	0.3567	0.1664		0.4621	0.1791	0.009895		0.1684	0.2546	0.5085		-0.5396	1.666	0.746		0.02432	0.1289	0.8503
A2BP1	16	rs11646330	7097617	T	8836	-0.04636	0.05014	0.3552		-0.2928	0.179	0.1019		-0.193	0.3779	0.6096		0.5383	0.1897	0.004563		-0.749	0.2696	0.005475		-2.787	1.765	0.1143		-0.2228	0.1365	0.1026
A2BP1	16	rs116437101	6898674	A	8836	-0.151	0.1636	0.3559		-0.1665	0.584	0.7755		-1.427	1.234	0.2477		0.6711	0.619	0.2783		-0.5606	0.8798	0.524		-14.2	5.754	0.01362		-0.7288	0.4451	0.1016
A2BP1	16	rs10431951	6543071	C	8836	-0.07066	0.07674	0.3572		-0.6194	0.2739	0.02375		0.7825	0.5789	0.1765		-0.03874	0.2904	0.8939		-1.129	0.4126	0.006223		-2.137	2.701	0.4288		-0.2474	0.2089	0.2363
A2BP1	16	rs10431949	6542869	G	8836	-0.07065	0.07684	0.3579		-0.6132	0.2743	0.02538		0.7068	0.5797	0.2228		-0.03457	0.2908	0.9054		-1.112	0.4131	0.007126		-2.143	2.704	0.428		-0.2511	0.2092	0.23
A2BP1	16	rs10431959	6543278	C	8836	-0.07056	0.07675	0.358		-0.616	0.2739	0.02457		0.7881	0.579	0.1735		-0.03957	0.2905	0.8916		-1.124	0.4127	0.006463		-2.109	2.701	0.4349		-0.2533	0.2089	0.2254
A2BP1	16	rs7187241	7093811	C	8836	-0.04569	0.0497	0.358		-0.3189	0.1774	0.07225		-0.1547	0.3745	0.6794		0.5597	0.188	0.002923		-0.731	0.2672	0.006237		-2.763	1.749	0.1142		-0.2195	0.1353	0.1047
A2BP1	16	rs1395580	7587746	T	8836	-0.04327	0.0472	0.3594		-0.2914	0.1684	0.08372		0.2054	0.356	0.5639		-0.1711	0.1786	0.3381		-0.5311	0.2538	0.03639		0.85	1.661	0.6088		-0.03462	0.1284	0.7875
A2BP1	16	rs12930827	7563104	C	8836	-0.07383	0.08059	0.3596		0.5769	0.2876	0.04492		0.6276	0.6066	0.3009		0.03364	0.305	0.9122		0.7354	0.4334	0.08977		0.1563	2.836	0.956		-0.05242	0.2194	0.8111
A2BP1	16	rs7206360	6991583	A	8836	0.04464	0.0488	0.3603		0.4369	0.1742	0.01214		0.1111	0.3678	0.7626		-0.1323	0.1847	0.4738		0.6348	0.2624	0.01556		1.774	1.717	0.3015		0.1281	0.1328	0.3348
A2BP1	16	rs8061082	6754528	C	8836	0.04678	0.05128	0.3617		-0.4535	0.183	0.01322		0.0006455	0.386	0.9987		-0.3269	0.194	0.09206		-0.4286	0.2758	0.1201		0.3086	1.804	0.8642		0.006018	0.1396	0.9656
A2BP1	16	rs57332013	7078944	G	8836	-0.04404	0.04831	0.362		-0.248	0.1725	0.1506		-0.1869	0.3641	0.6077		0.6963	0.1827	0.0001394		-0.5192	0.2599	0.04574		-3.969	1.7	0.01959		-0.1953	0.1315	0.1376
A2BP1	16	rs59436600	7078967	A	8836	-0.04404	0.04831	0.362		-0.248	0.1725	0.1506		-0.1869	0.3641	0.6077		0.6963	0.1827	0.0001394		-0.5192	0.2599	0.04574		-3.969	1.7	0.01959		-0.1953	0.1315	0.1376
A2BP1	16	rs55894950	6542682	C	8836	-0.07001	0.07686	0.3624		-0.6092	0.2743	0.02639		0.7076	0.5798	0.2224		-0.02208	0.2909	0.9395		-1.117	0.4132	0.006872		-1.974	2.705	0.4655		-0.2465	0.2092	0.2388
A2BP1	16	rs7191763	7099780	A	8836	-0.04568	0.05015	0.3624		-0.2923	0.179	0.1025		-0.1961	0.3779	0.6038		0.5257	0.1898	0.005608		-0.753	0.2696	0.005235		-2.822	1.765	0.1099		-0.2132	0.1365	0.1184
A2BP1	16	rs35964028	7099802	T	8836	-0.04568	0.05015	0.3624		-0.2923	0.179	0.1025		-0.1961	0.3779	0.6038		0.5257	0.1898	0.005608		-0.753	0.2696	0.005235		-2.822	1.765	0.1099		-0.2132	0.1365	0.1184
A2BP1	16	rs35097290	7099820	T	8836	-0.04568	0.05015	0.3624		-0.2923	0.179	0.1025		-0.1961	0.3779	0.6038		0.5257	0.1898	0.005608		-0.753	0.2696	0.005235		-2.822	1.765	0.1099		-0.2132	0.1365	0.1184
A2BP1	16	rs6500905	7100237	T	8836	-0.04568	0.05015	0.3624		-0.2923	0.179	0.1025		-0.1961	0.3779	0.6038		0.5257	0.1898	0.005608		-0.753	0.2696	0.005235		-2.822	1.765	0.1099		-0.2132	0.1365	0.1184
A2BP1	16	rs4514681	6690845	C	8836	-0.04698	0.05159	0.3625		-0.01062	0.1842	0.954		-1.138	0.3893	0.003469		0.146	0.1952	0.4545		-0.241	0.2775	0.3851		-1.564	1.816	0.3891		-0.1833	0.1405	0.1922
A2BP1	16	rs58112354	7090020	C	8836	-0.04463	0.04913	0.3637		-0.3395	0.1754	0.05297		-0.3483	0.3703	0.3469		0.5854	0.1859	0.001641		-0.7176	0.2642	0.006618		-3.644	1.729	0.03509		-0.2253	0.1337	0.09212
A2BP1	16	rs2067629	7079762	G	8836	-0.04367	0.04811	0.3641		-0.2337	0.1718	0.1738		-0.1894	0.3626	0.6015		0.6913	0.182	0.0001465		-0.5004	0.2588	0.05322		-4.009	1.693	0.01792		-0.2073	0.131	0.1135
A2BP1	16	rs10431952	6543198	C	8836	-0.06962	0.07678	0.3645		-0.6163	0.274	0.02455		0.7946	0.5792	0.1702		-0.04984	0.2906	0.8638		-1.128	0.4128	0.00631		-2.054	2.702	0.4471		-0.247	0.209	0.2372
IL4	5	rs2243266	132013789	G	8836	-0.05227	0.05764	0.3645		-0.3083	0.2057	0.134		-0.2141	0.4339	0.6218		0.4909	0.218	0.02439		-0.6087	0.3099	0.04957		-2.573	2.028	0.2046		-0.275	0.1569	0.0796
IL4	5	rs2243267	132013886	G	8836	-0.05227	0.05764	0.3645		-0.3083	0.2057	0.134		-0.2141	0.4339	0.6218		0.4909	0.218	0.02439		-0.6087	0.3099	0.04957		-2.573	2.028	0.2046		-0.275	0.1569	0.0796
A2BP1	16	rs58446183	6654961	T	8836	0.05258	0.05802	0.3648		0.4438	0.207	0.03207		-0.772	0.4377	0.07779		0.09546	0.2195	0.6636		0.4838	0.3119	0.1209		-2.282	2.041	0.2635		0.02361	0.158	0.8812
A2BP1	16	rs17842418	7411770	A	8836	0.1009	0.1114	0.365		0.863	0.3975	0.02996		0.8052	0.8371	0.3361		-0.3384	0.4215	0.4221		1.071	0.599	0.07373		7.223	3.919	0.06534		0.2106	0.3031	0.4872
A2BP1	16	rs7191322	7081962	G	8836	-0.04347	0.04807	0.3658		-0.2369	0.1716	0.1675		-0.1482	0.3622	0.6824		0.69	0.1818	0.0001483		-0.5071	0.2585	0.04988		-3.74	1.691	0.02706		-0.208	0.1308	0.1119
A2BP1	16	rs7196887	7082045	C	8836	-0.04347	0.04807	0.3658		-0.2369	0.1716	0.1675		-0.1482	0.3622	0.6824		0.69	0.1818	0.0001483		-0.5071	0.2585	0.04988		-3.74	1.691	0.02706		-0.208	0.1308	0.1119
A2BP1	16	rs11862461	6869647	A	8836	-0.06715	0.07426	0.3659		0.15	0.2651	0.5715		-0.3823	0.559	0.4941		0.09575	0.281	0.7333		0.2491	0.3994	0.5329		-7.553	2.612	0.003842		-0.05129	0.2021	0.7997
A2BP1	16	rs139963986	6915738	G	8836	0.1065	0.1179	0.3663		0.02253	0.4205	0.9573		-0.807	0.888	0.3635		-0.4936	0.446	0.2684		-0.1893	0.6336	0.7651		-0.5597	4.148	0.8927		0.7183	0.3205	0.02504
A2BP1	16	rs78611795	7267191	T	8836	-0.07695	0.08519	0.3664		0.5909	0.3041	0.05201		0.04274	0.6422	0.9469		0.7	0.3223	0.0299		0.8731	0.4581	0.05672		1.605	2.998	0.5924		-0.1205	0.232	0.6035
A2BP1	16	rs2067630	7079701	C	8836	-0.04345	0.04813	0.3667		-0.2477	0.1719	0.1496		-0.1805	0.3627	0.6187		0.697	0.182	0.0001296		-0.5186	0.2589	0.04521		-4.082	1.694	0.01598		-0.2017	0.131	0.1238
A2BP1	16	rs2191125	7720923	C	8836	-0.04509	0.04995	0.3667		0.07532	0.1783	0.6727		0.245	0.3764	0.5152		-0.1934	0.189	0.3064		0.1486	0.2686	0.5801		3.813	1.757	0.03007		-0.1927	0.136	0.1565
A2BP1	16	rs8056350	6688032	C	8836	-0.04937	0.05479	0.3675		-0.02835	0.1956	0.8847		-1.32	0.4134	0.001415		0.03295	0.2073	0.8737		-0.3888	0.2946	0.187		0.08562	1.928	0.9646		-0.2639	0.1491	0.0769
A2BP1	16	rs17143487	7415301	T	8836	0.1022	0.1134	0.3677		0.7785	0.4047	0.05446		0.6919	0.8526	0.4171		-0.4204	0.4291	0.3272		1.042	0.6098	0.08739		8.362	3.989	0.0361		0.175	0.3086	0.5706
A2BP1	16	rs58355391	7090115	G	8836	-0.04409	0.04902	0.3684		-0.3526	0.175	0.04397		-0.3163	0.3694	0.392		0.5954	0.1854	0.001328		-0.7128	0.2636	0.006864		-3.856	1.725	0.0254		-0.2263	0.1334	0.08987
A2BP1	16	rs8062423	7080206	C	8836	-0.04326	0.04813	0.3688		-0.2516	0.1718	0.1432		-0.1875	0.3627	0.6051		0.6966	0.182	0.0001307		-0.5194	0.2589	0.04486		-4.106	1.694	0.01534		-0.201	0.131	0.1251
A2BP1	16	rs35869092	7080631	A	8836	-0.04326	0.04813	0.3688		-0.2516	0.1718	0.1432		-0.1875	0.3627	0.6051		0.6966	0.182	0.0001307		-0.5194	0.2589	0.04486		-4.106	1.694	0.01534		-0.201	0.131	0.1251
A2BP1	16	rs9302822	6542925	A	8836	-0.06895	0.07678	0.3692		-0.6133	0.274	0.02525		0.7126	0.5793	0.2187		-0.02765	0.2906	0.9242		-1.116	0.4128	0.006891		-2.179	2.702	0.4201		-0.2491	0.209	0.2334
A2BP1	16	rs11077082	6807549	A	8836	0.04298	0.04788	0.3694		0.1204	0.1709	0.4813		0.7283	0.3604	0.04334		0.1552	0.1812	0.3918		0.2349	0.2575	0.3617		-3.405	1.684	0.04327		0.1278	0.1303	0.3267
A2BP1	16	rs77612936	7090312	T	8836	-0.04401	0.04903	0.3694		-0.3563	0.175	0.04182		-0.3175	0.3695	0.3902		0.5939	0.1855	0.001369		-0.7193	0.2637	0.006378		-3.862	1.725	0.0252		-0.2243	0.1334	0.09289
A2BP1	16	rs76545411	7090315	T	8836	-0.04401	0.04903	0.3694		-0.3563	0.175	0.04182		-0.3175	0.3695	0.3902		0.5939	0.1855	0.001369		-0.7193	0.2637	0.006378		-3.862	1.725	0.0252		-0.2243	0.1334	0.09289
IL4	5	rs2243268	132013963	A	8836	-0.05169	0.05759	0.3695		-0.3062	0.2056	0.1364		-0.1828	0.4336	0.6732		0.4992	0.2179	0.02197		-0.6185	0.3097	0.04584		-2.695	2.026	0.1835		-0.2763	0.1567	0.07792
A2BP1	16	rs78266709	7090482	G	8836	-0.0439	0.04894	0.3697		-0.3524	0.1747	0.04373		-0.3185	0.3688	0.3878		0.5974	0.1852	0.001259		-0.7158	0.2632	0.006551		-3.783	1.722	0.02809		-0.223	0.1332	0.09422
A2BP1	16	rs74447335	7089299	A	8836	-0.04395	0.04901	0.3699		-0.3432	0.175	0.04989		-0.3133	0.3694	0.3964		0.5955	0.1854	0.001325		-0.7014	0.2636	0.0078		-3.831	1.725	0.02638		-0.228	0.1334	0.08753
LDLRAD4	18	rs1026330	13370824	T	8836	0.05111	0.057	0.3699		-0.09277	0.2035	0.6485		0.4994	0.4301	0.2457		0.004104	0.2157	0.9848		0.2209	0.3066	0.4712		4.278	2.005	0.03292		0.06549	0.1551	0.673
A2BP1	16	rs7194692	7082145	A	8836	-0.04296	0.04805	0.3714		-0.2336	0.1716	0.1734		-0.155	0.3621	0.6685		0.7047	0.1817	0.0001063		-0.4998	0.2585	0.05317		-3.749	1.691	0.02664		-0.207	0.1308	0.1135
A2BP1	16	rs6500899	7083903	G	8836	-0.04294	0.04807	0.3717		-0.2678	0.1716	0.1188		-0.1945	0.3622	0.5912		0.6989	0.1818	0.0001218		-0.5406	0.2585	0.03656		-3.876	1.691	0.02197		-0.2114	0.1308	0.1063
A2BP1	16	rs7187070	7084055	G	8836	-0.04294	0.04807	0.3717		-0.2678	0.1716	0.1188		-0.1945	0.3622	0.5912		0.6989	0.1818	0.0001218		-0.5406	0.2585	0.03656		-3.876	1.691	0.02197		-0.2114	0.1308	0.1063
A2BP1	16	rs887857	6688797	G	8836	-0.04888	0.05477	0.3721		-0.03254	0.1955	0.8678		-1.309	0.4132	0.00154		0.04378	0.2073	0.8327		-0.3769	0.2946	0.2007		0.07775	1.927	0.9678		-0.2631	0.1491	0.07767
A2BP1	16	rs8062774	7080366	T	8836	-0.0429	0.04812	0.3726		-0.2374	0.1718	0.1671		-0.1874	0.3626	0.6053		0.6892	0.182	0.0001535		-0.5027	0.2588	0.05215		-4.039	1.693	0.01709		-0.2042	0.131	0.1191
A2BP1	16	rs11077090	6881334	G	8836	0.05959	0.06688	0.3729		-0.08434	0.2388	0.7239		-0.09014	0.5032	0.8579		-0.1923	0.2531	0.4473		-0.2133	0.3597	0.5532		-1.461	2.353	0.5348		0.3813	0.182	0.03614
A2BP1	16	rs76709748	7089283	T	8836	-0.0436	0.04901	0.3737		-0.3442	0.175	0.04921		-0.31	0.3694	0.4013		0.5956	0.1854	0.001321		-0.7015	0.2636	0.007796		-3.815	1.725	0.02697		-0.2278	0.1334	0.08775
A2BP1	16	rs11642844	6690441	G	8836	-0.04883	0.0549	0.3738		-0.009673	0.196	0.9606		-1.285	0.4141	0.001923		0.01817	0.2078	0.9303		-0.3746	0.2953	0.2045		0.4065	1.932	0.8333		-0.2522	0.1495	0.09159
A2BP1	16	rs11645779	7088336	T	8836	-0.0435	0.04891	0.3739		-0.3262	0.1746	0.06178		-0.2915	0.3687	0.4292		0.5883	0.185	0.001482		-0.6659	0.263	0.01137		-3.866	1.721	0.02472		-0.2271	0.1331	0.0881
A2BP1	16	rs11645466	7088341	A	8836	-0.0435	0.04891	0.3739		-0.3262	0.1746	0.06178		-0.2915	0.3687	0.4292		0.5883	0.185	0.001482		-0.6659	0.263	0.01137		-3.866	1.721	0.02472		-0.2271	0.1331	0.0881
A2BP1	16	rs887856	6689092	A	8836	-0.07819	0.08798	0.3742		-0.3947	0.3139	0.2086		-1.368	0.6654	0.03979		-0.09701	0.3328	0.7707		-0.6342	0.4729	0.1799		2.461	3.094	0.4265		-0.01272	0.2394	0.9576
A2BP1	16	rs7500277	6690457	G	8836	-0.07819	0.08798	0.3742		-0.3947	0.3139	0.2086		-1.368	0.6654	0.03979		-0.09701	0.3328	0.7707		-0.6342	0.4729	0.1799		2.461	3.094	0.4265		-0.01272	0.2394	0.9576
A2BP1	16	rs4321199	6690821	G	8836	-0.07819	0.08798	0.3742		-0.3947	0.3139	0.2086		-1.368	0.6654	0.03979		-0.09701	0.3328	0.7707		-0.6342	0.4729	0.1799		2.461	3.094	0.4265		-0.01272	0.2394	0.9576
A2BP1	16	rs4303489	6690838	T	8836	-0.07819	0.08798	0.3742		-0.3947	0.3139	0.2086		-1.368	0.6654	0.03979		-0.09701	0.3328	0.7707		-0.6342	0.4729	0.1799		2.461	3.094	0.4265		-0.01272	0.2394	0.9576
A2BP1	16	rs9936613	6731058	T	8836	0.0528	0.05943	0.3743		-0.2409	0.2121	0.2561		0.1249	0.4476	0.7802		-0.4802	0.2248	0.0327		-0.3952	0.3196	0.2163		1.286	2.091	0.5385		0.0843	0.1618	0.6023
A2BP1	16	rs76159276	6812006	T	8836	0.1221	0.1375	0.3748		-1.341	0.4909	0.006304		-0.06522	1.035	0.9497		-0.2069	0.5206	0.6911		-0.7559	0.7398	0.307		-1.605	4.841	0.7403		0.05948	0.3747	0.8739
A2BP1	16	rs76012905	7079269	A	8836	-0.04363	0.04916	0.3748		-0.2327	0.1755	0.185		-0.1133	0.3704	0.7598		0.6838	0.186	0.0002371		-0.6417	0.2644	0.01525		-3.601	1.73	0.0374		-0.2344	0.1338	0.07981
A2BP1	16	rs75822215	7090475	G	8836	-0.04349	0.04903	0.3751		-0.3367	0.1751	0.05449		-0.3063	0.3695	0.4072		0.5959	0.1855	0.001319		-0.6951	0.2637	0.008395		-3.915	1.725	0.02329		-0.2214	0.1335	0.09719
A2BP1	16	rs1861038	6762651	G	8836	-0.07304	0.08236	0.3752		-0.5774	0.294	0.04961		0.2627	0.622	0.6729		-0.4479	0.3116	0.1507		-0.7585	0.443	0.08691		-0.7871	2.898	0.786		-0.2248	0.2243	0.3161
A2BP1	16	rs17645509	7164513	A	8836	-0.06403	0.0722	0.3752		-0.2852	0.2577	0.2684		-0.05397	0.5455	0.9212		-0.5109	0.2731	0.06146		0.07238	0.3883	0.8521		5.454	2.54	0.03177		0.008761	0.1965	0.9644
A2BP1	16	rs62014131	7165265	A	8836	-0.06403	0.0722	0.3752		-0.2852	0.2577	0.2684		-0.05397	0.5455	0.9212		-0.5109	0.2731	0.06146		0.07238	0.3883	0.8521		5.454	2.54	0.03177		0.008761	0.1965	0.9644
A2BP1	16	rs12709169	7106360	A	8836	0.0417	0.04713	0.3763		0.3605	0.1682	0.03208		-0.04779	0.3545	0.8928		-0.2625	0.1783	0.1411		0.6427	0.2533	0.0112		1.118	1.658	0.5004		0.1216	0.1283	0.3431
A2BP1	16	rs9921881	7105283	G	8836	0.04169	0.04715	0.3765		0.3625	0.1682	0.0312		-0.04955	0.3547	0.8889		-0.2525	0.1784	0.157		0.652	0.2534	0.01011		0.894	1.659	0.59		0.1179	0.1283	0.3582
A2BP1	16	rs4511537	6690856	A	8836	-0.07775	0.08795	0.3767		-0.3953	0.3138	0.2079		-1.369	0.6652	0.03967		-0.1098	0.3327	0.7413		-0.6413	0.4728	0.175		2.518	3.093	0.4156		-0.009083	0.2393	0.9697
A2BP1	16	rs4305023	6690922	T	8836	-0.07775	0.08795	0.3767		-0.3953	0.3138	0.2079		-1.369	0.6652	0.03967		-0.1098	0.3327	0.7413		-0.6413	0.4728	0.175		2.518	3.093	0.4156		-0.009083	0.2393	0.9697
A2BP1	16	rs75433125	7089394	A	8836	-0.04331	0.04901	0.3769		-0.3471	0.175	0.04731		-0.3151	0.3694	0.3937		0.5916	0.1854	0.001425		-0.7045	0.2636	0.007538		-3.84	1.725	0.026		-0.225	0.1334	0.09178
A2BP1	16	rs76505156	7089446	A	8836	-0.04331	0.04901	0.3769		-0.3471	0.175	0.04731		-0.3151	0.3694	0.3937		0.5916	0.1854	0.001425		-0.7045	0.2636	0.007538		-3.84	1.725	0.026		-0.225	0.1334	0.09178
A2BP1	16	rs74820043	7089540	C	8836	-0.04331	0.04901	0.3769		-0.3471	0.175	0.04731		-0.3151	0.3694	0.3937		0.5916	0.1854	0.001425		-0.7045	0.2636	0.007538		-3.84	1.725	0.026		-0.225	0.1334	0.09178
A2BP1	16	rs60385830	7089595	C	8836	-0.04331	0.04901	0.3769		-0.3471	0.175	0.04731		-0.3151	0.3694	0.3937		0.5916	0.1854	0.001425		-0.7045	0.2636	0.007538		-3.84	1.725	0.026		-0.225	0.1334	0.09178
A2BP1	16	rs58798095	7089728	A	8836	-0.04331	0.04901	0.3769		-0.3471	0.175	0.04731		-0.3151	0.3694	0.3937		0.5916	0.1854	0.001425		-0.7045	0.2636	0.007538		-3.84	1.725	0.026		-0.225	0.1334	0.09178
A2BP1	16	rs61642487	7089870	A	8836	-0.04331	0.04901	0.3769		-0.3471	0.175	0.04731		-0.3151	0.3694	0.3937		0.5916	0.1854	0.001425		-0.7045	0.2636	0.007538		-3.84	1.725	0.026		-0.225	0.1334	0.09178
A2BP1	16	rs77810519	7550330	C	8836	0.1325	0.15	0.377		0.03184	0.5354	0.9526		2.296	1.132	0.04254		-0.4471	0.5681	0.4313		0.3291	0.8066	0.6833		3.009	5.283	0.569		0.1808	0.4085	0.6581
A2BP1	16	rs34971746	7088890	A	8836	-0.04329	0.04901	0.3772		-0.3464	0.175	0.04781		-0.316	0.3694	0.3923		0.5924	0.1854	0.001404		-0.7003	0.2636	0.007903		-3.826	1.725	0.02655		-0.2252	0.1334	0.09146
A2BP1	16	rs34899746	7088982	C	8836	-0.04329	0.04901	0.3772		-0.3464	0.175	0.04781		-0.316	0.3694	0.3923		0.5924	0.1854	0.001404		-0.7003	0.2636	0.007903		-3.826	1.725	0.02655		-0.2252	0.1334	0.09146
A2BP1	16	rs11645470	7088347	A	8836	-0.04319	0.04892	0.3774		-0.334	0.1747	0.05586		-0.2913	0.3688	0.4296		0.5879	0.1851	0.001495		-0.6831	0.2631	0.00944		-3.851	1.721	0.02531		-0.225	0.1332	0.0911
A2BP1	16	rs34259345	7088432	C	8836	-0.04319	0.04892	0.3774		-0.334	0.1747	0.05586		-0.2913	0.3688	0.4296		0.5879	0.1851	0.001495		-0.6831	0.2631	0.00944		-3.851	1.721	0.02531		-0.225	0.1332	0.0911
A2BP1	16	rs35922715	7090460	T	8836	-0.04328	0.04904	0.3775		-0.3403	0.1751	0.05195		-0.3043	0.3696	0.4104		0.5956	0.1855	0.00133		-0.6986	0.2637	0.008091		-3.917	1.726	0.02325		-0.2226	0.1335	0.09546
A2BP1	16	rs17737400	7198331	G	8836	-0.04793	0.05437	0.3781		-0.09574	0.1941	0.6219		0.05311	0.4106	0.8971		-0.5458	0.2057	0.007977		0.06318	0.2924	0.829		5.546	1.912	0.003742		-0.0393	0.148	0.7906
A2BP1	16	rs72770609	6935158	T	8836	0.04543	0.05166	0.3791		0.2863	0.1843	0.1204		0.05195	0.3892	0.8938		-0.2734	0.1955	0.1619		0.4137	0.2777	0.1364		-2.124	1.818	0.2426		0.3097	0.1406	0.02761
A2BP1	16	rs34211105	7088888	C	8836	-0.0431	0.04901	0.3792		-0.3487	0.175	0.04632		-0.3144	0.3694	0.3947		0.5952	0.1854	0.001333		-0.7068	0.2636	0.007344		-3.81	1.725	0.02719		-0.2234	0.1334	0.09409
A2BP1	16	rs1016033	6584618	T	8836	-0.05014	0.05707	0.3796		-0.1928	0.2037	0.3439		-0.4505	0.4302	0.295		-0.03821	0.216	0.8596		0.06655	0.307	0.8284		-4.271	2.008	0.03341		-0.0235	0.1553	0.8798
A2BP1	16	rs7191773	6731254	A	8836	0.05256	0.05983	0.3797		-0.2877	0.2136	0.178		0.09141	0.4508	0.8393		-0.4795	0.2264	0.03417		-0.4961	0.3217	0.1231		1.58	2.105	0.4529		0.08371	0.1629	0.6073
A2BP1	16	rs11077207	7668480	G	8836	-0.04585	0.05225	0.3802		-0.4975	0.1865	0.007647		0.5416	0.3943	0.1696		-0.06269	0.1977	0.7512		-0.6082	0.281	0.03044		0.6364	1.839	0.7293		-0.1856	0.1422	0.1918
A2BP1	16	rs11859227	7202416	A	8836	-0.04799	0.05478	0.381		-0.04656	0.1955	0.8118		-0.05915	0.4135	0.8863		-0.5213	0.2072	0.0119		0.1054	0.2946	0.7204		5.138	1.927	0.00767		-0.04984	0.1491	0.7382
A2BP1	16	rs12709197	7414149	T	8836	0.09953	0.1136	0.3811		0.8033	0.4054	0.04755		0.7204	0.854	0.399		-0.4074	0.4298	0.3432		1.03	0.6108	0.09178		8.461	3.996	0.03425		0.172	0.3091	0.5778
A2BP1	16	rs11645743	7088242	G	8836	-0.04272	0.04889	0.3823		-0.3233	0.1746	0.06402		-0.2899	0.3685	0.4316		0.5876	0.185	0.001495		-0.667	0.2629	0.0112		-3.896	1.72	0.02357		-0.2246	0.1331	0.09147
A2BP1	16	rs35396907	7090347	A	8836	-0.04269	0.04902	0.3838		-0.3561	0.175	0.0419		-0.3154	0.3694	0.3932		0.5934	0.1854	0.001379		-0.7161	0.2636	0.00661		-3.887	1.725	0.02425		-0.222	0.1334	0.09621
A2BP1	16	rs8053066	7094207	G	8836	-0.0431	0.04962	0.3851		-0.3312	0.1771	0.06151		-0.1447	0.3739	0.6988		0.5542	0.1877	0.003161		-0.7476	0.2667	0.00508		-2.912	1.746	0.0954		-0.2118	0.135	0.1169
A2BP1	16	rs78851704	7086673	A	8836	-0.04249	0.04892	0.3852		-0.3357	0.1747	0.05461		-0.2974	0.3687	0.4199		0.5933	0.1851	0.001353		-0.6895	0.2631	0.008785		-3.868	1.721	0.02465		-0.2227	0.1332	0.09444
A2BP1	16	rs7198757	7086689	A	8836	-0.04249	0.04892	0.3852		-0.3357	0.1747	0.05461		-0.2974	0.3687	0.4199		0.5933	0.1851	0.001353		-0.6895	0.2631	0.008785		-3.868	1.721	0.02465		-0.2227	0.1332	0.09444
A2BP1	16	rs2172308	6929536	G	8836	-0.04366	0.05032	0.3856		-0.3985	0.1795	0.02645		-0.1608	0.3792	0.6715		0.003392	0.1903	0.9858		-0.4652	0.2705	0.08549		0.5652	1.77	0.7495		-0.1053	0.1369	0.4419
A2BP1	16	rs8043616	7080590	G	8836	-0.04172	0.04815	0.3862		-0.2367	0.1719	0.1687		-0.1648	0.3628	0.6496		0.6656	0.1821	0.0002587		-0.5107	0.259	0.04863		-3.701	1.694	0.02895		-0.2054	0.1311	0.1171
A2BP1	16	rs8062885	6669626	C	8836	0.0406	0.04696	0.3873		0.1859	0.1676	0.2673		-0.9384	0.3539	0.008036		0.1195	0.1777	0.5015		0.1693	0.2525	0.5027		-0.7918	1.653	0.6318		0.02086	0.1279	0.8704
A2BP1	16	rs17669916	7198477	A	8836	-0.04691	0.05437	0.3883		-0.09637	0.1941	0.6196		0.04752	0.4106	0.9079		-0.5489	0.2057	0.007624		0.06923	0.2924	0.8129		5.53	1.912	0.003843		-0.03356	0.148	0.8206
A2BP1	16	rs192230592	6687007	C	8836	-0.1798	0.2087	0.389		-1.056	0.7452	0.1565		0.5885	1.567	0.7073		-0.01448	0.79	0.9854		-2.279	1.123	0.04237		2.35	7.346	0.7491		-0.503	0.5693	0.3769
A2BP1	16	rs7198992	7086821	C	8836	-0.04202	0.04889	0.3901		-0.325	0.1746	0.06262		-0.296	0.3685	0.4218		0.5929	0.185	0.001353		-0.6735	0.2629	0.01044		-3.913	1.72	0.02294		-0.2223	0.1331	0.09482
A2BP1	16	rs7189177	7088144	A	8836	-0.04202	0.04889	0.3901		-0.325	0.1746	0.06262		-0.296	0.3685	0.4218		0.5929	0.185	0.001353		-0.6735	0.2629	0.01044		-3.913	1.72	0.02294		-0.2223	0.1331	0.09482
A2BP1	16	rs75571666	7081760	A	8836	-0.04128	0.0481	0.3907		-0.2412	0.1717	0.1601		-0.1906	0.3624	0.5989		0.6826	0.1819	0.0001764		-0.5157	0.2587	0.04625		-4.055	1.692	0.0166		-0.2039	0.1309	0.1194
A2BP1	16	rs4366711	6504969	T	8836	0.05553	0.0647	0.3908		0.02911	0.231	0.8997		0.4108	0.4882	0.4001		0.1916	0.2448	0.4338		0.735	0.3479	0.03464		-1.461	2.277	0.5212		0.2748	0.1761	0.1186
A2BP1	16	rs7189478	7087755	C	8836	-0.0419	0.04888	0.3913		-0.3377	0.1745	0.05301		-0.2835	0.3684	0.4416		0.5731	0.1849	0.001947		-0.6777	0.2629	0.009951		-3.956	1.72	0.02146		-0.2241	0.133	0.09213
A2BP1	16	rs8055935	7098653	A	8836	-0.043	0.05019	0.3916		-0.2922	0.1792	0.103		-0.1584	0.3783	0.6754		0.5254	0.1899	0.005674		-0.7423	0.2698	0.005958		-2.677	1.766	0.1297		-0.2072	0.1366	0.1294
A2BP1	16	rs62017765	6560987	A	8836	-0.06718	0.07852	0.3922		-0.4557	0.2803	0.104		1.027	0.5928	0.08318		-0.06887	0.2971	0.8167		-0.8351	0.4222	0.04797		-1.844	2.763	0.5046		-0.2168	0.2137	0.3104
A2BP1	16	rs12928254	7165291	A	8836	-0.04731	0.05535	0.3926		-0.2595	0.1975	0.1889		0.3321	0.4176	0.4265		0.5212	0.2093	0.01279		-0.1836	0.2976	0.5373		-6.5	1.946	0.0008393		-0.2126	0.1507	0.1582
A2BP1	16	rs12709168	7088073	G	8836	0.04084	0.04778	0.3927		0.3623	0.1705	0.03364		0.0517	0.3594	0.8856		-0.2385	0.1808	0.1871		0.5098	0.2569	0.04726		1.637	1.681	0.3301		0.1407	0.1301	0.2795
A2BP1	16	rs7205818	7456189	T	8836	-0.04639	0.05427	0.3927		-0.3909	0.1937	0.04364		-0.3828	0.4084	0.3486		0.3424	0.2053	0.09547		-0.3999	0.2919	0.1707		-3.592	1.909	0.05999		-0.1492	0.1478	0.3127
A2BP1	16	rs2191131	7667788	G	8836	0.05105	0.05974	0.3929		0.4715	0.2132	0.02701		-0.419	0.4495	0.3512		0.2442	0.226	0.28		0.7357	0.3212	0.02202		-1.631	2.102	0.4378		0.1927	0.1626	0.2359
A2BP1	16	rs2191130	7667797	G	8836	0.05105	0.05974	0.3929		0.4715	0.2132	0.02701		-0.419	0.4495	0.3512		0.2442	0.226	0.28		0.7357	0.3212	0.02202		-1.631	2.102	0.4378		0.1927	0.1626	0.2359
A2BP1	16	rs2110341	6690238	C	8836	-0.07486	0.08776	0.3937		-0.3734	0.3131	0.2332		-1.387	0.6637	0.03661		-0.0371	0.332	0.911		-0.5916	0.4717	0.2098		2.419	3.087	0.4332		-0.006773	0.2388	0.9774
A2BP1	16	rs12928584	7165554	C	8836	-0.04821	0.05663	0.3946		-0.2099	0.2021	0.299		0.5154	0.4273	0.2278		0.6271	0.2142	0.003423		-0.2537	0.3045	0.4049		-6.368	1.991	0.001391		-0.1704	0.1542	0.2691
A2BP1	16	rs2035248	7105425	C	8836	0.04009	0.04713	0.3951		0.3615	0.1682	0.03162		-0.04858	0.3546	0.891		-0.2474	0.1783	0.1653		0.6482	0.2534	0.01052		0.8673	1.658	0.601		0.1135	0.1283	0.3764
A2BP1	16	rs6500882	6984781	T	8836	0.04177	0.04913	0.3952		0.4395	0.1754	0.01223		0.1527	0.3703	0.6801		-0.03638	0.186	0.8449		0.6046	0.2642	0.02215		1.264	1.729	0.4649		0.1014	0.1338	0.4486
A2BP1	16	rs79354307	6735531	T	8836	-0.04054	0.04775	0.3959		-0.08103	0.1705	0.6346		-0.02344	0.3601	0.9481		0.3578	0.1807	0.04772		0.1096	0.2568	0.6696		-0.6283	1.681	0.7085		-0.01753	0.13	0.8927
A2BP1	16	rs9934496	6731160	A	8836	0.05077	0.05983	0.3962		-0.2905	0.2136	0.1738		0.08691	0.4507	0.8471		-0.4736	0.2263	0.03642		-0.5058	0.3217	0.1159		1.554	2.105	0.4604		0.07887	0.1629	0.6282
A2BP1	16	rs6500902	7087534	G	8836	-0.04133	0.04884	0.3974		-0.3296	0.1744	0.05878		-0.2978	0.3681	0.4186		0.5863	0.1848	0.001513		-0.6729	0.2627	0.01043		-3.969	1.719	0.02095		-0.2187	0.1329	0.1
A2BP1	16	rs9926278	6985304	C	8836	0.04139	0.04896	0.3979		0.4102	0.1747	0.01893		0.1544	0.369	0.6756		-0.05584	0.1853	0.7631		0.61	0.2633	0.02052		1.148	1.723	0.5053		0.1099	0.1333	0.4094
A2BP1	16	rs78297586	7493681	G	8836	-0.04214	0.04988	0.3983		0.01008	0.178	0.9548		0.5384	0.3762	0.1524		0.07047	0.1887	0.7089		0.07697	0.2682	0.7742		-4.169	1.754	0.01753		-0.1567	0.1357	0.2484
A2BP1	16	rs1019257	6749612	A	8836	-0.03957	0.04685	0.3984		-0.02042	0.1673	0.9029		-0.3963	0.3531	0.2618		0.3575	0.1773	0.04375		0.3498	0.252	0.1652		-0.7392	1.649	0.654		0.05199	0.1276	0.6837
A2BP1	16	rs1019255	6749761	A	8836	-0.03957	0.04685	0.3984		-0.02042	0.1673	0.9029		-0.3963	0.3531	0.2618		0.3575	0.1773	0.04375		0.3498	0.252	0.1652		-0.7392	1.649	0.654		0.05199	0.1276	0.6837
A2BP1	16	rs11077176	7455906	T	8836	-0.04581	0.05427	0.3986		-0.3898	0.1937	0.04423		-0.3841	0.4084	0.3469		0.3412	0.2053	0.09668		-0.3997	0.2919	0.1709		-3.565	1.909	0.0619		-0.1484	0.1478	0.3153
A2BP1	16	rs7193940	7455978	G	8836	-0.04581	0.05427	0.3986		-0.3898	0.1937	0.04423		-0.3841	0.4084	0.3469		0.3412	0.2053	0.09668		-0.3997	0.2919	0.1709		-3.565	1.909	0.0619		-0.1484	0.1478	0.3153
A2BP1	16	rs75621119	7456101	G	8836	-0.04581	0.05427	0.3986		-0.3898	0.1937	0.04423		-0.3841	0.4084	0.3469		0.3412	0.2053	0.09668		-0.3997	0.2919	0.1709		-3.565	1.909	0.0619		-0.1484	0.1478	0.3153
LDLRAD4	18	rs12607576	13236168	G	8836	-0.03952	0.04688	0.3992		-0.2291	0.1673	0.171		0.383	0.3537	0.2789		-0.4042	0.1773	0.02266		-0.2448	0.2521	0.3316		-0.2927	1.65	0.8592		-0.06086	0.1276	0.6334
A2BP1	16	rs8046037	7494421	C	8836	-0.04204	0.04991	0.3996		0.01278	0.1781	0.9428		0.5428	0.3764	0.1493		0.07041	0.1888	0.7092		0.08487	0.2684	0.7518		-4.167	1.755	0.01761		-0.1554	0.1358	0.2523
A2BP1	16	rs76977985	7090274	T	8836	-0.04125	0.04901	0.4		-0.3458	0.175	0.04815		-0.3135	0.3694	0.396		0.5925	0.1854	0.0014		-0.7036	0.2636	0.007607		-3.784	1.725	0.02826		-0.2195	0.1334	0.09989
A2BP1	16	rs8054433	7098544	A	8836	-0.04219	0.05019	0.4006		-0.2951	0.1792	0.09954		-0.1569	0.3782	0.6783		0.5268	0.1899	0.005542		-0.7451	0.2698	0.005764		-2.667	1.766	0.1311		-0.2056	0.1366	0.1324
A2BP1	16	rs117055500	7260790	G	8836	0.1273	0.1515	0.4006		0.8612	0.5408	0.1113		1.756	1.137	0.1223		-0.484	0.5733	0.3985		0.9264	0.8148	0.2556		11.28	5.33	0.03439		0.339	0.4123	0.411
A2BP1	16	rs35856371	7086554	C	8836	-0.04094	0.04896	0.403		-0.3488	0.1748	0.046		-0.2976	0.369	0.42		0.5901	0.1852	0.001447		-0.707	0.2633	0.007265		-3.839	1.723	0.02589		-0.2176	0.1333	0.1026
A2BP1	16	rs9926566	7169666	T	8836	-0.05888	0.07045	0.4034		-0.1405	0.2515	0.5763		0.3556	0.533	0.5047		-0.3408	0.2666	0.2011		0.3002	0.3789	0.4281		4.906	2.479	0.04779		-0.04344	0.1918	0.8208
A2BP1	16	rs7204945	7668396	G	8836	0.04967	0.05955	0.4042		0.4396	0.2125	0.03863		-0.4399	0.448	0.3262		0.2263	0.2253	0.3153		0.7293	0.3202	0.02276		-1.087	2.095	0.6039		0.1688	0.1621	0.2976
A2BP1	16	rs10163467	7096586	T	8836	-0.04144	0.04968	0.4043		-0.3122	0.1773	0.07837		-0.1005	0.3743	0.7883		0.5697	0.1879	0.002441		-0.7312	0.2671	0.006199		-2.838	1.748	0.1045		-0.2121	0.1352	0.1167
A2BP1	16	rs117826212	7210748	G	8836	-0.07456	0.08942	0.4044		-0.2118	0.3192	0.507		-0.3732	0.672	0.5787		-0.08812	0.3384	0.7946		-0.2479	0.481	0.6063		-6.357	3.146	0.04335		-0.1661	0.2434	0.4948
A2BP1	16	rs12599082	7455300	A	8836	-0.04922	0.05914	0.4053		-0.4137	0.2111	0.05005		0.1309	0.4454	0.7689		0.2329	0.2238	0.2979		-0.3845	0.3181	0.2268		-5.715	2.08	0.006024		-0.1005	0.161	0.5326
A2BP1	16	rs1420059	6586367	G	8836	-0.04758	0.05723	0.4058		-0.1922	0.2043	0.3468		-0.4354	0.4313	0.3127		-0.06783	0.2166	0.7542		0.07645	0.3078	0.8039		-4.248	2.014	0.03493		-0.02327	0.1558	0.8813
A2BP1	16	rs55897253	6542719	A	8836	-0.06365	0.07668	0.4066		-0.6116	0.2737	0.02546		0.8087	0.5785	0.1622		-0.006116	0.2902	0.9832		-1.138	0.4123	0.005795		-2.106	2.698	0.4352		-0.2377	0.2087	0.2547
A2BP1	16	rs12596719	7495358	C	8836	-0.04124	0.04997	0.4092		0.02267	0.1783	0.8989		0.5481	0.3769	0.1459		0.05965	0.1891	0.7524		0.1126	0.2687	0.6751		-4.108	1.757	0.01943		-0.1654	0.136	0.2238
A2BP1	16	rs76956398	6767721	G	8836	0.08491	0.103	0.4096		-0.76	0.3675	0.03868		-0.6426	0.7746	0.4068		-0.01745	0.3897	0.9643		-0.6698	0.5538	0.2265		2.769	3.624	0.4448		0.127	0.2802	0.6504
A2BP1	16	rs57365842	7094532	A	8836	-0.04098	0.0497	0.4097		-0.3294	0.1774	0.06341		-0.1599	0.3745	0.6694		0.5653	0.188	0.002651		-0.7475	0.2672	0.005164		-2.786	1.749	0.1112		-0.2064	0.1353	0.1272
A2BP1	16	rs8061492	7083378	G	8836	-0.03959	0.04812	0.4107		-0.2884	0.1718	0.09333		-0.2658	0.3626	0.4635		0.6883	0.182	0.0001567		-0.5728	0.2588	0.02692		-4.218	1.693	0.01277		-0.2011	0.131	0.1248
A2BP1	16	rs75664954	7095710	T	8836	-0.04089	0.04971	0.4108		-0.3027	0.1774	0.08807		-0.1223	0.3745	0.744		0.5588	0.1881	0.002972		-0.7317	0.2673	0.006196		-2.837	1.749	0.1049		-0.2099	0.1353	0.1209
A2BP1	16	rs11861527	6994537	A	8836	0.04	0.0487	0.4115		0.4384	0.1738	0.01168		0.1299	0.3669	0.7233		-0.1335	0.1843	0.4688		0.6046	0.2619	0.02099		1.897	1.714	0.2683		0.1275	0.1326	0.336
A2BP1	16	rs34887763	7548104	A	8836	0.05887	0.07174	0.4118		0.27	0.2561	0.2918		1.269	0.54	0.01875		0.0437	0.2715	0.8721		0.1409	0.3858	0.715		0.8287	2.525	0.7428		0.1639	0.1953	0.4014
A2BP1	16	rs149949022	7264737	T	8836	-0.1889	0.2306	0.4127		-1.742	0.8231	0.03437		0.6547	1.722	0.7038		0.9625	0.8727	0.2701		-2.026	1.24	0.1023		-9.548	8.115	0.2394		-0.8769	0.6275	0.1623
A2BP1	16	rs2286541	7721778	A	8836	-0.04101	0.05017	0.4137		0.07829	0.1791	0.662		0.1177	0.3781	0.7556		-0.2514	0.1898	0.1855		0.1667	0.2698	0.5367		3.958	1.765	0.02495		-0.1628	0.1366	0.2333
A2BP1	16	rs12922034	6707021	C	8836	0.1094	0.1341	0.4146		-0.1425	0.4788	0.7661		-1.632	1.012	0.1067		-1.185	0.5074	0.01951		-0.793	0.7213	0.2716		0.7035	4.719	0.8815		0.4959	0.3652	0.1746
A2BP1	16	rs8044929	7084490	T	8836	-0.03921	0.04812	0.4152		-0.2871	0.1718	0.09481		-0.2613	0.3626	0.4712		0.6886	0.182	0.0001556		-0.5677	0.2588	0.02829		-4.211	1.693	0.01289		-0.2015	0.131	0.1241
A2BP1	16	rs77097414	7085144	C	8836	-0.03989	0.049	0.4156		-0.3486	0.1749	0.0463		-0.3194	0.3693	0.3871		0.5989	0.1854	0.001239		-0.7148	0.2635	0.00669		-3.808	1.724	0.02722		-0.2159	0.1334	0.1055
A2BP1	16	rs78321949	7085320	T	8836	-0.03989	0.049	0.4156		-0.3486	0.1749	0.0463		-0.3194	0.3693	0.3871		0.5989	0.1854	0.001239		-0.7148	0.2635	0.00669		-3.808	1.724	0.02722		-0.2159	0.1334	0.1055
A2BP1	16	rs802314	6472482	G	8836	-0.03875	0.04766	0.4162		-0.1073	0.1702	0.5284		0.9785	0.3588	0.006398		0.138	0.1803	0.4442		-0.0653	0.2563	0.7989		1.414	1.677	0.3991		-0.06684	0.1297	0.6064
A2BP1	16	rs1997512	7288268	A	8836	-0.04078	0.05023	0.4169		-0.007539	0.1793	0.9665		-0.3864	0.3784	0.3072		0.4282	0.19	0.02424		0.1276	0.2701	0.6368		-1.754	1.767	0.321		-0.08819	0.1367	0.5189
A2BP1	16	rs8051198	6541644	G	8836	-0.06043	0.07461	0.4179		-0.5589	0.2663	0.03586		0.6184	0.5626	0.2718		-0.1579	0.2823	0.576		-0.9524	0.4012	0.01761		-0.8645	2.625	0.742		-0.2595	0.2031	0.2012
A2BP1	16	rs4558435	7170027	G	8836	-0.05728	0.07075	0.4182		-0.1288	0.2525	0.61		0.3525	0.5352	0.5101		-0.3957	0.2677	0.1394		0.2874	0.3805	0.4501		5.19	2.489	0.03705		-0.02364	0.1925	0.9023
A2BP1	16	rs74008549	7099569	C	8836	-0.04028	0.04977	0.4184		-0.2934	0.1777	0.0987		-0.08854	0.375	0.8133		0.5721	0.1883	0.002383		-0.7026	0.2676	0.008658		-2.907	1.751	0.09698		-0.2099	0.1355	0.1212
A2BP1	16	rs74460898	7163731	G	8836	0.1456	0.18	0.4184		-0.0276	0.6426	0.9657		2.322	1.354	0.08642		1.372	0.681	0.044		0.41	0.9681	0.6719		2.369	6.334	0.7084		0.2421	0.4898	0.6211
A2BP1	16	rs182578049	7236294	C	8836	0.1423	0.176	0.4186		1.211	0.6273	0.05363		3.703	1.321	0.005054		-0.7428	0.665	0.264		0.8601	0.9451	0.3628		2.831	6.184	0.6472		0.4385	0.4782	0.3592
A2BP1	16	rs11642132	6935303	C	8836	0.0417	0.05165	0.4194		0.2818	0.1843	0.1263		0.04789	0.3891	0.9021		-0.2571	0.1954	0.1883		0.4133	0.2777	0.1367		-2.529	1.817	0.164		0.2968	0.1405	0.03475
A2BP1	16	rs186212829	6551339	C	8836	-0.153	0.1895	0.4195		-0.851	0.6764	0.2084		0.9738	1.43	0.4959		0.3599	0.7171	0.6157		-2.73	1.019	0.007389		4.303	6.668	0.5187		-0.2961	0.5165	0.5665
A2BP1	16	rs59897842	7094779	G	8836	-0.04001	0.04969	0.4207		-0.3101	0.1774	0.08045		-0.09832	0.3744	0.7929		0.5677	0.188	0.002536		-0.7306	0.2671	0.006251		-2.826	1.749	0.1061		-0.2088	0.1352	0.1227
A2BP1	16	rs55752236	7094900	G	8836	-0.04001	0.04969	0.4207		-0.3101	0.1774	0.08045		-0.09832	0.3744	0.7929		0.5677	0.188	0.002536		-0.7306	0.2671	0.006251		-2.826	1.749	0.1061		-0.2088	0.1352	0.1227
A2BP1	16	rs61437606	7095064	G	8836	-0.04001	0.04969	0.4207		-0.3101	0.1774	0.08045		-0.09832	0.3744	0.7929		0.5677	0.188	0.002536		-0.7306	0.2671	0.006251		-2.826	1.749	0.1061		-0.2088	0.1352	0.1227
A2BP1	16	rs56099033	7095133	T	8836	-0.04001	0.04969	0.4207		-0.3101	0.1774	0.08045		-0.09832	0.3744	0.7929		0.5677	0.188	0.002536		-0.7306	0.2671	0.006251		-2.826	1.749	0.1061		-0.2088	0.1352	0.1227
A2BP1	16	rs58810589	7095670	C	8836	-0.04001	0.04969	0.4207		-0.3101	0.1774	0.08045		-0.09832	0.3744	0.7929		0.5677	0.188	0.002536		-0.7306	0.2671	0.006251		-2.826	1.749	0.1061		-0.2088	0.1352	0.1227
A2BP1	16	rs61039203	7095848	G	8836	-0.04001	0.04969	0.4207		-0.3101	0.1774	0.08045		-0.09832	0.3744	0.7929		0.5677	0.188	0.002536		-0.7306	0.2671	0.006251		-2.826	1.749	0.1061		-0.2088	0.1352	0.1227
A2BP1	16	rs59782063	7095957	T	8836	-0.04001	0.04969	0.4207		-0.3101	0.1774	0.08045		-0.09832	0.3744	0.7929		0.5677	0.188	0.002536		-0.7306	0.2671	0.006251		-2.826	1.749	0.1061		-0.2088	0.1352	0.1227
A2BP1	16	rs8049818	7096872	G	8836	-0.04001	0.04969	0.4207		-0.3101	0.1774	0.08045		-0.09832	0.3744	0.7929		0.5677	0.188	0.002536		-0.7306	0.2671	0.006251		-2.826	1.749	0.1061		-0.2088	0.1352	0.1227
A2BP1	16	rs57803601	7096925	T	8836	-0.04001	0.04969	0.4207		-0.3101	0.1774	0.08045		-0.09832	0.3744	0.7929		0.5677	0.188	0.002536		-0.7306	0.2671	0.006251		-2.826	1.749	0.1061		-0.2088	0.1352	0.1227
A2BP1	16	rs917544	7723572	C	8836	-0.03744	0.04655	0.4212		0.1563	0.1661	0.347		0.1037	0.351	0.7678		-0.362	0.1761	0.03984		0.3275	0.2503	0.1908		2.682	1.638	0.1016		-0.2094	0.1267	0.0983
A2BP1	16	rs56327236	6566626	C	8836	-0.06267	0.07808	0.4222		-0.4346	0.2787	0.119		0.9816	0.5895	0.09594		-0.07136	0.2955	0.8092		-0.8504	0.4199	0.04285		-1.883	2.748	0.4931		-0.2088	0.2125	0.3259
A2BP1	16	rs3785229	7670999	G	8836	-0.04188	0.05229	0.4232		-0.4978	0.1866	0.007653		0.6234	0.3945	0.1141		-0.03802	0.1979	0.8476		-0.6032	0.2812	0.03195		0.5331	1.84	0.772		-0.1802	0.1423	0.2054
A2BP1	16	rs76020755	7082070	G	8836	-0.03843	0.0481	0.4244		-0.2833	0.1718	0.09909		-0.2695	0.3625	0.4573		0.7071	0.1819	0.0001023		-0.554	0.2587	0.03229		-4.227	1.693	0.01253		-0.199	0.1309	0.1287
A2BP1	16	rs11645981	6935384	T	8836	0.04119	0.05165	0.4252		0.2872	0.1843	0.1192		0.05225	0.3891	0.8932		-0.264	0.1954	0.1768		0.4128	0.2777	0.1371		-2.49	1.817	0.1707		0.2965	0.1405	0.03491
A2BP1	16	rs7498287	6937069	G	8836	0.04128	0.05177	0.4252		0.2916	0.1847	0.1145		0.01027	0.39	0.979		-0.2584	0.1959	0.1871		0.486	0.2783	0.08082		-2.318	1.822	0.2033		0.2972	0.1409	0.0349
A2BP1	16	rs11646752	7132130	T	8836	0.05837	0.07326	0.4256		-0.08153	0.2615	0.7552		-0.4022	0.5522	0.4665		-0.6149	0.2771	0.02651		0.2578	0.3939	0.5128		4.977	2.577	0.05346		0.1788	0.1993	0.3698
A2BP1	16	rs191618994	6830194	C	8836	-0.1126	0.1414	0.4257		-0.1063	0.5047	0.8332		0.4532	1.072	0.6726		-0.4388	0.535	0.4122		-0.6721	0.7604	0.3768		16.63	4.972	0.0008261		0.05837	0.3851	0.8795
A2BP1	16	rs9788870	7490321	G	8836	-0.03973	0.04998	0.4267		-0.08828	0.1784	0.6207		0.3131	0.3768	0.406		-0.01744	0.1891	0.9265		0.01808	0.2688	0.9464		-4.516	1.758	0.01021		-0.1921	0.136	0.1579
A2BP1	16	rs114891671	7142203	C	8836	-0.1374	0.1733	0.4278		-0.7349	0.6187	0.2349		0.5849	1.297	0.652		-0.4244	0.6558	0.5175		-1.842	0.9319	0.04809		1.622	6.099	0.7902		-0.3131	0.4716	0.5068
A2BP1	16	rs115712598	7142236	T	8836	-0.1374	0.1733	0.4278		-0.7349	0.6187	0.2349		0.5849	1.297	0.652		-0.4244	0.6558	0.5175		-1.842	0.9319	0.04809		1.622	6.099	0.7902		-0.3131	0.4716	0.5068
A2BP1	16	rs116183707	7142287	A	8836	-0.1374	0.1733	0.4278		-0.7349	0.6187	0.2349		0.5849	1.297	0.652		-0.4244	0.6558	0.5175		-1.842	0.9319	0.04809		1.622	6.099	0.7902		-0.3131	0.4716	0.5068
A2BP1	16	rs58510530	7096080	C	8836	-0.0391	0.04968	0.4313		-0.3113	0.1773	0.07923		-0.09861	0.3743	0.7922		0.5658	0.1879	0.002616		-0.7297	0.2671	0.006307		-2.813	1.748	0.1076		-0.2061	0.1352	0.1276
A2BP1	16	rs59316172	7098496	G	8836	-0.04028	0.05129	0.4323		-0.2635	0.1831	0.1501		-0.1726	0.3863	0.655		0.5207	0.1941	0.007306		-0.7033	0.2758	0.01077		-2.179	1.805	0.2275		-0.1883	0.1396	0.1774
A2BP1	16	rs13380541	6964209	T	8836	-0.04407	0.05613	0.4324		-0.05113	0.2004	0.7986		0.05845	0.4234	0.8902		0.4317	0.2124	0.04206		-0.1747	0.3019	0.5628		0.617	1.975	0.7547		-0.1726	0.1528	0.2586
A2BP1	16	rs35508038	7417955	T	8836	0.08836	0.1126	0.4324		0.7553	0.4016	0.06002		0.6394	0.8462	0.4499		-0.4253	0.4257	0.3179		1.034	0.605	0.08758		8.822	3.958	0.02584		0.1695	0.3062	0.5799
A2BP1	16	rs59804974	7094509	A	8836	-0.03894	0.04975	0.4337		-0.3262	0.1776	0.06624		-0.1461	0.3748	0.6967		0.575	0.1882	0.002256		-0.7261	0.2674	0.006645		-2.843	1.751	0.1044		-0.2119	0.1354	0.1177
A2BP1	16	rs9939267	6958176	G	8836	0.03826	0.04896	0.4346		0.005854	0.1748	0.9733		-0.3074	0.3688	0.4045		0.3712	0.1852	0.04511		-0.2508	0.2633	0.3408		-0.5688	1.723	0.7413		-0.07788	0.1333	0.5589
A2BP1	16	rs12597158	7671571	G	8836	-0.04007	0.05128	0.4346		-0.4378	0.183	0.01677		0.4789	0.3868	0.2158		-0.1302	0.1941	0.5024		-0.528	0.2758	0.05556		-0.01826	1.805	0.9919		-0.1496	0.1396	0.2838
A2BP1	16	rs11648456	7083166	A	8836	-0.03754	0.04826	0.4366		-0.2637	0.1723	0.126		-0.2522	0.3637	0.4881		0.7245	0.1825	7.25e-05		-0.5163	0.2596	0.04669		-4.392	1.698	0.009712		-0.199	0.1314	0.1298
A2BP1	16	rs115966283	6771829	T	8836	-0.09655	0.1242	0.4369		0.4017	0.4434	0.3649		0.01671	0.9386	0.9858		-0.01174	0.47	0.9801		0.6231	0.6679	0.3509		9.94	4.369	0.02292		-0.08618	0.338	0.7987
A2BP1	16	rs12599087	7455341	T	8836	-0.04587	0.05905	0.4373		-0.4125	0.2108	0.05034		0.1249	0.4448	0.7789		0.2073	0.2234	0.3536		-0.3921	0.3176	0.2169		-5.604	2.077	0.006983		-0.07904	0.1607	0.6229
A2BP1	16	rs12596961	7455703	C	8836	-0.04587	0.05905	0.4373		-0.4125	0.2108	0.05034		0.1249	0.4448	0.7789		0.2073	0.2234	0.3536		-0.3921	0.3176	0.2169		-5.604	2.077	0.006983		-0.07904	0.1607	0.6229
A2BP1	16	rs57412659	7027586	G	8836	-0.04432	0.05708	0.4375		-0.07261	0.2038	0.7216		-0.9453	0.4296	0.02783		0.1121	0.216	0.6036		-0.3822	0.307	0.2131		-0.3046	2.008	0.8795		-0.078	0.1554	0.6156
A2BP1	16	rs74007110	6902926	T	8836	-0.103	0.1328	0.4377		-0.1621	0.4741	0.7325		-1.621	1.003	0.1061		0.4137	0.5025	0.4103		-0.984	0.7141	0.1683		-11.54	4.671	0.01351		-0.4764	0.3613	0.1874
A2BP1	16	rs11644020	6757569	C	8836	0.03979	0.05132	0.4382		-0.4508	0.1832	0.01386		0.05943	0.3863	0.8777		-0.3569	0.1942	0.06609		-0.4355	0.276	0.1146		0.5796	1.806	0.7483		-0.004531	0.1397	0.9741
A2BP1	16	rs12599023	7495752	T	8836	-0.03897	0.05032	0.4387		0.06993	0.1796	0.697		0.5699	0.3796	0.1333		0.06224	0.1904	0.7437		0.2022	0.2706	0.4548		-3.978	1.77	0.02462		-0.1444	0.1369	0.2915
A2BP1	16	rs55788749	7095031	A	8836	-0.03837	0.04964	0.4396		-0.3039	0.1772	0.08631		-0.1057	0.3741	0.7776		0.5557	0.1878	0.003097		-0.7201	0.2669	0.006985		-2.873	1.747	0.1		-0.2044	0.1351	0.1304
A2BP1	16	rs59488337	7095060	G	8836	-0.03837	0.04964	0.4396		-0.3039	0.1772	0.08631		-0.1057	0.3741	0.7776		0.5557	0.1878	0.003097		-0.7201	0.2669	0.006985		-2.873	1.747	0.1		-0.2044	0.1351	0.1304
A2BP1	16	rs74588318	6964142	C	8836	-0.04332	0.05613	0.4403		-0.04722	0.2004	0.8137		0.06336	0.4234	0.8811		0.4282	0.2123	0.04375		-0.1697	0.3019	0.574		0.6409	1.975	0.7456		-0.1701	0.1528	0.2654
A2BP1	16	rs11639847	7084657	C	8836	-0.03728	0.04831	0.4403		-0.2863	0.1725	0.097		-0.2914	0.364	0.4234		0.6456	0.1827	0.0004134		-0.5933	0.2598	0.02242		-4.12	1.7	0.01539		-0.2033	0.1315	0.1221
A2BP1	16	rs17685565	7672245	C	8836	-0.04043	0.05251	0.4413		-0.4419	0.1874	0.0184		0.6635	0.3963	0.09409		0.0333	0.1987	0.8669		-0.5966	0.2823	0.03463		-0.08946	1.848	0.9614		-0.1381	0.1429	0.334
A2BP1	16	rs9925723	6926902	C	8836	-0.03874	0.05035	0.4417		-0.4127	0.1796	0.02161		-0.173	0.3794	0.6485		-0.02852	0.1905	0.881		-0.4974	0.2707	0.06614		0.3771	1.771	0.8314		-0.09655	0.137	0.481
A2BP1	16	rs11647327	6936259	T	8836	0.03979	0.05175	0.442		0.2621	0.1847	0.1558		0.01028	0.3899	0.979		-0.2895	0.1958	0.1394		0.3694	0.2782	0.1843		-2.4	1.821	0.1875		0.2956	0.1408	0.03583
A2BP1	16	rs79978197	6963559	A	8836	-0.0471	0.06126	0.4421		-0.1487	0.2187	0.4964		-0.6731	0.462	0.1452		0.4551	0.2317	0.04959		-0.1979	0.3294	0.5481		1.482	2.155	0.4916		-0.1357	0.1667	0.4156
A2BP1	16	rs2191129	7667995	T	8836	-0.0402	0.05247	0.4437		-0.5084	0.1873	0.006643		0.343	0.3962	0.3867		-0.06815	0.1986	0.7314		-0.6328	0.2821	0.02493		0.5604	1.847	0.7615		-0.1648	0.1428	0.2486
A2BP1	16	rs35787523	6757049	C	8836	-0.0671	0.08764	0.4439		-0.6907	0.3128	0.02725		-1.08	0.661	0.1022		0.2821	0.3317	0.3951		-0.7978	0.4713	0.09055		-4.298	3.084	0.1635		-0.4408	0.2385	0.06458
A2BP1	16	rs2067631	7079645	C	8836	-0.03686	0.04818	0.4443		-0.2486	0.172	0.1485		-0.212	0.3631	0.5593		0.656	0.1823	0.0003208		-0.5261	0.2592	0.0424		-4.048	1.695	0.01697		-0.1954	0.1312	0.1363
A2BP1	16	rs8059671	7083457	T	8836	-0.03809	0.04983	0.4447		-0.3341	0.1779	0.06039		-0.1579	0.3754	0.6741		0.6687	0.1885	0.0003912		-0.699	0.2679	0.009103		-3.798	1.754	0.03034		-0.1618	0.1356	0.2329
A2BP1	16	rs1507030	7611156	G	8836	-0.03577	0.04707	0.4473		-0.107	0.168	0.5242		-0.5412	0.354	0.1264		-0.4566	0.178	0.01033		-0.1589	0.2531	0.5302		1.116	1.656	0.5002		-0.123	0.1281	0.3371
A2BP1	16	rs12935320	6807444	C	8836	0.05939	0.07829	0.4481		-0.1239	0.2794	0.6575		0.07393	0.589	0.9001		-0.3932	0.2962	0.1845		0.8324	0.4209	0.048		0.09564	2.755	0.9723		0.236	0.2131	0.2681
A2BP1	16	rs12934756	6807461	T	8836	0.05939	0.07829	0.4481		-0.1239	0.2794	0.6575		0.07393	0.589	0.9001		-0.3932	0.2962	0.1845		0.8324	0.4209	0.048		0.09564	2.755	0.9723		0.236	0.2131	0.2681
A2BP1	16	rs11859984	7722285	A	8836	-0.03805	0.05015	0.4481		0.08341	0.179	0.6413		0.1377	0.3779	0.7156		-0.2522	0.1898	0.1838		0.1806	0.2697	0.503		4.172	1.764	0.01805		-0.1686	0.1366	0.2171
A2BP1	16	rs74008722	7136060	G	8836	0.1734	0.2289	0.4487		0.6133	0.8192	0.4541		0.03946	1.736	0.9819		-0.2843	0.8661	0.7427		2.465	1.234	0.04578		-2.127	8.054	0.7917		0.2691	0.6228	0.6657
A2BP1	16	rs72769295	7396323	T	8836	0.0876	0.1158	0.4492		0.9135	0.413	0.02698		0.9364	0.8704	0.2821		-0.497	0.4378	0.2563		1.223	0.6222	0.0494		7.037	4.071	0.08391		0.1553	0.3149	0.6218
A2BP1	16	rs11077117	6988758	C	8836	0.03696	0.04895	0.4503		0.3923	0.1747	0.02477		0.07049	0.3689	0.8485		-0.0293	0.1852	0.8743		0.5844	0.2632	0.02643		1.051	1.723	0.5419		0.1058	0.1332	0.4271
A2BP1	16	rs6500955	7456936	T	8836	0.08546	0.1132	0.4503		1.215	0.4039	0.002639		0.6307	0.8519	0.4592		-0.768	0.4283	0.07301		1.883	0.6085	0.001979		7.035	3.983	0.07737		0.4173	0.3082	0.1758
A2BP1	16	rs78647559	7496423	G	8836	-0.03753	0.04975	0.4507		0.004722	0.1776	0.9788		0.5072	0.3755	0.1769		0.0427	0.1882	0.8205		0.06962	0.2675	0.7947		-3.918	1.75	0.02517		-0.1607	0.1354	0.2351
A2BP1	16	rs7190647	7616856	G	8836	0.0424	0.05621	0.4507		0.07259	0.2007	0.7175		-0.7606	0.4238	0.0727		-0.4236	0.2127	0.04642		0.5542	0.3022	0.06673		2.128	1.978	0.2819		0.0006045	0.153	0.9968
A2BP1	16	rs9941224	6957923	T	8836	-0.03654	0.04845	0.4508		0.2313	0.173	0.1811		0.7334	0.3648	0.04439		-0.1999	0.1833	0.2756		0.5813	0.2605	0.02569		0.3947	1.705	0.8169		-0.02876	0.1319	0.8274
A2BP1	16	rs17562963	7452583	T	8836	0.1022	0.1356	0.451		1.114	0.4838	0.02132		1.263	1.019	0.2156		-0.8689	0.513	0.09032		1.645	0.7289	0.02409		9.906	4.769	0.03784		0.3109	0.3692	0.3998
A2BP1	16	rs56105726	7453108	G	8836	0.1022	0.1356	0.451		1.114	0.4838	0.02132		1.263	1.019	0.2156		-0.8689	0.513	0.09032		1.645	0.7289	0.02409		9.906	4.769	0.03784		0.3109	0.3692	0.3998
A2BP1	16	rs35849848	7089015	T	8836	-0.03674	0.0491	0.4544		-0.3497	0.1753	0.04609		-0.319	0.3701	0.3887		0.5614	0.1858	0.002516		-0.7261	0.264	0.005971		-3.713	1.728	0.03167		-0.2116	0.1337	0.1134
A2BP1	16	rs12927365	6073255	A	8836	0.03757	0.05025	0.4547		-0.4918	0.1793	0.00609		0.2138	0.3783	0.572		0.1581	0.1901	0.4056		-0.8319	0.27	0.002072		-1.897	1.768	0.2833		0.02953	0.1368	0.8291
A2BP1	16	rs11641267	7671299	G	8836	-0.03897	0.05221	0.4554		-0.4937	0.1863	0.008062		0.6323	0.3939	0.1085		-0.01402	0.1976	0.9434		-0.5891	0.2807	0.0359		0.4813	1.837	0.7933		-0.1712	0.1421	0.2282
A2BP1	16	rs12598611	7454984	T	8836	-0.04398	0.05905	0.4564		-0.4119	0.2108	0.05069		0.1296	0.4448	0.7707		0.2022	0.2234	0.3655		-0.3974	0.3176	0.2109		-5.632	2.077	0.006709		-0.077	0.1607	0.6319
A2BP1	16	rs4442830	7548241	C	8836	0.05273	0.07094	0.4573		0.253	0.2532	0.3179		1.293	0.5339	0.01547		0.04486	0.2685	0.8673		0.08283	0.3815	0.8281		0.9763	2.497	0.6958		0.1417	0.1931	0.4632
A2BP1	16	rs141332539	7548588	G	8836	0.1626	0.2189	0.4576		-0.1584	0.7814	0.8394		3.273	1.649	0.0472		0.9142	0.8283	0.2698		-0.0778	1.177	0.9473		0.7048	7.702	0.9271		0.7182	0.5956	0.2279
A2BP1	16	rs10163206	7096727	T	8836	-0.0367	0.04948	0.4583		-0.2585	0.1767	0.1435		-0.135	0.3728	0.7173		0.5339	0.1872	0.004354		-0.6377	0.2661	0.01658		-2.708	1.741	0.1199		-0.1929	0.1347	0.152
A2BP1	16	rs9646296	6170195	A	8836	0.04017	0.05416	0.4584		0.5269	0.1933	0.006423		0.1907	0.4077	0.64		0.269	0.205	0.1893		0.6372	0.2912	0.02871		-0.4814	1.906	0.8006		0.05327	0.1476	0.7181
A2BP1	16	rs7199309	6756904	G	8836	-0.03512	0.04744	0.4592		0.04032	0.1694	0.8118		-0.452	0.3575	0.2062		0.4224	0.1795	0.01862		0.1597	0.2552	0.5315		-0.9429	1.669	0.5722		0.04162	0.1292	0.7473
A2BP1	16	rs80057717	6760119	C	8836	-0.03508	0.04744	0.4596		0.04093	0.1694	0.809		-0.4586	0.3575	0.1996		0.4364	0.1794	0.01503		0.1416	0.2551	0.579		-0.9256	1.669	0.5793		0.0442	0.1291	0.7322
A2BP1	16	rs76377370	6373714	C	8836	0.09441	0.1279	0.4605		0.123	0.4567	0.7876		3.629	0.962	0.0001629		0.1239	0.4841	0.7979		0.2479	0.688	0.7186		9.369	4.5	0.03738		-0.05499	0.3484	0.8746
A2BP1	16	rs7189053	7454739	A	8836	-0.03976	0.05388	0.4606		-0.4293	0.1923	0.02563		-0.344	0.4054	0.3961		0.2781	0.2039	0.1726		-0.5008	0.2898	0.08396		-3.193	1.896	0.09213		-0.1389	0.1467	0.3437
GPR141	7	rs78163760	37758575	T	8836	-0.1001	0.1361	0.4619		1.046	0.4853	0.03119		-0.9978	1.03	0.3325		0.5868	0.5145	0.2541		1.858	0.731	0.01103		9.444	4.783	0.04839		-0.5103	0.37	0.1679
A2BP1	16	rs2058294	7547968	A	8836	0.05211	0.07087	0.4622		0.229	0.253	0.3655		1.166	0.5335	0.02881		0.04419	0.2682	0.8692		0.061	0.3812	0.8729		0.9437	2.494	0.7052		0.1365	0.193	0.4794
A2BP1	16	rs982153	7099689	A	8836	0.03454	0.04698	0.4623		0.2799	0.1677	0.09511		0.07197	0.3536	0.8387		-0.2427	0.1778	0.1723		0.5467	0.2526	0.03047		1.204	1.653	0.4664		0.1205	0.1279	0.3464
A2BP1	16	rs10852683	7455838	G	8836	-0.03968	0.05405	0.4629		-0.3973	0.1929	0.03948		-0.3808	0.4066	0.3491		0.2977	0.2045	0.1455		-0.4575	0.2907	0.1155		-3.524	1.902	0.06386		-0.1355	0.1472	0.3571
A2BP1	16	rs192787038	7604663	A	8836	0.08719	0.119	0.4636		0.4743	0.4245	0.2638		2.112	0.8959	0.01844		-0.2637	0.4502	0.558		0.413	0.6395	0.5184		-2.062	4.187	0.6223		0.09797	0.3238	0.7622
A2BP1	16	rs12597495	6483931	G	8836	0.04924	0.06728	0.4642		0.03592	0.2402	0.8811		0.4736	0.5067	0.35		0.5012	0.2545	0.04897		0.6927	0.3618	0.05555		-0.504	2.367	0.8314		0.09375	0.1831	0.6087
A2BP1	16	rs7204136	6981822	T	8836	0.03535	0.04836	0.4649		0.377	0.1726	0.029		0.07621	0.3647	0.8345		-0.02553	0.183	0.8891		0.5203	0.2601	0.04549		1.636	1.702	0.3363		0.07515	0.1317	0.5682
A2BP1	16	rs3785203	7722951	C	8836	-0.03644	0.05002	0.4664		0.06392	0.1786	0.7204		0.1115	0.377	0.7673		-0.2711	0.1893	0.1522		0.1557	0.269	0.5627		4.013	1.76	0.02261		-0.1703	0.1362	0.2113
A2BP1	16	rs11077105	6951666	A	8836	0.03625	0.04978	0.4666		0.4638	0.1776	0.009035		0.6781	0.3751	0.07064		-0.3254	0.1884	0.0841		0.7676	0.2676	0.004129		-0.5713	1.752	0.7444		0.2606	0.1355	0.05445
A2BP1	16	rs3785237	7667131	C	8836	-0.03845	0.05282	0.4666		-0.501	0.1885	0.007873		0.5768	0.3984	0.1477		-0.06712	0.1999	0.737		-0.5724	0.284	0.0439		0.486	1.859	0.7937		-0.1777	0.1437	0.2164
A2BP1	16	rs34300362	6761701	G	8836	-0.06387	0.08814	0.4687		-0.6969	0.3146	0.02678		-1.125	0.6651	0.09076		0.2157	0.3336	0.5178		-0.7224	0.474	0.1275		-4.578	3.101	0.14		-0.4604	0.2398	0.05493
A2BP1	16	rs1978291	6760213	G	8836	-0.03442	0.04752	0.4689		0.02618	0.1697	0.8774		-0.4525	0.3582	0.2066		0.4477	0.1798	0.01278		0.08226	0.2556	0.7476		-0.8859	1.672	0.5963		0.04485	0.1294	0.7289
A2BP1	16	rs59727093	7098495	T	8836	-0.03708	0.05124	0.4693		-0.289	0.1829	0.1142		-0.2133	0.3859	0.5805		0.5268	0.1939	0.006597		-0.7247	0.2755	0.008541		-2.259	1.804	0.2104		-0.2046	0.1395	0.1425
A2BP1	16	rs7201790	6764481	T	8836	-0.06374	0.08827	0.4702		-0.6921	0.315	0.02806		-1.127	0.6659	0.09048		0.2766	0.334	0.4077		-0.7897	0.4747	0.09625		-4.458	3.106	0.1512		-0.4537	0.2402	0.05894
A2BP1	16	rs117388646	6745198	A	8836	-0.0341	0.04727	0.4706		-0.06428	0.1688	0.7033		-0.3814	0.3564	0.2846		0.4714	0.1788	0.008402		0.1879	0.2542	0.4599		-1.019	1.663	0.5402		0.008958	0.1287	0.9445
A2BP1	16	rs13334520	6793933	C	8836	-0.03977	0.05515	0.4708		0.4988	0.1968	0.01128		-0.4877	0.4153	0.2402		0.2094	0.2087	0.3156		0.2532	0.2966	0.3933		-1.874	1.941	0.3341		-0.06716	0.1502	0.6547
A2BP1	16	rs10492760	7717328	G	8836	0.03429	0.04762	0.4714		-0.09682	0.17	0.5689		0.1707	0.359	0.6346		0.3887	0.1801	0.03095		-0.2988	0.256	0.2433		-0.7206	1.675	0.6671		0.1105	0.1296	0.3941
A2BP1	16	rs917898	6695397	C	8836	-0.04098	0.05705	0.4726		0.02461	0.2037	0.9038		-1.39	0.4297	0.001219		0.2903	0.2159	0.1787		-0.04081	0.3068	0.8942		-3.046	2.007	0.1292		-0.1575	0.1554	0.3107
A2BP1	16	rs4786895	6660705	A	8836	-0.09401	0.131	0.473		-0.8599	0.4676	0.066		2.348	0.9873	0.01739		-0.02945	0.4958	0.9526		-0.923	0.7046	0.1902		-1.29	4.61	0.7796		-0.1993	0.3565	0.5762
A2BP1	16	rs75887647	6748610	A	8836	-0.03386	0.04737	0.4747		0.02415	0.1691	0.8865		-0.3774	0.357	0.2904		0.4373	0.1792	0.0147		0.215	0.2548	0.3987		-1.261	1.667	0.4495		0.03887	0.129	0.7631
A2BP1	16	rs79520245	7210609	A	8836	-0.1134	0.1591	0.4762		0.1545	0.5681	0.7857		-0.1242	1.194	0.9171		-1.364	0.602	0.02347		-0.3486	0.8559	0.6838		9.334	5.599	0.09554		-0.2719	0.433	0.5301
A2BP1	16	rs4354959	7325683	T	8836	-0.09903	0.1398	0.4788		0.1701	0.4987	0.7331		2.249	1.049	0.03209		-0.5426	0.5286	0.3047		0.1066	0.7514	0.8872		0.2069	4.916	0.9664		-0.02113	0.3802	0.9557
A2BP1	16	rs7195576	7325694	T	8836	-0.09903	0.1398	0.4788		0.1701	0.4987	0.7331		2.249	1.049	0.03209		-0.5426	0.5286	0.3047		0.1066	0.7514	0.8872		0.2069	4.916	0.9664		-0.02113	0.3802	0.9557
A2BP1	16	rs722255	6760510	C	8836	0.03614	0.05115	0.4798		-0.4131	0.1825	0.02368		0.06524	0.385	0.8654		-0.3705	0.1935	0.0556		-0.3257	0.2751	0.2365		0.3632	1.8	0.8401		-0.009727	0.1392	0.9443
A2BP1	16	rs78029515	6483589	G	8836	0.04726	0.06708	0.4811		0.007893	0.2395	0.9737		0.5042	0.5052	0.3183		0.4994	0.2538	0.04909		0.6245	0.3607	0.08343		-0.6214	2.36	0.7923		0.07924	0.1826	0.6643
A2BP1	16	rs117737453	7455503	C	8836	-0.1292	0.1836	0.4814		-0.5784	0.6532	0.376		-2.95	1.382	0.03275		-0.0005491	0.6936	0.9994		-0.891	0.9841	0.3653		1.066	6.45	0.8687		-0.4222	0.4979	0.3965
A2BP1	16	rs754931	6763455	C	8836	-0.06202	0.08817	0.4818		-0.6988	0.3147	0.02641		-1.119	0.6653	0.09255		0.2055	0.3337	0.538		-0.716	0.4742	0.1311		-4.574	3.102	0.1404		-0.4532	0.2399	0.05894
A2BP1	16	rs74011845	7746118	G	8836	0.1516	0.2158	0.4826		0.8734	0.7705	0.257		-3.355	1.614	0.03764		-0.5735	0.8168	0.4826		0.874	1.161	0.4515		-8.168	7.595	0.2822		0.09779	0.5874	0.8678
A2BP1	16	rs12446442	7441851	T	8836	0.08774	0.1252	0.4834		0.9247	0.4469	0.03854		1.053	0.9413	0.2633		-0.8744	0.4737	0.06494		1.146	0.6733	0.08867		8.018	4.405	0.06877		0.2601	0.341	0.4455
A2BP1	16	rs11864958	6666436	G	8836	0.03297	0.04705	0.4835		0.2339	0.1679	0.1636		-0.8483	0.3545	0.01674		0.1098	0.178	0.5374		0.2296	0.253	0.3642		-1.084	1.656	0.5125		0.004257	0.1281	0.9735
GPR141	7	rs77155718	37770970	T	8836	-0.04987	0.07117	0.4835		0.3862	0.2541	0.1285		0.3813	0.5356	0.4766		0.5908	0.2693	0.02829		0.8806	0.3827	0.02142		-1.992	2.505	0.4265		0.08507	0.1938	0.6607
A2BP1	16	rs113154143	6768800	T	8836	0.07226	0.1033	0.4842		-0.7737	0.3687	0.03587		-0.6706	0.777	0.3881		-0.01312	0.3909	0.9732		-0.6573	0.5555	0.2367		2.857	3.635	0.4318		0.08784	0.2811	0.7547
A2BP1	16	rs35725361	7265993	A	8836	-0.03331	0.04775	0.4855		0.0724	0.1704	0.671		0.3325	0.3599	0.3556		0.3691	0.1806	0.04106		0.3114	0.2567	0.2252		-1.318	1.68	0.4326		-0.1074	0.13	0.4084
A2BP1	16	rs59809389	6744704	G	8836	-0.03289	0.04717	0.4857		-0.06535	0.1684	0.698		-0.4039	0.3556	0.2561		0.4349	0.1785	0.01484		0.1593	0.2537	0.53		-0.8286	1.66	0.6177		0.01276	0.1284	0.9209
A2BP1	16	rs12925501	6124159	T	8836	-0.1132	0.1625	0.486		-0.01618	0.5802	0.9778		2.492	1.231	0.04291		1.988	0.6147	0.001224		-0.3275	0.8741	0.7079		-6.085	5.719	0.2873		-0.0218	0.4423	0.9607
A2BP1	16	rs722256	6760721	C	8836	0.03557	0.05118	0.487		-0.4149	0.1826	0.02314		0.04584	0.3852	0.9053		-0.3747	0.1936	0.05299		-0.3305	0.2752	0.2298		0.3625	1.801	0.8405		-0.01081	0.1393	0.9382
A2BP1	16	rs974848	6080423	T	8836	0.03492	0.05029	0.4875		-0.4557	0.1794	0.01111		0.1684	0.3786	0.6565		0.1182	0.1903	0.5345		-0.8176	0.2703	0.002494		-0.9894	1.769	0.576		0.03232	0.1369	0.8135
A2BP1	16	rs111972934	6768859	G	8836	0.07175	0.1034	0.4877		-0.7702	0.369	0.03689		-0.6587	0.7777	0.397		-0.03102	0.3912	0.9368		-0.6778	0.556	0.2228		2.882	3.638	0.4283		0.102	0.2813	0.7169
A2BP1	16	rs17669255	7126732	T	8836	-0.04003	0.05773	0.4881		-0.2474	0.2061	0.23		0.05483	0.4345	0.8996		0.8196	0.2183	0.0001746		-0.3337	0.3105	0.2825		-3.893	2.031	0.05529		-0.1326	0.1571	0.3986
A2BP1	16	rs11077084	6807706	T	8836	0.03324	0.04817	0.4902		0.07028	0.172	0.6828		0.7811	0.3627	0.03128		0.1693	0.1823	0.353		0.1565	0.2591	0.5459		-3.509	1.695	0.03844		0.0942	0.1311	0.4726
A2BP1	16	rs7188565	6808157	T	8836	0.03324	0.04817	0.4902		0.07028	0.172	0.6828		0.7811	0.3627	0.03128		0.1693	0.1823	0.353		0.1565	0.2591	0.5459		-3.509	1.695	0.03844		0.0942	0.1311	0.4726
A2BP1	16	rs12597669	6951433	T	8836	0.03432	0.04982	0.491		0.472	0.1778	0.007938		0.6859	0.3754	0.06773		-0.3245	0.1885	0.08528		0.7583	0.2678	0.00464		-0.7923	1.753	0.6514		0.2556	0.1356	0.05946
A2BP1	16	rs143301214	7494277	A	8836	0.1614	0.235	0.4923		-1.699	0.8366	0.04229		-1.015	1.755	0.5629		-0.6156	0.887	0.4876		-1.952	1.26	0.1215		12.03	8.247	0.1448		0.1587	0.6378	0.8035
A2BP1	16	rs188998819	7391733	T	8836	-0.05512	0.08072	0.4947		-0.2162	0.2882	0.4532		-1.586	0.6058	0.008864		0.4933	0.3054	0.1063		-0.2575	0.4342	0.5532		1.11	2.841	0.6959		-0.2765	0.2197	0.2082
A2BP1	16	rs11077175	7455755	G	8836	-0.03679	0.05402	0.4958		-0.4087	0.1928	0.03403		-0.3956	0.4064	0.3304		0.2929	0.2044	0.1518		-0.4776	0.2905	0.1002		-3.175	1.9	0.09484		-0.1295	0.1471	0.3785
A2BP1	16	rs1476979	6587247	C	8836	-0.03869	0.05707	0.4978		-0.1442	0.2037	0.4789		-0.4982	0.4301	0.2468		-0.01989	0.216	0.9266		0.1764	0.3069	0.5655		-4.247	2.008	0.03441		-0.00789	0.1553	0.9595
A2BP1	16	rs72772277	6981635	T	8836	0.04352	0.06427	0.4983		-0.458	0.2294	0.04586		0.5299	0.4852	0.2748		-0.1704	0.2432	0.4834		-0.2987	0.3456	0.3875		-0.5726	2.261	0.8001		0.01816	0.1749	0.9173
A2BP1	16	rs8049526	7545650	T	8836	0.04792	0.07077	0.4984		0.2323	0.2527	0.358		1.137	0.5327	0.03286		0.02313	0.2679	0.9312		0.07205	0.3807	0.8499		0.5594	2.491	0.8223		0.1222	0.1927	0.526
A2BP1	16	rs13329707	7087473	G	8836	0.03243	0.04796	0.4989		0.3374	0.1712	0.04878		0.1038	0.3608	0.7737		-0.3029	0.1815	0.09512		0.5183	0.2579	0.04449		1.869	1.688	0.268		0.1298	0.1306	0.3201
A2BP1	16	rs8048226	7080320	T	8836	-0.0482	0.07172	0.5015		0.03406	0.256	0.8942		-0.1611	0.5414	0.7661		-0.316	0.2714	0.2443		0.468	0.3857	0.225		6.236	2.523	0.01345		-0.01958	0.1952	0.9201
A2BP1	16	rs733411	6653206	G	8836	0.03099	0.04636	0.5038		0.3756	0.1654	0.0232		-0.261	0.3495	0.4553		-0.0811	0.1754	0.6439		0.5416	0.2493	0.02982		0.2386	1.631	0.8837		0.005596	0.1262	0.9646
GPR141	7	rs34691624	37754025	A	8836	-0.03949	0.05908	0.5038		-0.09647	0.2109	0.6473		-0.9355	0.4449	0.03551		-0.04557	0.2235	0.8385		-0.2011	0.3177	0.5267		4.202	2.078	0.04323		-0.1018	0.1608	0.5268
A2BP1	16	rs183736259	7093079	C	8836	-0.03209	0.04804	0.5042		-0.1794	0.1715	0.2954		0.1284	0.3618	0.7228		0.4249	0.1817	0.0194		-0.7078	0.2582	0.006144		-2.322	1.69	0.1695		-0.08754	0.1308	0.5032
A2BP1	16	rs12923194	6665697	A	8836	0.03139	0.04702	0.5044		0.2365	0.1678	0.1588		-0.7851	0.3543	0.02671		0.1259	0.178	0.4794		0.2569	0.2529	0.3097		-1.084	1.655	0.5123		0.02764	0.128	0.8291
A2BP1	16	rs8045246	7083433	A	8836	-0.03331	0.04992	0.5045		-0.2804	0.1782	0.1157		-0.2609	0.3759	0.4877		0.6507	0.1888	0.000571		-0.6044	0.2685	0.0244		-3.842	1.757	0.02874		-0.1595	0.1359	0.2406
A2BP1	16	rs1476978	6587227	T	8836	-0.03805	0.05713	0.5055		-0.1472	0.204	0.4705		-0.4772	0.4306	0.2679		-0.03424	0.2162	0.8742		0.1535	0.3073	0.6175		-4.215	2.01	0.03604		0.0003259	0.1555	0.9983
A2BP1	16	rs1476981	6587496	G	8836	-0.03805	0.05713	0.5055		-0.1472	0.204	0.4705		-0.4772	0.4306	0.2679		-0.03424	0.2162	0.8742		0.1535	0.3073	0.6175		-4.215	2.01	0.03604		0.0003259	0.1555	0.9983
A2BP1	16	rs17140592	6607678	T	8836	-0.03179	0.04775	0.5057		0.1208	0.1704	0.4784		-0.09567	0.3603	0.7906		0.04281	0.1806	0.8126		-0.2894	0.2567	0.2596		3.474	1.679	0.03855		-0.09781	0.1299	0.4515
A2BP1	16	rs12928397	7010854	T	8836	0.03106	0.04678	0.5067		0.2522	0.167	0.1309		0.004815	0.3523	0.9891		0.1502	0.177	0.3962		0.5395	0.2515	0.03199		0.1517	1.646	0.9266		0.1589	0.1273	0.2119
A2BP1	16	rs12923923	7010816	C	8836	0.03106	0.04679	0.5069		0.2441	0.167	0.1438		0.04699	0.3524	0.8939		0.1517	0.177	0.3915		0.5212	0.2516	0.03832		0.1713	1.646	0.9172		0.1594	0.1273	0.2107
A2BP1	16	rs12446603	7545653	T	8836	0.04682	0.07086	0.5088		0.2409	0.253	0.3409		1.161	0.5333	0.02948		0.005659	0.2682	0.9832		0.08567	0.3811	0.8222		0.6986	2.494	0.7794		0.1236	0.1929	0.5219
A2BP1	16	rs4332760	7462045	G	8836	0.07537	0.1144	0.5099		0.8763	0.4083	0.03186		0.745	0.8628	0.3879		-0.7965	0.4328	0.06573		0.8859	0.6152	0.1499		4.417	4.025	0.2725		0.4264	0.3114	0.171
A2BP1	16	rs1507010	7657373	G	8836	-0.03406	0.05168	0.5099		-0.4601	0.1844	0.01262		0.5325	0.3896	0.1717		-0.07704	0.1956	0.6936		-0.5776	0.2779	0.03767		0.3436	1.818	0.8501		-0.1214	0.1407	0.3881
A2BP1	16	rs9926655	7209601	G	8836	-0.03363	0.05111	0.5105		0.168	0.1824	0.3573		0.08598	0.3854	0.8235		-0.3836	0.1934	0.04731		0.4275	0.2748	0.1199		4.225	1.798	0.0188		-0.004412	0.1391	0.9747
A2BP1	16	rs1544616	6746745	A	8836	-0.03118	0.04741	0.5107		0.007271	0.1693	0.9657		-0.3791	0.3573	0.2887		0.4404	0.1793	0.01409		0.163	0.255	0.5228		-1.155	1.668	0.4886		0.04422	0.1291	0.7319
A2BP1	16	rs76957520	6739530	G	8836	-0.05125	0.07809	0.5117		-0.04873	0.2788	0.8613		0.5128	0.5882	0.3833		0.689	0.2955	0.01973		0.1134	0.42	0.7872		-2.613	2.748	0.3417		0.02417	0.2126	0.9095
A2BP1	16	rs10852685	7545253	G	8836	0.04797	0.07313	0.5119		0.2413	0.2611	0.3553		1.244	0.5503	0.02376		0.06313	0.2768	0.8196		0.08055	0.3934	0.8377		0.1467	2.574	0.9545		0.1508	0.1991	0.4487
A2BP1	16	rs72762944	6654534	C	8836	0.0302	0.04637	0.5148		0.3736	0.1655	0.02395		-0.2688	0.3496	0.4419		-0.08471	0.1754	0.6292		0.5344	0.2493	0.03208		0.2027	1.631	0.9011		0.00434	0.1262	0.9726
A2BP1	16	rs4587996	7440207	G	8836	0.0466	0.07161	0.5152		0.4673	0.2556	0.06751		-0.8307	0.5384	0.1229		-0.1085	0.271	0.6889		0.5265	0.3851	0.1716		5.908	2.519	0.01903		0.08587	0.1949	0.6596
A2BP1	16	rs7200631	6073000	T	8836	0.03258	0.05007	0.5153		-0.431	0.1787	0.01586		0.1741	0.377	0.6442		0.2135	0.1894	0.2597		-0.7752	0.2691	0.003981		-2.172	1.761	0.2176		0.03407	0.1363	0.8027
A2BP1	16	rs9940379	6982712	C	8836	0.03147	0.04836	0.5153		0.3936	0.1726	0.02261		0.06546	0.3647	0.8576		-0.02224	0.183	0.9033		0.5588	0.2601	0.03168		1.756	1.702	0.3023		0.0558	0.1317	0.6717
A2BP1	16	rs62015888	6762652	C	8836	0.03132	0.0482	0.5159		0.3886	0.172	0.02393		0.2781	0.363	0.4436		-0.02722	0.1824	0.8814		0.3436	0.2592	0.185		0.5651	1.696	0.739		0.07577	0.1312	0.5637
A2BP1	16	rs142164648	6777217	T	8836	0.1446	0.2227	0.516		0.8784	0.7949	0.2692		1.73	1.679	0.3027		0.05374	0.8427	0.9492		2.35	1.197	0.04977		4.16	7.836	0.5955		0.2819	0.6074	0.6426
A2BP1	16	rs7187918	6762014	G	8836	-0.03084	0.04754	0.5166		0.02311	0.1697	0.8917		-0.4472	0.3584	0.2121		0.4373	0.1799	0.01506		0.09542	0.2557	0.7091		-0.7378	1.673	0.6592		0.05051	0.1294	0.6964
A2BP1	16	rs8051134	7010470	T	8836	0.03033	0.04679	0.5168		0.2474	0.167	0.1385		0.04243	0.3523	0.9042		0.1456	0.177	0.4107		0.5366	0.2515	0.03294		0.1245	1.646	0.9397		0.1585	0.1273	0.2133
A2BP1	16	rs34023455	7011707	T	8836	0.0303	0.04675	0.5168		0.2253	0.1669	0.177		0.007375	0.352	0.9833		0.1652	0.1769	0.3505		0.5042	0.2513	0.04487		0.2315	1.645	0.8881		0.1583	0.1272	0.2134
A2BP1	16	rs61667552	6832313	G	8836	0.03086	0.04763	0.5171		0.3371	0.17	0.04741		-0.13	0.3591	0.7173		-0.2947	0.1802	0.102		0.2526	0.2562	0.3241		2.538	1.676	0.1299		0.1711	0.1296	0.1869
A2BP1	16	rs9922193	7056224	T	8836	0.03155	0.04881	0.518		0.2556	0.1742	0.1424		0.02531	0.3671	0.945		-0.2185	0.1847	0.2369		0.5378	0.2625	0.04048		2.016	1.717	0.2406		0.1125	0.1329	0.3973
A2BP1	16	rs55983964	6992615	T	8836	-0.07503	0.1166	0.52		-0.9544	0.4162	0.02186		-0.59	0.8762	0.5008		-0.4436	0.4413	0.3149		-0.9317	0.6271	0.1374		2.438	4.104	0.5525		-0.345	0.3175	0.2773
A2BP1	16	rs117487663	7743109	A	8836	-0.1321	0.2056	0.5206		-1.849	0.7339	0.01178		-1.582	1.54	0.3045		-0.9805	0.7781	0.2077		-3.266	1.106	0.003142		-3.415	7.236	0.637		-0.5633	0.5608	0.3151
A2BP1	16	rs9935415	6652321	C	8836	-0.03204	0.0499	0.5208		-0.3502	0.1781	0.04928		0.3354	0.376	0.3724		-0.1878	0.1888	0.32		-0.6144	0.2683	0.02202		1.015	1.756	0.5632		-0.009168	0.1358	0.9462
A2BP1	16	rs8046108	7010562	C	8836	0.03	0.04679	0.5214		0.2469	0.167	0.1393		0.04511	0.3524	0.8981		0.1505	0.177	0.3954		0.5356	0.2516	0.03327		0.1414	1.646	0.9315		0.1575	0.1273	0.2162
A2BP1	16	rs74007112	6903222	T	8836	-0.0854	0.1335	0.5225		-0.1313	0.4767	0.7831		-1.497	1.009	0.1378		0.3992	0.5053	0.4295		-0.9025	0.7182	0.2089		-11.4	4.698	0.01526		-0.4876	0.3634	0.1797
A2BP1	16	rs17143479	7398556	G	8836	0.06462	0.1012	0.5231		0.8189	0.361	0.02332		0.8832	0.7614	0.2461		-0.3458	0.3827	0.3662		1.305	0.5438	0.01641		4.422	3.559	0.2141		0.1355	0.2754	0.6228
A2BP1	16	rs117729805	7505422	G	8836	-0.08338	0.1306	0.5231		-0.8069	0.4657	0.08324		0.0858	0.9772	0.93		0.01413	0.4938	0.9772		-1.382	0.7016	0.0489		-0.1452	4.592	0.9748		-0.5309	0.3553	0.1352
A2BP1	16	rs12446438	7433017	G	8836	0.06648	0.1043	0.5238		0.9275	0.372	0.01268		0.631	0.7828	0.4202		-0.2343	0.3945	0.5527		1.052	0.5606	0.06058		5.759	3.668	0.1164		0.02137	0.2838	0.94
RASGRP4	19	rs150695199	38910478	A	8836	0.1033	0.1621	0.524		-0.3493	0.578	0.5456		0.06071	1.224	0.9605		-1.251	0.6125	0.04119		-0.3637	0.8708	0.6762		11.97	5.696	0.03569		0.313	0.4406	0.4774
A2BP1	16	rs72770649	6949987	C	8836	0.03148	0.04951	0.5249		0.4472	0.1767	0.01138		0.6521	0.3731	0.08053		-0.352	0.1873	0.0603		0.685	0.2661	0.01007		-1.35	1.742	0.4383		0.249	0.1348	0.06471
A2BP1	16	rs12709200	7457399	A	8836	0.0728	0.1145	0.5249		1.077	0.4086	0.008422		0.577	0.8624	0.5035		-0.6311	0.4332	0.1452		1.607	0.6156	0.009064		5.939	4.029	0.1405		0.2242	0.3118	0.4721
A2BP1	16	rs9924440	7090710	C	8836	-0.04905	0.07742	0.5264		-0.1705	0.2763	0.5372		-0.2801	0.5845	0.6318		-0.4784	0.2929	0.1025		0.3209	0.4163	0.4409		6.769	2.723	0.01295		-0.05529	0.2107	0.793
A2BP1	16	rs7195750	7091154	G	8836	-0.04905	0.07742	0.5264		-0.1705	0.2763	0.5372		-0.2801	0.5845	0.6318		-0.4784	0.2929	0.1025		0.3209	0.4163	0.4409		6.769	2.723	0.01295		-0.05529	0.2107	0.793
A2BP1	16	rs899310	7092428	T	8836	-0.04905	0.07742	0.5264		-0.1705	0.2763	0.5372		-0.2801	0.5845	0.6318		-0.4784	0.2929	0.1025		0.3209	0.4163	0.4409		6.769	2.723	0.01295		-0.05529	0.2107	0.793
A2BP1	16	rs11642217	6588659	T	8836	-0.03625	0.05732	0.5271		-0.1388	0.2046	0.4976		-0.5479	0.432	0.2047		-0.07805	0.2169	0.719		0.1649	0.3083	0.5926		-4.271	2.017	0.03421		-0.005484	0.156	0.972
A2BP1	16	rs11077043	6588852	A	8836	-0.03625	0.05732	0.5271		-0.1388	0.2046	0.4976		-0.5479	0.432	0.2047		-0.07805	0.2169	0.719		0.1649	0.3083	0.5926		-4.271	2.017	0.03421		-0.005484	0.156	0.972
A2BP1	16	rs17143527	7435373	C	8836	0.03421	0.0541	0.5272		0.1008	0.1931	0.6018		-0.783	0.4069	0.05435		0.07103	0.2047	0.7286		0.188	0.2909	0.5182		3.788	1.903	0.04658		0.005097	0.1472	0.9724
A2BP1	16	rs4786179	7567128	C	8836	-0.04792	0.07584	0.5275		0.6689	0.2707	0.01348		0.5289	0.5708	0.3541		-0.1798	0.287	0.531		0.6656	0.4079	0.1027		0.951	2.669	0.7216		-0.01414	0.2064	0.9454
A2BP1	16	rs4570861	7089724	G	8836	-0.04895	0.07748	0.5276		-0.163	0.2766	0.5556		-0.2744	0.585	0.6391		-0.4887	0.2931	0.09553		0.3328	0.4166	0.4244		6.836	2.725	0.01215		-0.0483	0.2109	0.8188
A2BP1	16	rs1478725	7089819	C	8836	-0.04895	0.07748	0.5276		-0.163	0.2766	0.5556		-0.2744	0.585	0.6391		-0.4887	0.2931	0.09553		0.3328	0.4166	0.4244		6.836	2.725	0.01215		-0.0483	0.2109	0.8188
A2BP1	16	rs11639699	7089522	C	8836	-0.04891	0.07744	0.5277		-0.1711	0.2764	0.5359		-0.2739	0.5846	0.6395		-0.4954	0.293	0.09088		0.329	0.4164	0.4294		6.877	2.724	0.01158		-0.05038	0.2108	0.8111
A2BP1	16	rs12923735	7011384	G	8836	0.02944	0.0467	0.5284		0.2352	0.1667	0.1583		0.02563	0.3517	0.9419		0.1407	0.1767	0.4258		0.5131	0.2511	0.04103		0.1437	1.643	0.9303		0.1505	0.1271	0.2365
A2BP1	16	rs34957758	6737446	C	8836	-0.06101	0.09686	0.5288		-0.3969	0.3458	0.251		-1.501	0.7327	0.04056		0.3887	0.3665	0.289		-0.9822	0.5209	0.05938		-5.329	3.408	0.118		-0.3355	0.2637	0.2033
A2BP1	16	rs72764914	6737494	G	8836	-0.06101	0.09686	0.5288		-0.3969	0.3458	0.251		-1.501	0.7327	0.04056		0.3887	0.3665	0.289		-0.9822	0.5209	0.05938		-5.329	3.408	0.118		-0.3355	0.2637	0.2033
A2BP1	16	rs17143531	7435626	G	8836	0.03384	0.05383	0.5296		0.08502	0.1922	0.6582		-0.8149	0.405	0.04424		0.06973	0.2037	0.7321		0.1477	0.2895	0.6099		4.003	1.894	0.03456		0.01548	0.1465	0.9159
A2BP1	16	rs2110614	6589509	C	8836	-0.03597	0.05732	0.5303		-0.1462	0.2046	0.4748		-0.5534	0.432	0.2003		-0.07867	0.2169	0.7168		0.1639	0.3083	0.5949		-4.264	2.016	0.03448		-0.006031	0.156	0.9692
A2BP1	16	rs1478704	7146310	A	8836	-0.04132	0.06583	0.5303		-0.2696	0.235	0.2513		-0.2666	0.4971	0.5918		-0.5456	0.249	0.02848		0.1264	0.354	0.721		5.662	2.316	0.0145		-0.01723	0.1792	0.9234
A2BP1	16	rs68174247	6706156	C	8836	-0.05724	0.09125	0.5305		-0.3336	0.3256	0.3055		-1.388	0.6893	0.04411		-0.2927	0.3451	0.3964		-0.5861	0.4905	0.2321		-1.042	3.209	0.7454		-0.08019	0.2483	0.7467
A2BP1	16	rs12449258	7433021	G	8836	0.06544	0.1043	0.5305		0.9283	0.3722	0.01265		0.6316	0.7831	0.42		-0.2359	0.3947	0.55		1.041	0.5608	0.06345		5.723	3.669	0.1189		0.02227	0.2839	0.9375
A2BP1	16	rs34518736	7665170	G	8836	-0.03269	0.05232	0.5321		-0.484	0.1867	0.009543		0.6025	0.3947	0.1269		-0.02379	0.198	0.9044		-0.5224	0.2813	0.06334		0.221	1.841	0.9045		-0.1611	0.1424	0.2579
A2BP1	16	rs1476982	6588013	T	8836	-0.03564	0.05724	0.5336		-0.1456	0.2043	0.4761		-0.5367	0.4314	0.2135		-0.06655	0.2166	0.7587		0.164	0.3078	0.5943		-4.127	2.014	0.04046		0.0007898	0.1558	0.996
A2BP1	16	rs34326404	6739896	C	8836	-0.06047	0.09721	0.5339		-0.3756	0.347	0.2792		-1.534	0.7354	0.03704		0.322	0.3679	0.3814		-0.9589	0.5228	0.06663		-5.23	3.42	0.1263		-0.3213	0.2646	0.2248
A2BP1	16	rs34065394	6741041	G	8836	-0.06047	0.09721	0.5339		-0.3756	0.347	0.2792		-1.534	0.7354	0.03704		0.322	0.3679	0.3814		-0.9589	0.5228	0.06663		-5.23	3.42	0.1263		-0.3213	0.2646	0.2248
A2BP1	16	rs7195718	6073006	A	8836	0.03107	0.05007	0.5349		-0.4284	0.1787	0.01651		0.1748	0.377	0.6429		0.2151	0.1894	0.2563		-0.7764	0.2691	0.003925		-2.172	1.762	0.2175		0.03079	0.1363	0.8214
A2BP1	16	rs12921034	6838749	G	8836	0.02938	0.04751	0.5362		0.3312	0.1695	0.05078		-0.2306	0.3581	0.5196		-0.363	0.1797	0.04343		0.2022	0.2555	0.4288		2.293	1.671	0.1701		0.1824	0.1293	0.1582
A2BP1	16	rs74921464	7129500	G	8836	-0.03584	0.05797	0.5364		-0.2385	0.2069	0.249		0.07878	0.4363	0.8567		0.8147	0.2192	0.0002027		-0.3172	0.3117	0.3089		-3.594	2.039	0.07806		-0.139	0.1578	0.3784
A2BP1	16	rs78957223	6554210	C	8836	-0.07844	0.1269	0.5366		0.898	0.453	0.04749		-0.3852	0.9537	0.6863		0.0102	0.4807	0.9831		0.848	0.6826	0.2142		-5.955	4.469	0.1827		-0.03752	0.3454	0.9135
LDLRAD4	18	rs1812468	13504092	T	8583	-0.03302	0.05343	0.5367		0.4404	0.1907	0.02095		-0.1908	0.4011	0.6344		-0.05365	0.202	0.7905		0.6332	0.2873	0.02756		4.018	1.889	0.03341		-0.07645	0.1452	0.5986
A2BP1	16	rs12149686	7732063	A	8836	-0.03448	0.05598	0.538		-0.05834	0.1999	0.7703		-0.969	0.4215	0.02152		-0.01771	0.2119	0.9334		0.04373	0.3011	0.8845		-3.893	1.97	0.04812		0.08517	0.1524	0.5763
A2BP1	16	rs8182140	7236351	G	8836	0.05318	0.08642	0.5383		0.05433	0.3085	0.8602		0.3936	0.6509	0.5453		-0.6618	0.327	0.04298		-0.3601	0.4648	0.4385		5.762	3.04	0.05812		0.2505	0.2352	0.2868
A2BP1	16	rs8054105	6840765	G	8836	0.02911	0.04744	0.5394		0.3491	0.1693	0.03921		-0.2673	0.3576	0.4547		-0.2836	0.1795	0.1141		0.2452	0.2551	0.3364		2.046	1.669	0.2203		0.179	0.1291	0.1655
A2BP1	16	rs138610622	6741148	A	8836	-0.1217	0.1987	0.5401		-0.1353	0.7094	0.8488		-4.244	1.502	0.004722		0.4766	0.752	0.5263		0.2263	1.069	0.8323		4.275	6.993	0.5409		0.1505	0.5408	0.7808
A2BP1	16	rs12934509	6786363	A	8836	-0.03003	0.04913	0.541		-0.3616	0.1753	0.03918		0.01499	0.3707	0.9677		-0.2071	0.1859	0.2652		-0.3012	0.2642	0.2542		4.081	1.728	0.0182		-0.177	0.1337	0.1855
A2BP1	16	rs12917899	7144123	A	8836	0.04323	0.07073	0.5411		-0.1279	0.2525	0.6124		-0.1201	0.534	0.8221		-0.7303	0.2675	0.006348		0.4107	0.3803	0.2803		6.209	2.488	0.01258		0.1586	0.1925	0.4099
A2BP1	16	rs12445034	7547547	T	8836	0.04418	0.07232	0.5412		0.2477	0.2582	0.3374		1.182	0.5441	0.02991		0.06977	0.2737	0.7988		0.06799	0.389	0.8612		0.3844	2.545	0.8799		0.1376	0.1969	0.4846
A2BP1	16	rs12923619	7011318	G	8836	0.0285	0.04672	0.5419		0.2362	0.1667	0.1567		0.009844	0.3518	0.9777		0.1399	0.1768	0.4289		0.5169	0.2512	0.03962		0.1649	1.644	0.9201		0.1497	0.1271	0.239
A2BP1	16	rs75204198	7072445	T	8836	-0.03455	0.05667	0.5421		-0.2455	0.2023	0.2249		-0.1181	0.427	0.782		0.6954	0.2143	0.001179		-0.3789	0.3047	0.2137		-4.46	1.993	0.0253		-0.1359	0.1542	0.3781
A2BP1	16	rs4786982	7270926	A	8836	-0.0484	0.07996	0.545		0.4695	0.2854	0.1		-0.2018	0.6032	0.738		0.6174	0.3025	0.0413		0.687	0.43	0.1101		-0.4254	2.814	0.8798		-0.09779	0.2177	0.6534
A2BP1	16	rs2346248	7103037	T	8836	0.02848	0.04718	0.5461		0.3212	0.1684	0.05647		0.03499	0.3549	0.9215		-0.2701	0.1785	0.1302		0.5843	0.2536	0.02127		1.437	1.66	0.3867		0.1046	0.1284	0.4154
A2BP1	16	rs11861457	7011035	T	8836	0.0282	0.04675	0.5463		0.2284	0.1668	0.171		0.01601	0.352	0.9637		0.1478	0.1769	0.4033		0.5076	0.2513	0.04343		0.009559	1.645	0.9954		0.1504	0.1272	0.2373
A2BP1	16	rs36114664	7011546	C	8836	0.02816	0.04672	0.5468		0.2464	0.1668	0.1396		0.01908	0.3519	0.9568		0.1506	0.1768	0.3943		0.5305	0.2512	0.03473		0.1352	1.644	0.9345		0.1494	0.1272	0.2401
A2BP1	16	rs12448059	7546855	G	8836	0.04273	0.07095	0.547		0.2272	0.2533	0.3697		1.17	0.5341	0.02856		0.02801	0.2685	0.9169		0.07727	0.3816	0.8395		0.5261	2.497	0.8331		0.1156	0.1932	0.5494
A2BP1	16	rs74008710	7125148	C	8836	0.1279	0.2128	0.548		0.8346	0.7615	0.2731		0.434	1.61	0.7875		-0.3916	0.8055	0.6269		2.259	1.147	0.04893		-0.3406	7.49	0.9637		0.2737	0.5792	0.6365
A2BP1	16	rs74008711	7125225	A	8836	0.1279	0.2128	0.548		0.8346	0.7615	0.2731		0.434	1.61	0.7875		-0.3916	0.8055	0.6269		2.259	1.147	0.04893		-0.3406	7.49	0.9637		0.2737	0.5792	0.6365
A2BP1	16	rs74008723	7138041	A	8836	0.1364	0.2271	0.5481		0.6878	0.8128	0.3975		0.2614	1.722	0.8794		-0.2616	0.8594	0.7609		2.598	1.224	0.03389		-2.484	7.992	0.7559		0.2553	0.618	0.6795
A2BP1	16	rs80145435	6482515	G	8836	0.04024	0.06713	0.5489		0.01599	0.2396	0.9468		0.5054	0.5055	0.3175		0.5092	0.2539	0.04496		0.6355	0.361	0.07835		-0.8569	2.362	0.7168		0.06542	0.1827	0.7203
A2BP1	16	rs76758850	6482758	C	8836	0.04024	0.06713	0.5489		0.01599	0.2396	0.9468		0.5054	0.5055	0.3175		0.5092	0.2539	0.04496		0.6355	0.361	0.07835		-0.8569	2.362	0.7168		0.06542	0.1827	0.7203
A2BP1	16	rs191022226	7098493	A	8836	-0.03035	0.05086	0.5506		-0.3	0.1815	0.09847		-0.1703	0.3833	0.6567		0.5279	0.1924	0.006087		-0.7262	0.2734	0.007922		-2.341	1.79	0.1909		-0.1877	0.1384	0.1751
A2BP1	16	rs6500952	7436451	C	8836	0.03192	0.05353	0.551		0.1463	0.1911	0.4438		-0.7119	0.4027	0.07713		0.07759	0.2026	0.7017		0.2299	0.2879	0.4246		4.172	1.883	0.02675		-0.01819	0.1457	0.9006
A2BP1	16	rs10775353	6721292	T	8836	-0.02837	0.04763	0.5514		-0.0841	0.17	0.6209		0.2677	0.3598	0.4569		0.3577	0.1802	0.0472		0.07323	0.2562	0.775		-1.018	1.676	0.5438		0.02422	0.1297	0.8518
A2BP1	16	rs12921505	7117550	T	8836	-0.02938	0.04933	0.5514		-0.2146	0.1761	0.2232		-0.2945	0.3717	0.4282		0.4015	0.1866	0.03149		-0.02547	0.2654	0.9236		-1.415	1.736	0.415		-0.07899	0.1343	0.5564
A2BP1	16	rs9925106	7291268	T	8836	-0.02936	0.04939	0.5523		-0.02248	0.1763	0.8985		-0.3952	0.3727	0.289		0.3994	0.1869	0.03259		0.09983	0.2656	0.7071		-1.827	1.738	0.2932		-0.05652	0.1345	0.6743
A2BP1	16	rs887862	6763793	C	8836	0.02843	0.04788	0.5527		0.4519	0.1709	0.008202		0.2231	0.3607	0.5362		-0.0316	0.1812	0.8616		0.4389	0.2575	0.08837		0.3647	1.685	0.8287		0.08251	0.1304	0.5268
A2BP1	16	rs12596805	6792294	A	8836	-0.0327	0.05513	0.5531		0.4876	0.1967	0.01322		-0.6301	0.4152	0.1292		0.1767	0.2086	0.3969		0.2335	0.2965	0.4309		-1.924	1.94	0.3213		-0.04389	0.1501	0.77
A2BP1	16	rs7197220	6666655	A	8836	0.0277	0.04696	0.5553		0.1892	0.1676	0.2591		-0.8697	0.3538	0.01398		0.129	0.1777	0.4678		0.1878	0.2526	0.4571		-1.406	1.653	0.3948		-0.007292	0.1279	0.9545
A2BP1	16	rs8064011	7080084	A	8836	-0.04257	0.07217	0.5553		-0.08806	0.2576	0.7325		-0.3564	0.5448	0.5131		-0.3082	0.2731	0.2591		0.3261	0.3881	0.4009		5.381	2.539	0.03407		-0.01509	0.1964	0.9388
A2BP1	16	rs13330327	6996135	G	8836	0.0386	0.0657	0.5569		-0.5352	0.2345	0.02249		0.4146	0.496	0.4032		-0.207	0.2486	0.4051		-0.4522	0.3533	0.2006		-2.428	2.312	0.2936		-0.01379	0.1789	0.9386
A2BP1	16	rs961931	6480490	G	8836	0.0394	0.06707	0.557		0.01975	0.2394	0.9342		0.4876	0.5051	0.3344		0.5097	0.2537	0.04455		0.6583	0.3606	0.06799		-0.7115	2.36	0.763		0.07055	0.1825	0.6992
A2BP1	16	rs6500891	7010298	A	8836	0.02741	0.04681	0.5583		0.2353	0.1671	0.1591		0.04507	0.3525	0.8983		0.1301	0.1771	0.4627		0.5295	0.2517	0.03543		0.3178	1.647	0.847		0.1501	0.1274	0.2388
A2BP1	16	rs2795568	6488116	C	8836	0.03975	0.06791	0.5584		0.02511	0.2424	0.9175		0.5562	0.5114	0.2769		0.5236	0.2569	0.04153		0.5938	0.3652	0.1039		-0.772	2.389	0.7466		0.1128	0.1848	0.5415
A2BP1	16	rs56386985	7454684	G	8836	-0.03461	0.05941	0.5602		-0.4253	0.212	0.04491		0.1053	0.4475	0.8139		0.2015	0.2248	0.3702		-0.4168	0.3195	0.192		-5.557	2.09	0.007841		-0.05322	0.1617	0.7421
A2BP1	16	rs768295	6786935	G	8836	-0.0321	0.0552	0.5609		0.4695	0.197	0.01718		-0.5835	0.4156	0.1603		0.1913	0.2089	0.3598		0.1981	0.2968	0.5045		-1.516	1.942	0.4351		-0.03637	0.1503	0.8088
A2BP1	16	rs11648630	7289342	A	8836	-0.02771	0.0477	0.5612		-0.01791	0.1703	0.9162		-0.2403	0.3596	0.504		0.4037	0.1804	0.02529		0.0889	0.2565	0.7289		-1.688	1.678	0.3147		-0.09946	0.1298	0.4437
A2BP1	16	rs11643961	7289419	G	8836	-0.02771	0.0477	0.5612		-0.01791	0.1703	0.9162		-0.2403	0.3596	0.504		0.4037	0.1804	0.02529		0.0889	0.2565	0.7289		-1.688	1.678	0.3147		-0.09946	0.1298	0.4437
A2BP1	16	rs9923183	7117535	T	8836	-0.02881	0.0496	0.5613		-0.2478	0.177	0.1617		-0.1621	0.3737	0.6646		0.4118	0.1876	0.0282		-0.07005	0.2668	0.7929		-1.034	1.745	0.5535		-0.06753	0.135	0.6169
A2BP1	16	rs9930139	7289570	C	8836	-0.02772	0.04771	0.5613		-0.01177	0.1703	0.9449		-0.2365	0.3597	0.5109		0.4098	0.1805	0.02321		0.0899	0.2566	0.7261		-1.757	1.679	0.2952		-0.09371	0.1299	0.4706
A2BP1	16	rs75620378	6719479	A	8836	-0.117	0.2015	0.5616		-0.05864	0.7195	0.935		-4.102	1.524	0.007111		0.4152	0.7626	0.5862		0.4066	1.084	0.7076		5.239	7.091	0.4601		0.1918	0.5484	0.7266
A2BP1	16	rs2061815	7070643	T	8836	-0.033	0.05692	0.5621		-0.215	0.2032	0.2901		-0.07386	0.4289	0.8633		0.7591	0.2152	0.000423		-0.2951	0.3061	0.3351		-4.713	2.002	0.0186		-0.1454	0.1549	0.3478
A2BP1	16	rs8044429	7010312	G	8836	0.02715	0.04686	0.5624		0.2446	0.1673	0.1437		0.07652	0.3529	0.8283		0.1363	0.1773	0.4423		0.549	0.2519	0.02936		0.4029	1.649	0.807		0.1489	0.1275	0.243
A2BP1	16	rs78673597	7073486	G	8836	-0.03288	0.05679	0.5626		-0.2366	0.2027	0.2431		-0.09271	0.4277	0.8284		0.6985	0.2148	0.001148		-0.369	0.3054	0.2269		-4.425	1.998	0.02678		-0.1274	0.1545	0.4097
A2BP1	16	rs17664315	6667295	G	8836	0.0272	0.04704	0.5631		0.1904	0.1679	0.2569		-0.8266	0.3543	0.01968		0.1326	0.178	0.4563		0.1496	0.253	0.5544		-1.005	1.655	0.5436		-0.01018	0.1281	0.9366
A2BP1	16	rs17665171	6681184	G	8836	-0.03282	0.0568	0.5633		0.08071	0.2028	0.6906		-1.358	0.4288	0.00155		-0.009196	0.2149	0.9659		-0.1526	0.3055	0.6173		1.768	1.998	0.3763		-0.2206	0.1546	0.1538
A2BP1	16	rs34752464	7011465	C	8836	0.02701	0.04673	0.5633		0.249	0.1668	0.1354		0.04334	0.3519	0.902		0.1581	0.1768	0.3714		0.5308	0.2512	0.03465		0.1083	1.644	0.9475		0.1485	0.1272	0.243
A2BP1	16	rs8046695	6541389	C	8836	-0.04333	0.07501	0.5635		-0.5541	0.2677	0.03851		0.684	0.5656	0.2266		-0.2254	0.2838	0.4271		-0.9561	0.4033	0.01778		-0.4619	2.64	0.8611		-0.2144	0.2042	0.2937
A2BP1	16	rs9930749	7615315	G	8836	0.03102	0.05376	0.564		-0.1025	0.1919	0.5932		-0.8907	0.4052	0.02796		-0.2152	0.2034	0.2902		0.2221	0.2891	0.4424		1.724	1.892	0.3622		-0.03745	0.1463	0.798
A2BP1	16	rs4381619	7116938	A	8836	-0.02861	0.04962	0.5643		-0.255	0.1771	0.15		-0.2042	0.3739	0.5849		0.4068	0.1877	0.03027		-0.08746	0.2669	0.7432		-1.023	1.746	0.5579		-0.06905	0.1351	0.6092
A2BP1	16	rs9941056	7117018	T	8836	-0.02861	0.04962	0.5643		-0.255	0.1771	0.15		-0.2042	0.3739	0.5849		0.4068	0.1877	0.03027		-0.08746	0.2669	0.7432		-1.023	1.746	0.5579		-0.06905	0.1351	0.6092
A2BP1	16	rs117452889	7267003	T	8836	-0.0447	0.0776	0.5646		0.5701	0.277	0.03958		-0.04764	0.5849	0.9351		0.6782	0.2936	0.02091		0.8783	0.4173	0.03532		-0.698	2.731	0.7983		-0.07455	0.2113	0.7242
A2BP1	16	rs59959249	7120804	T	8836	0.1226	0.2128	0.5647		0.7973	0.7615	0.2952		0.4081	1.61	0.7999		-0.3796	0.8055	0.6375		2.256	1.147	0.04925		-0.7552	7.49	0.9197		0.2627	0.5792	0.6501
A2BP1	16	rs9302834	7067889	G	8836	-0.02631	0.04588	0.5663		-0.1819	0.1638	0.2668		-0.05517	0.3458	0.8732		0.3829	0.1736	0.02742		-0.508	0.2467	0.03954		-4.34	1.614	0.007182		-0.0965	0.1249	0.4397
A2BP1	16	rs12932144	7083757	C	8836	0.02736	0.0478	0.5671		0.2988	0.1706	0.07998		0.1238	0.3597	0.7307		-0.3609	0.1809	0.04599		0.4709	0.2571	0.06701		2.05	1.682	0.2228		0.1099	0.1302	0.3987
A2BP1	16	rs34712974	7084345	A	8836	0.02736	0.0478	0.5671		0.2988	0.1706	0.07998		0.1238	0.3597	0.7307		-0.3609	0.1809	0.04599		0.4709	0.2571	0.06701		2.05	1.682	0.2228		0.1099	0.1302	0.3987
A2BP1	16	rs34469360	7084514	G	8836	0.02736	0.0478	0.5671		0.2988	0.1706	0.07998		0.1238	0.3597	0.7307		-0.3609	0.1809	0.04599		0.4709	0.2571	0.06701		2.05	1.682	0.2228		0.1099	0.1302	0.3987
A2BP1	16	rs8060768	6541189	C	8836	-0.04296	0.07507	0.5672		-0.5456	0.2679	0.04177		0.6555	0.566	0.2468		-0.2102	0.2841	0.4594		-0.9614	0.4036	0.01725		-0.4338	2.642	0.8696		-0.2164	0.2043	0.2896
A2BP1	16	rs78662245	6476706	C	8836	0.03838	0.06715	0.5676		0.02678	0.2397	0.911		0.4865	0.5057	0.336		0.5083	0.254	0.04539		0.662	0.361	0.06676		-0.6536	2.362	0.782		0.07329	0.1827	0.6884
A2BP1	16	rs181892059	6541210	T	8836	0.1316	0.2306	0.5683		-1.103	0.8234	0.1805		1.779	1.746	0.3082		0.5915	0.8729	0.498		-3.002	1.24	0.01553		-0.8094	8.117	0.9206		0.2077	0.6277	0.7407
A2BP1	16	rs149752235	6724612	T	8836	-0.1168	0.2047	0.5684		0.96	0.7309	0.1891		-1.18	1.553	0.4474		-0.9763	0.7748	0.2077		2.294	1.101	0.03722		16.37	7.203	0.02307		-0.5302	0.5572	0.3413
A2BP1	16	rs1861036	6696076	A	8836	0.02759	0.04839	0.5686		0.006788	0.1728	0.9687		-0.8284	0.3641	0.02292		0.03013	0.1831	0.8693		-0.09492	0.2603	0.7153		-1.319	1.703	0.4387		-0.04935	0.1318	0.7081
A2BP1	16	rs12709156	6838956	G	8836	0.027	0.04748	0.5695		0.3351	0.1694	0.04798		-0.2372	0.358	0.5075		-0.352	0.1796	0.05003		0.2104	0.2553	0.4098		2.287	1.67	0.1709		0.1786	0.1292	0.1669
A2BP1	16	rs7186590	6481975	T	8836	0.03811	0.06707	0.5699		0.02632	0.2394	0.9125		0.492	0.5051	0.33		0.5085	0.2537	0.04506		0.6399	0.3606	0.07604		-0.8562	2.36	0.7167		0.05864	0.1825	0.748
A2BP1	16	rs11077085	6811539	T	8836	-0.06316	0.1113	0.5705		-0.4993	0.3972	0.2088		-0.4126	0.8352	0.6213		-1.066	0.4212	0.01141		-0.07876	0.5985	0.8953		7.776	3.917	0.04715		-0.1218	0.3028	0.6874
A2BP1	16	rs8046734	6541456	A	8836	-0.04251	0.07502	0.5709		-0.5507	0.2678	0.03976		0.6923	0.5657	0.2211		-0.2325	0.2839	0.4129		-0.9534	0.4034	0.01812		-0.4457	2.64	0.8659		-0.2137	0.2042	0.2953
A2BP1	16	rs77075754	6479187	G	8836	0.038	0.06708	0.571		0.02012	0.2394	0.933		0.4825	0.5051	0.3395		0.5138	0.2537	0.04288		0.6459	0.3607	0.07337		-0.6904	2.36	0.7699		0.06551	0.1826	0.7197
A2BP1	16	rs80299164	6480148	C	8836	0.038	0.06708	0.571		0.02012	0.2394	0.933		0.4825	0.5051	0.3395		0.5138	0.2537	0.04288		0.6459	0.3607	0.07337		-0.6904	2.36	0.7699		0.06551	0.1826	0.7197
A2BP1	16	rs79685543	6480285	A	8836	0.038	0.06708	0.571		0.02012	0.2394	0.933		0.4825	0.5051	0.3395		0.5138	0.2537	0.04288		0.6459	0.3607	0.07337		-0.6904	2.36	0.7699		0.06551	0.1826	0.7197
A2BP1	16	rs75290374	7268724	C	8836	-0.04526	0.07999	0.5715		0.4662	0.2855	0.1026		-0.3311	0.6034	0.5832		0.6185	0.3026	0.04102		0.6609	0.4302	0.1245		-0.3506	2.815	0.9009		-0.09581	0.2178	0.6601
A2BP1	16	rs2346254	7115463	C	8836	-0.02803	0.04961	0.572		-0.2709	0.1771	0.1261		-0.248	0.3737	0.507		0.3796	0.1877	0.04313		-0.1037	0.2668	0.6975		-0.8231	1.746	0.6373		-0.07277	0.135	0.59
A2BP1	16	rs75916887	6655473	G	8836	-0.09618	0.1706	0.573		-1.543	0.609	0.01128		0.407	1.295	0.7533		-0.4129	0.6457	0.5226		-3.116	0.9172	0.0006829		-0.3502	6.005	0.9535		-0.6462	0.465	0.1646
A2BP1	16	rs8051460	7437439	G	8836	-0.06242	0.1107	0.573		0.5035	0.3949	0.2024		-0.2914	0.8325	0.7264		-0.954	0.4185	0.02266		0.3737	0.595	0.53		0.5479	3.893	0.8881		-0.2124	0.3012	0.4807
A2BP1	16	rs77819643	7079301	A	8836	-0.02728	0.04845	0.5734		-0.2048	0.173	0.2364		-0.04504	0.3651	0.9018		0.6801	0.1833	0.0002077		-0.4719	0.2606	0.07019		-3.332	1.705	0.05073		-0.1789	0.1319	0.175
A2BP1	16	rs117461192	6770611	A	8836	0.1002	0.1783	0.5741		0.1545	0.6357	0.8079		2.293	1.333	0.08537		-1.357	0.6737	0.0441		0.9162	0.9577	0.3388		6.23	6.266	0.3201		0.5402	0.4846	0.2649
A2BP1	16	rs4267322	7434250	A	8836	0.03034	0.054	0.5742		0.1079	0.1928	0.5758		-0.7736	0.4062	0.05685		0.1041	0.2043	0.6106		0.1804	0.2904	0.5345		3.855	1.9	0.04246		-0.004901	0.147	0.9734
A2BP1	16	rs35154282	6839121	G	8836	0.02665	0.04748	0.5746		0.341	0.1695	0.04425		-0.2375	0.358	0.5072		-0.3507	0.1796	0.05095		0.2167	0.2554	0.3962		2.279	1.67	0.1726		0.178	0.1292	0.1683
A2BP1	16	rs9922917	7117241	T	8836	-0.02782	0.04959	0.5747		-0.2537	0.177	0.1519		-0.1623	0.3736	0.664		0.4119	0.1876	0.02814		-0.08254	0.2667	0.757		-1.019	1.745	0.5594		-0.06224	0.135	0.6447
A2BP1	16	rs9930626	7117343	C	8836	-0.02782	0.04959	0.5747		-0.2537	0.177	0.1519		-0.1623	0.3736	0.664		0.4119	0.1876	0.02814		-0.08254	0.2667	0.757		-1.019	1.745	0.5594		-0.06224	0.135	0.6447
A2BP1	16	rs9930633	7117356	C	8836	-0.02782	0.04959	0.5747		-0.2537	0.177	0.1519		-0.1623	0.3736	0.664		0.4119	0.1876	0.02814		-0.08254	0.2667	0.757		-1.019	1.745	0.5594		-0.06224	0.135	0.6447
A2BP1	16	rs74007109	6902074	T	8836	-0.07793	0.1392	0.5755		0.07189	0.4969	0.885		-1.423	1.052	0.1763		0.4518	0.5267	0.391		-0.6111	0.7485	0.4143		-11.53	4.896	0.01855		-0.4263	0.3787	0.2604
SLC9C2	1	rs190870441	173568389	G	8836	-0.106	0.1895	0.5758		-1.447	0.6774	0.03273		-1.055	1.422	0.4583		0.2581	0.717	0.7189		-3.032	1.02	0.002973		-2.79	6.667	0.6756		-0.5631	0.5156	0.2747
A2BP1	16	rs77984219	6431824	T	8836	-0.08676	0.1553	0.5764		-0.2213	0.5544	0.6898		1.466	1.167	0.2092		1.393	0.5875	0.01775		-0.08529	0.8353	0.9187		-6.277	5.465	0.2507		0.06306	0.4231	0.8815
A2BP1	16	rs9788934	7012472	C	8836	0.02608	0.04671	0.5767		0.2354	0.1667	0.1581		0.03205	0.3518	0.9274		0.1572	0.1767	0.3738		0.5026	0.2512	0.04539		0.05574	1.644	0.9729		0.1474	0.1271	0.2462
A2BP1	16	rs6500889	7010277	C	8836	0.02613	0.04682	0.5768		0.2333	0.1671	0.1626		0.04311	0.3525	0.9027		0.1322	0.1772	0.4556		0.5288	0.2517	0.0357		0.3061	1.647	0.8526		0.1471	0.1274	0.2485
A2BP1	16	rs6500890	7010282	G	8836	0.02613	0.04682	0.5768		0.2333	0.1671	0.1626		0.04311	0.3525	0.9027		0.1322	0.1772	0.4556		0.5288	0.2517	0.0357		0.3061	1.647	0.8526		0.1471	0.1274	0.2485
A2BP1	16	rs78568411	7059650	G	8836	0.02667	0.04789	0.5777		0.3216	0.1709	0.05994		0.0568	0.3605	0.8748		-0.2317	0.1812	0.2011		0.603	0.2575	0.01922		2.139	1.685	0.2044		0.09604	0.1304	0.4614
A2BP1	16	rs12709175	7141182	C	8836	0.03107	0.05581	0.5777		-0.1016	0.1992	0.6102		0.07117	0.4205	0.8656		-0.5081	0.2111	0.01611		0.1243	0.3001	0.6788		3.95	1.963	0.04426		0.1486	0.1519	0.3278
A2BP1	16	rs11077060	6690367	G	8836	-0.04465	0.08034	0.5784		-0.1107	0.2867	0.6995		-1.205	0.6074	0.04721		-0.0752	0.3039	0.8046		-0.3068	0.4319	0.4775		1.837	2.826	0.5158		0.07957	0.2186	0.7159
A2BP1	16	rs56368623	6996314	G	8836	0.03653	0.06572	0.5784		-0.5277	0.2345	0.02449		0.4231	0.4962	0.3939		-0.1999	0.2487	0.4214		-0.4506	0.3534	0.2024		-2.447	2.312	0.2899		-0.01319	0.1789	0.9412
A2BP1	16	rs77625382	6084645	C	8836	-0.05488	0.09878	0.5785		-0.9256	0.3524	0.008635		-0.9268	0.7431	0.2124		0.733	0.3736	0.0498		-1.476	0.5309	0.005455		2.544	3.475	0.464		0.02877	0.2689	0.9148
A2BP1	16	rs68135175	7011677	G	8836	0.02594	0.04672	0.5787		0.2245	0.1667	0.1781		-0.006033	0.3518	0.9863		0.1522	0.1767	0.3891		0.4954	0.2512	0.04858		0.1114	1.644	0.946		0.1457	0.1271	0.2518
A2BP1	16	rs10445035	7206221	A	8836	-0.02598	0.04682	0.5789		-0.02056	0.1671	0.9021		-0.07527	0.3528	0.8311		0.2041	0.1771	0.2492		-0.2085	0.2517	0.4076		-3.269	1.647	0.04718		-0.08928	0.1274	0.4836
A2BP1	16	rs28787107	6806931	G	8836	0.02637	0.04752	0.579		-0.3843	0.1696	0.0235		-0.2021	0.3585	0.5729		-0.2147	0.1798	0.2325		-0.2213	0.2556	0.3867		4.237	1.672	0.01128		0.04724	0.1294	0.715
A2BP1	16	rs62016372	7011590	T	8836	0.02581	0.04672	0.5807		0.2433	0.1668	0.1446		0.00696	0.3518	0.9842		0.138	0.1768	0.4351		0.5326	0.2512	0.03402		0.2173	1.644	0.8948		0.1514	0.1272	0.2338
A2BP1	16	rs147656733	7071307	C	8836	-0.03122	0.05659	0.5811		-0.2004	0.202	0.3211		-0.0056	0.4266	0.9895		0.774	0.214	0.0002995		-0.1987	0.3043	0.5138		-4.46	1.991	0.02509		-0.07302	0.154	0.6354
A2BP1	16	rs11865424	7011882	G	8836	0.02564	0.04671	0.5831		0.2369	0.1667	0.1554		0.03409	0.3518	0.9228		0.1601	0.1767	0.365		0.5047	0.2512	0.04454		0.06618	1.644	0.9679		0.1461	0.1271	0.2504
A2BP1	16	rs62016373	7011614	A	8836	0.02563	0.04672	0.5833		0.2284	0.1667	0.1707		-0.006824	0.3518	0.9845		0.1566	0.1768	0.3756		0.5027	0.2512	0.04537		0.06642	1.644	0.9678		0.1445	0.1271	0.2558
A2BP1	16	rs9930092	7012136	T	8836	0.02562	0.04672	0.5834		0.2372	0.1667	0.1549		0.03091	0.3518	0.93		0.1629	0.1768	0.3568		0.5022	0.2512	0.04558		0.1099	1.644	0.9467		0.1444	0.1271	0.2561
A2BP1	16	rs12445037	7270769	A	8836	-0.02616	0.04773	0.5836		0.1757	0.1704	0.3023		0.165	0.3597	0.6465		0.395	0.1806	0.0287		0.4395	0.2567	0.08687		-1.498	1.679	0.3723		-0.1075	0.1299	0.408
A2BP1	16	rs12922522	7096483	C	8836	0.02569	0.04698	0.5845		0.2807	0.1677	0.0942		-0.0214	0.3535	0.9517		-0.2711	0.1778	0.1273		0.5288	0.2526	0.03632		1.3	1.653	0.4316		0.101	0.1279	0.4299
A2BP1	16	rs55863640	7138595	T	8836	0.1258	0.2301	0.5845		0.8521	0.8235	0.3008		0.06778	1.736	0.9689		-0.427	0.8707	0.6239		2.657	1.24	0.03222		-4.087	8.096	0.6137		0.3813	0.6261	0.5426
A2BP1	16	rs9923085	7190848	A	8836	-0.02567	0.04697	0.5847		-0.07	0.1676	0.6763		-0.04114	0.3538	0.9074		0.1404	0.1777	0.4296		-0.2917	0.2525	0.2482		-3.259	1.652	0.04859		-0.08749	0.1279	0.4938
A2BP1	16	rs181168743	7314714	A	8836	-0.1256	0.2299	0.5849		-0.04782	0.8209	0.9536		1.134	1.735	0.5135		-0.4434	0.8702	0.6104		-0.5834	1.237	0.6371		16.72	8.09	0.03874		-0.05591	0.6258	0.9288
A2BP1	16	rs117832290	6588710	G	8836	0.06014	0.1102	0.5853		-0.9963	0.3933	0.01132		0.5699	0.8297	0.4922		0.2577	0.4171	0.5367		-0.9435	0.5927	0.1114		2.242	3.878	0.5633		-0.1742	0.2999	0.5613
A2BP1	16	rs7200531	6991301	T	8836	0.03755	0.06898	0.5862		-0.5467	0.2462	0.0264		0.06831	0.5202	0.8955		-0.2396	0.261	0.3586		-0.4546	0.3709	0.2204		-1.309	2.427	0.5896		0.02274	0.1878	0.9036
A2BP1	16	rs58745545	6691790	C	8836	-0.02913	0.05356	0.5866		0.09249	0.1912	0.6286		-1.164	0.4037	0.003954		0.1456	0.2027	0.4724		-0.1716	0.288	0.5514		-0.2231	1.885	0.9058		-0.1833	0.1458	0.2088
A2BP1	16	rs17737220	7178512	C	8836	-0.02554	0.04699	0.5868		0.01349	0.1677	0.9359		-0.1641	0.3539	0.643		-0.4717	0.1777	0.007979		0.002083	0.2527	0.9934		4.238	1.653	0.01036		-0.04813	0.1279	0.7067
A2BP1	16	rs2029625	7059649	A	8836	0.02603	0.04791	0.5869		0.3142	0.171	0.0662		0.06314	0.3606	0.861		-0.2289	0.1813	0.2067		0.5856	0.2576	0.02303		2.144	1.686	0.2034		0.09912	0.1304	0.4472
A2BP1	16	rs62018367	7079258	T	8836	-0.02569	0.04727	0.5869		-0.276	0.1688	0.1019		-0.1235	0.3562	0.7288		0.4406	0.1788	0.01376		-0.7139	0.2542	0.004986		-4.211	1.663	0.01135		-0.1799	0.1287	0.1621
A2BP1	16	rs75013329	7270255	C	8836	-0.04344	0.07999	0.5871		0.4574	0.2855	0.1092		-0.3407	0.6034	0.5724		0.6093	0.3026	0.0441		0.6543	0.4302	0.1283		-0.323	2.815	0.9086		-0.0859	0.2178	0.6934
A2BP1	16	rs79694593	7270396	C	8836	-0.04344	0.07999	0.5871		0.4574	0.2855	0.1092		-0.3407	0.6034	0.5724		0.6093	0.3026	0.0441		0.6543	0.4302	0.1283		-0.323	2.815	0.9086		-0.0859	0.2178	0.6934
A2BP1	16	rs79266167	7270408	C	8836	-0.04344	0.07999	0.5871		0.4574	0.2855	0.1092		-0.3407	0.6034	0.5724		0.6093	0.3026	0.0441		0.6543	0.4302	0.1283		-0.323	2.815	0.9086		-0.0859	0.2178	0.6934
A2BP1	16	rs1478727	7065508	G	8836	-0.04026	0.07417	0.5872		-0.1468	0.2648	0.5793		-0.5134	0.5603	0.3596		-0.3681	0.2806	0.1897		0.1897	0.3989	0.6344		5.359	2.609	0.04		-0.0354	0.2019	0.8608
A2BP1	16	rs12926305	7116001	A	8836	-0.02693	0.04962	0.5872		-0.2636	0.1771	0.1367		-0.2444	0.3738	0.5132		0.3794	0.1877	0.04328		-0.1008	0.2669	0.7057		-0.8197	1.746	0.6387		-0.0697	0.1351	0.6058
A2BP1	16	rs2169852	7116263	C	8836	-0.02693	0.04962	0.5872		-0.2636	0.1771	0.1367		-0.2444	0.3738	0.5132		0.3794	0.1877	0.04328		-0.1008	0.2669	0.7057		-0.8197	1.746	0.6387		-0.0697	0.1351	0.6058
A2BP1	16	rs4622529	7116439	T	8836	-0.02693	0.04962	0.5872		-0.2636	0.1771	0.1367		-0.2444	0.3738	0.5132		0.3794	0.1877	0.04328		-0.1008	0.2669	0.7057		-0.8197	1.746	0.6387		-0.0697	0.1351	0.6058
A2BP1	16	rs1873705	7000800	T	8836	0.03563	0.06587	0.5886		-0.4876	0.2351	0.03809		0.3525	0.4974	0.4785		-0.2041	0.2492	0.413		-0.3768	0.3542	0.2874		-2.177	2.318	0.3475		-0.01821	0.1793	0.9191
A2BP1	16	rs9931919	7096788	T	8836	0.02537	0.04697	0.589		0.2761	0.1676	0.09958		-0.01953	0.3534	0.9559		-0.2717	0.1777	0.1263		0.5216	0.2525	0.03889		1.297	1.653	0.4324		0.1005	0.1279	0.4319
A2BP1	16	rs139586748	6588072	A	8836	0.05946	0.1103	0.5897		-0.9885	0.3935	0.01202		0.5744	0.8302	0.489		0.264	0.4173	0.527		-0.9348	0.593	0.115		2.301	3.88	0.5532		-0.181	0.3001	0.5464
A2BP1	16	rs74681607	6496694	G	8836	0.04325	0.08024	0.5899		0.1481	0.2864	0.6051		0.1381	0.6051	0.8195		0.3159	0.3035	0.298		0.9346	0.4313	0.03027		-0.4226	2.823	0.881		0.2156	0.2183	0.3234
A2BP1	16	rs1861037	6695776	A	8836	-0.02637	0.04896	0.5901		0.02208	0.1748	0.8995		-1.009	0.3686	0.006198		0.1616	0.1853	0.3832		-0.1333	0.2633	0.6126		-1.527	1.723	0.3756		-0.1758	0.1333	0.1873
A2BP1	16	rs1558566	6744219	A	8836	-0.02516	0.04676	0.5905		-0.05395	0.167	0.7466		-0.3397	0.3525	0.3352		0.3701	0.177	0.03649		0.2666	0.2515	0.2893		-0.8186	1.646	0.6189		0.05163	0.1273	0.6851
A2BP1	16	rs3785227	7694602	G	8836	0.02872	0.0535	0.5913		0.2323	0.1909	0.2238		-0.9059	0.4028	0.02456		-0.05271	0.2024	0.7945		0.5816	0.2876	0.04315		-1.042	1.882	0.5799		0.01311	0.1456	0.9282
A2BP1	16	rs34953142	7117515	C	8836	-0.02651	0.04947	0.592		-0.2014	0.1766	0.2542		-0.1927	0.3728	0.6053		0.3938	0.1872	0.03539		0.009201	0.2661	0.9724		-1.032	1.741	0.5531		-0.05627	0.1347	0.6761
A2BP1	16	rs56171169	6985063	C	8836	0.03444	0.0643	0.5923		-0.4536	0.2295	0.04813		0.5	0.4854	0.3031		-0.1784	0.2433	0.4634		-0.3016	0.3458	0.3831		-0.8817	2.263	0.6968		-0.00054	0.175	0.9975
SLC9C2	1	rs192189646	173550347	G	8836	-0.1015	0.1898	0.5928		-1.415	0.6786	0.03713		-1.041	1.425	0.4649		0.3002	0.7183	0.676		-2.971	1.022	0.003668		-2.915	6.679	0.6625		-0.5452	0.5165	0.2911
A2BP1	16	rs28561558	7011733	G	8836	0.02491	0.04672	0.5939		0.2349	0.1667	0.1589		0.03486	0.3518	0.9211		0.1597	0.1767	0.3664		0.5027	0.2512	0.04537		0.08998	1.644	0.9563		0.1459	0.1271	0.2513
A2BP1	16	rs28437175	7011796	G	8836	0.02491	0.04672	0.5939		0.2349	0.1667	0.1589		0.03486	0.3518	0.9211		0.1597	0.1767	0.3664		0.5027	0.2512	0.04537		0.08998	1.644	0.9563		0.1459	0.1271	0.2513
A2BP1	16	rs4787009	7435097	A	8836	0.03197	0.05996	0.5939		-0.2481	0.2141	0.2465		-1.147	0.4507	0.01094		0.1745	0.2269	0.4418		-0.2608	0.3225	0.4188		2.99	2.11	0.1564		-0.01488	0.1632	0.9274
A2BP1	16	rs68130908	7011691	T	8836	0.02488	0.04672	0.5943		0.2293	0.1667	0.1691		-0.004726	0.3518	0.9893		0.1552	0.1768	0.3799		0.5039	0.2512	0.04487		0.09144	1.644	0.9556		0.1434	0.1271	0.2594
A2BP1	16	rs28689193	7011721	C	8836	0.02488	0.04672	0.5943		0.2293	0.1667	0.1691		-0.004726	0.3518	0.9893		0.1552	0.1768	0.3799		0.5039	0.2512	0.04487		0.09144	1.644	0.9556		0.1434	0.1271	0.2594
A2BP1	16	rs2185720	6487954	G	8836	0.03611	0.06795	0.5952		0.02674	0.2426	0.9122		0.5571	0.5117	0.2764		0.5284	0.257	0.03983		0.5955	0.3654	0.1032		-0.8654	2.391	0.7174		0.1047	0.1849	0.5712
A2BP1	16	rs12444371	6738365	A	8836	0.02651	0.0499	0.5953		0.3775	0.1782	0.03412		0.4193	0.3756	0.2643		-0.1733	0.1888	0.3588		0.2434	0.2685	0.3646		0.8375	1.756	0.6334		0.0002029	0.1359	0.9988
A2BP1	16	rs145942979	7323213	C	8836	-0.07847	0.1477	0.5953		1.13	0.5257	0.03159		0.3961	1.108	0.7207		-0.8636	0.5573	0.1213		1.109	0.7921	0.1616		1.499	5.183	0.7725		0.145	0.4008	0.7176
A2BP1	16	rs56206434	7001133	A	8836	0.03486	0.06577	0.5961		-0.5085	0.2347	0.0303		0.453	0.4966	0.3617		-0.1974	0.2489	0.4278		-0.411	0.3537	0.2452		-2.301	2.314	0.3201		-0.01193	0.179	0.9469
A2BP1	16	rs4786961	7086666	T	8836	0.02537	0.04789	0.5963		0.3599	0.1709	0.03529		0.1444	0.3604	0.6887		-0.2881	0.1812	0.1119		0.56	0.2575	0.02966		2.154	1.685	0.2012		0.1115	0.1304	0.3926
A2BP1	16	rs56202484	6996549	T	8836	0.03488	0.06588	0.5964		-0.4891	0.2351	0.03752		0.3557	0.4974	0.4745		-0.2081	0.2493	0.4038		-0.3778	0.3543	0.2863		-2.174	2.318	0.3484		-0.02055	0.1793	0.9087
A2BP1	16	rs718974	6764347	T	8836	0.02526	0.04782	0.5973		0.4478	0.1707	0.008714		0.2667	0.3602	0.4591		-0.008592	0.181	0.9621		0.4447	0.2572	0.08383		0.4579	1.683	0.7856		0.06611	0.1302	0.6116
A2BP1	16	rs8055635	6797128	C	8836	-0.02912	0.05517	0.5976		0.5496	0.1969	0.005252		-0.5251	0.4154	0.2062		0.2148	0.2088	0.3036		0.3351	0.2967	0.2587		-1.937	1.941	0.3185		-0.04937	0.1502	0.7424
A2BP1	16	rs10492829	6520496	C	8836	0.02517	0.04771	0.5978		-0.338	0.1703	0.04717		0.3537	0.3591	0.3247		0.02544	0.1806	0.888		-0.06949	0.2566	0.7865		-0.5258	1.679	0.7542		-0.00712	0.1299	0.9563
A2BP1	16	rs12931968	6684903	G	8836	-0.04177	0.07921	0.5979		-0.1789	0.2827	0.5268		-1.896	0.5977	0.001517		-0.03658	0.2996	0.9028		-0.7459	0.4258	0.07983		-1.905	2.786	0.4943		-0.142	0.2156	0.5102
A2BP1	16	rs1812463	6970380	T	8836	-0.02571	0.04878	0.5981		-0.09817	0.1741	0.5729		-0.2605	0.3685	0.4797		0.1328	0.1846	0.4718		-0.5185	0.2623	0.04809		1.786	1.716	0.298		-0.09847	0.1328	0.4583
A2BP1	16	rs809704	6521768	A	8836	0.02539	0.04845	0.6003		-0.3433	0.1729	0.04717		0.1962	0.3649	0.5909		-0.01511	0.1834	0.9343		-0.2427	0.2606	0.3518		-1.41	1.705	0.4084		-0.03101	0.1319	0.8141
A2BP1	16	rs12709191	7275496	C	8836	-0.02615	0.04991	0.6003		0.05142	0.1782	0.7729		-0.308	0.3761	0.4129		0.3871	0.1888	0.04036		0.263	0.2684	0.3272		-1.452	1.756	0.4084		-0.04351	0.1359	0.7488
A2BP1	16	rs76407892	6475043	G	8836	0.03505	0.06725	0.6023		0.002071	0.2401	0.9931		0.3915	0.5062	0.4393		0.5359	0.2544	0.03516		0.5777	0.3616	0.1102		-1.17	2.366	0.6208		0.02098	0.183	0.9088
A2BP1	16	rs12923556	7662891	G	8836	-0.02744	0.05268	0.6025		-0.5518	0.188	0.00334		0.745	0.3973	0.06084		-0.08409	0.1993	0.6732		-0.6589	0.2832	0.02003		0.5926	1.854	0.7492		-0.1668	0.1434	0.2447
A2BP1	16	rs74007115	6904045	A	8836	-0.06896	0.1325	0.6027		-0.07972	0.4729	0.8661		-1.515	1.001	0.1304		0.4295	0.5013	0.3916		-0.7437	0.7125	0.2966		-11.25	4.66	0.0158		-0.4639	0.3605	0.1981
A2BP1	16	rs7186354	7454372	G	8836	0.05284	0.1016	0.6031		-0.01759	0.3628	0.9613		-1.79	0.7628	0.01897		0.2712	0.3846	0.4807		-0.2873	0.5466	0.5991		7.37	3.575	0.0393		-0.03194	0.2767	0.9081
A2BP1	16	rs59912739	6793599	C	8836	0.02488	0.04799	0.6042		0.4858	0.1712	0.004561		-0.2607	0.3616	0.4709		0.1742	0.1816	0.3373		0.222	0.2581	0.3897		-2.378	1.688	0.1591		0.06713	0.1306	0.6073
A2BP1	16	rs140179141	7422796	C	8836	-0.04904	0.09484	0.6051		-0.2516	0.3386	0.4575		-1.819	0.7123	0.01068		0.5723	0.3589	0.1108		0.1074	0.5101	0.8332		-2.202	3.337	0.5095		-0.2988	0.2583	0.2474
A2BP1	16	rs10492840	6740029	C	8836	0.02569	0.0499	0.6067		0.3957	0.1781	0.02636		0.4746	0.3755	0.2064		-0.1394	0.1888	0.4605		0.2764	0.2684	0.3033		0.4875	1.756	0.7813		0.005364	0.1359	0.9685
A2BP1	16	rs12149065	7730365	C	8836	-0.02813	0.05471	0.6071		-0.01338	0.1953	0.9454		-0.8074	0.4118	0.04998		-0.0205	0.207	0.9211		0.03827	0.2942	0.8965		-3.521	1.925	0.06736		0.1228	0.1489	0.4096
A2BP1	16	rs182459120	7194277	G	8836	0.1053	0.2048	0.6072		-0.3662	0.7312	0.6165		-1.877	1.534	0.2211		-2.549	0.7746	0.001002		-0.8571	1.102	0.4365		8.364	7.207	0.2458		0.3306	0.5573	0.5531
A2BP1	16	rs7206460	7183345	T	8836	-0.02406	0.04697	0.6086		0.005243	0.1677	0.9751		-0.1296	0.3538	0.7142		-0.48	0.1777	0.006914		-0.03142	0.2526	0.901		4.605	1.652	0.005331		-0.02662	0.1279	0.8351
A2BP1	16	rs80008006	7270245	C	8836	-0.04091	0.07997	0.609		0.457	0.2855	0.1094		-0.3297	0.6033	0.5847		0.6031	0.3026	0.04629		0.6465	0.4301	0.1328		-0.2931	2.814	0.9171		-0.08203	0.2178	0.7065
A2BP1	16	rs34788218	6806485	T	8836	0.0411	0.08041	0.6092		-0.2402	0.287	0.4027		-0.5864	0.6046	0.3322		-0.4485	0.3043	0.1405		0.8607	0.4323	0.04652		0.8842	2.83	0.7547		0.1884	0.2188	0.3893
A2BP1	16	rs34555654	7731313	C	8836	-0.0277	0.05422	0.6094		-0.01831	0.1935	0.9246		-0.9054	0.4081	0.02653		-0.02008	0.2052	0.922		0.03532	0.2916	0.9036		-3.49	1.907	0.06729		0.1009	0.1476	0.4944
A2BP1	16	rs80015075	6487584	T	8836	0.03472	0.06801	0.6097		-0.02086	0.2428	0.9315		0.5862	0.5122	0.2525		0.5367	0.2573	0.03701		0.536	0.3657	0.1428		-0.8599	2.393	0.7193		0.08871	0.1851	0.6318
A2BP1	16	rs12918488	6882956	C	8836	-0.0373	0.07305	0.6097		0.01493	0.2608	0.9543		0.547	0.5511	0.3209		-0.1157	0.2764	0.6756		0.1282	0.3929	0.7443		7.632	2.569	0.00298		-0.09693	0.1989	0.6261
A2BP1	16	rs9927207	7322177	A	8836	0.04756	0.09316	0.6097		0.1966	0.3325	0.5544		0.8401	0.7021	0.2315		-0.7129	0.3524	0.04308		0.09443	0.5009	0.8505		3.66	3.277	0.2641		0.3195	0.2534	0.2074
A2BP1	16	rs9938521	7322360	G	8836	0.04756	0.09316	0.6097		0.1966	0.3325	0.5544		0.8401	0.7021	0.2315		-0.7129	0.3524	0.04308		0.09443	0.5009	0.8505		3.66	3.277	0.2641		0.3195	0.2534	0.2074
A2BP1	16	rs4640203	7458580	C	8836	0.04101	0.08036	0.6099		0.1377	0.2869	0.6312		-1.02	0.6042	0.09126		-0.00693	0.3041	0.9818		-0.01784	0.4323	0.9671		5.855	2.827	0.03841		0.03649	0.2188	0.8675
A2BP1	16	rs56271348	6996418	A	8836	0.03396	0.06664	0.6103		-0.4801	0.2378	0.04358		0.4252	0.5032	0.3981		-0.1729	0.2522	0.493		-0.3721	0.3584	0.2992		-2.095	2.345	0.3717		-0.005555	0.1814	0.9756
A2BP1	16	rs2159534	7494117	A	8836	0.02393	0.04699	0.6106		0.07035	0.1677	0.675		-0.2511	0.3542	0.4784		-0.1073	0.1778	0.546		-0.03236	0.2527	0.8981		3.578	1.653	0.03047		0.1175	0.1279	0.3582
A2BP1	16	rs62015541	6673323	G	8836	0.02385	0.04688	0.6109		0.1744	0.1673	0.2975		-0.9313	0.3532	0.008382		0.1262	0.1774	0.477		0.1774	0.2521	0.4818		-1.365	1.65	0.4081		-0.01629	0.1276	0.8984
A2BP1	16	rs12448306	7271060	G	8836	-0.02428	0.04775	0.6111		0.1887	0.1704	0.2683		0.1808	0.3599	0.6154		0.3867	0.1806	0.03232		0.4511	0.2567	0.07896		-1.411	1.68	0.4009		-0.0984	0.13	0.449
A2BP1	16	rs12445717	7271069	A	8836	-0.02428	0.04775	0.6111		0.1887	0.1704	0.2683		0.1808	0.3599	0.6154		0.3867	0.1806	0.03232		0.4511	0.2567	0.07896		-1.411	1.68	0.4009		-0.0984	0.13	0.449
A2BP1	16	rs7199694	6666820	G	8836	0.02379	0.04697	0.6125		0.1987	0.1676	0.2359		-0.8687	0.3538	0.0141		0.1327	0.1777	0.4554		0.209	0.2526	0.408		-1.365	1.653	0.409		-0.01308	0.1279	0.9185
A2BP1	16	rs12447846	7270935	C	8836	-0.02414	0.04774	0.6131		0.1812	0.1704	0.2876		0.1769	0.3598	0.623		0.3924	0.1806	0.0298		0.4476	0.2567	0.08122		-1.459	1.679	0.3849		-0.0984	0.1299	0.4489
A2BP1	16	rs11865388	7011804	G	8836	0.02359	0.04673	0.6138		0.2368	0.1668	0.1557		0.02783	0.3519	0.937		0.1512	0.1768	0.3924		0.5068	0.2512	0.0437		0.1397	1.644	0.9323		0.1455	0.1272	0.2526
A2BP1	16	rs2058528	6681637	G	8836	-0.02857	0.05683	0.6151		0.05443	0.2029	0.7885		-1.352	0.4291	0.00163		-0.02707	0.2151	0.8998		-0.1755	0.3056	0.5659		1.815	2	0.3642		-0.2038	0.1547	0.1878
A2BP1	16	rs9932054	7055582	G	8836	0.0244	0.04857	0.6154		0.2507	0.1734	0.1482		0.1789	0.3653	0.6242		-0.261	0.1838	0.1556		0.5194	0.2612	0.04675		2.446	1.709	0.1524		0.09237	0.1322	0.4847
A2BP1	16	rs57547311	6988022	A	8836	0.03179	0.06352	0.6168		-0.4669	0.2267	0.03947		0.5588	0.4795	0.244		-0.1994	0.2404	0.4068		-0.3374	0.3416	0.3234		-1.168	2.235	0.6014		-0.005755	0.1729	0.9735
A2BP1	16	rs10400992	6769566	C	8836	-0.02565	0.05135	0.6174		-0.3957	0.1833	0.0309		-0.3723	0.3864	0.3353		-0.0364	0.1943	0.8514		-0.5594	0.2762	0.04284		-0.5429	1.807	0.7638		-0.1948	0.1398	0.1634
A2BP1	16	rs28801978	6790142	G	8836	-0.02749	0.05527	0.619		0.4728	0.1973	0.01655		-0.6238	0.4162	0.134		0.1821	0.2092	0.3841		0.2186	0.2973	0.462		-1.698	1.945	0.3828		-0.02856	0.1505	0.8495
A2BP1	16	rs79578160	7245286	G	8836	0.05101	0.1028	0.6197		-0.1228	0.3668	0.7378		-0.5053	0.774	0.5139		-0.1006	0.3888	0.7959		0.09157	0.5525	0.8684		-8.483	3.614	0.01894		0.05686	0.2796	0.8389
A2BP1	16	rs78783197	6475175	G	8836	0.03333	0.06726	0.6202		0.01209	0.2401	0.9599		0.4016	0.5063	0.4277		0.5347	0.2544	0.03564		0.578	0.3617	0.1101		-1.074	2.367	0.6498		0.01956	0.1831	0.9149
A2BP1	16	rs75690076	7453280	G	8836	-0.02919	0.05896	0.6205		-0.4508	0.2104	0.03219		0.1981	0.4441	0.6557		0.183	0.2231	0.412		-0.3953	0.3171	0.2126		-5.287	2.074	0.01082		-0.04651	0.1605	0.772
A2BP1	16	rs6500903	7094107	G	8836	-0.03813	0.07704	0.6207		-0.1219	0.275	0.6576		-0.1608	0.5815	0.7821		-0.4437	0.2915	0.128		0.3811	0.4143	0.3576		5.8	2.71	0.03234		-0.02737	0.2097	0.8961
A2BP1	16	rs8050137	7451456	C	8836	0.05013	0.1015	0.6214		-0.02948	0.3624	0.9352		-1.784	0.7618	0.01924		0.2516	0.3841	0.5125		-0.3095	0.5459	0.5708		7.511	3.571	0.03545		-0.03437	0.2763	0.901
A2BP1	16	rs12051062	7118269	C	8836	-0.02857	0.05788	0.6216		-0.2415	0.2066	0.2425		0.09358	0.4356	0.8299		0.7312	0.2189	0.0008399		-0.2892	0.3113	0.3528		-3.682	2.036	0.07061		-0.1259	0.1575	0.4243
A2BP1	16	rs9940754	7204549	A	8836	-0.02313	0.04688	0.6218		-0.0106	0.1673	0.9495		-0.06841	0.3532	0.8464		0.1829	0.1773	0.3023		-0.1968	0.252	0.4349		-3.245	1.649	0.04906		-0.07779	0.1276	0.5421
A2BP1	16	rs9806978	7204577	G	8836	-0.02313	0.04688	0.6218		-0.0106	0.1673	0.9495		-0.06841	0.3532	0.8464		0.1829	0.1773	0.3023		-0.1968	0.252	0.4349		-3.245	1.649	0.04906		-0.07779	0.1276	0.5421
A2BP1	16	rs12446343	7271180	T	8836	-0.02354	0.04773	0.6219		0.1915	0.1704	0.2611		0.182	0.3598	0.6129		0.3893	0.1806	0.0311		0.4549	0.2567	0.07635		-1.499	1.679	0.3721		-0.0976	0.1299	0.4525
A2BP1	16	rs35257116	6742325	G	8836	-0.04769	0.09696	0.6228		-0.3089	0.3461	0.3721		-1.547	0.7335	0.03501		0.2899	0.3669	0.4294		-0.8785	0.5214	0.09205		-4.934	3.412	0.1481		-0.3018	0.264	0.2529
A2BP1	16	rs76536395	7347745	A	8836	0.05458	0.111	0.6229		0.2155	0.3963	0.5866		0.569	0.8322	0.4941		0.8671	0.42	0.03898		-0.1386	0.597	0.8164		-2.857	3.906	0.4645		0.03879	0.3021	0.8978
A2BP1	16	rs79511742	7348053	A	8836	0.05458	0.111	0.6229		0.2155	0.3963	0.5866		0.569	0.8322	0.4941		0.8671	0.42	0.03898		-0.1386	0.597	0.8164		-2.857	3.906	0.4645		0.03879	0.3021	0.8978
A2BP1	16	rs10221098	7498656	G	8836	0.0231	0.04701	0.6231		0.0003426	0.1678	0.9984		-0.2552	0.3545	0.4717		-0.09556	0.1779	0.5912		-0.1396	0.2528	0.5807		3.28	1.654	0.0474		0.1124	0.128	0.3797
A2BP1	16	rs72762967	6692151	T	8836	-0.0314	0.06404	0.6239		0.1486	0.2286	0.5157		-1.019	0.4823	0.03456		0.01796	0.2423	0.9409		-0.2071	0.3444	0.5476		-0.9918	2.253	0.6598		-0.3611	0.1744	0.03841
A2BP1	16	rs2041667	6678053	C	8836	-0.02561	0.05249	0.6256		0.09606	0.1874	0.6082		-1.177	0.3962	0.002981		0.06874	0.1986	0.7293		0.0681	0.2823	0.8094		-0.5394	1.847	0.7702		-0.14	0.1429	0.3275
A2BP1	16	rs72762993	6726550	G	8836	-0.02315	0.04757	0.6265		-0.03573	0.1698	0.8334		0.249	0.3593	0.4883		0.3681	0.18	0.04086		0.1185	0.2558	0.6433		-0.9635	1.674	0.5649		0.03374	0.1295	0.7945
A2BP1	16	rs140312785	6804790	A	8836	0.1025	0.2119	0.6286		-0.207	0.7548	0.7839		0.8266	1.581	0.6011		-1.93	0.7998	0.01584		1.072	1.137	0.346		12.99	7.439	0.08086		0.773	0.5753	0.1791
A2BP1	16	rs9925834	7111072	C	8836	0.02285	0.04725	0.6287		0.3266	0.1686	0.05278		-0.04991	0.3553	0.8883		-0.2984	0.1787	0.09511		0.5795	0.254	0.02255		1.127	1.662	0.4977		0.07679	0.1286	0.5505
A2BP1	16	rs4624198	7458057	C	8836	0.03883	0.08033	0.6288		0.063	0.2868	0.8261		-0.7838	0.604	0.1944		-0.04697	0.304	0.8772		-0.1273	0.4321	0.7682		6.539	2.826	0.0207		0.0152	0.2187	0.9446
A2BP1	16	rs2035247	7069056	G	8836	-0.02225	0.04605	0.629		-0.1778	0.1644	0.2796		-0.04761	0.3469	0.8908		0.3619	0.1742	0.03782		-0.4088	0.2476	0.09884		-4.045	1.62	0.01254		-0.09024	0.1253	0.4716
A2BP1	16	rs2061814	7070865	C	8836	-0.02225	0.04605	0.629		-0.1778	0.1644	0.2796		-0.04761	0.3469	0.8908		0.3619	0.1742	0.03782		-0.4088	0.2476	0.09884		-4.045	1.62	0.01254		-0.09024	0.1253	0.4716
A2BP1	16	rs78897277	7454127	G	8836	-0.02858	0.05931	0.6299		-0.4015	0.2117	0.05792		0.1074	0.4468	0.81		0.1789	0.2244	0.4253		-0.371	0.319	0.2448		-5.493	2.086	0.008476		-0.03293	0.1614	0.8384
A2BP1	16	rs7191072	6817537	C	8836	-0.05798	0.1208	0.6311		-0.6271	0.4308	0.1455		-0.06443	0.9046	0.9432		-0.9512	0.4566	0.03726		-0.3715	0.6491	0.5671		7.939	4.246	0.06154		-0.143	0.3284	0.6632
A2BP1	16	rs7191073	6817538	C	8836	-0.05798	0.1208	0.6311		-0.6271	0.4308	0.1455		-0.06443	0.9046	0.9432		-0.9512	0.4566	0.03726		-0.3715	0.6491	0.5671		7.939	4.246	0.06154		-0.143	0.3284	0.6632
A2BP1	16	rs7192707	6735245	A	8836	0.04218	0.0879	0.6313		-0.5724	0.3137	0.06811		0.6793	0.6623	0.3051		-0.32	0.3326	0.3361		-1.269	0.4726	0.00728		-1.762	3.093	0.5689		0.04555	0.2393	0.8491
A2BP1	16	rs4786896	6670387	C	8836	0.02727	0.05687	0.6316		0.2762	0.203	0.1737		-0.8668	0.4288	0.04325		0.02854	0.2152	0.8945		0.3518	0.3059	0.2501		-1.122	2.001	0.575		-0.1046	0.1549	0.4994
A2BP1	16	rs149149121	7617450	G	8836	0.03004	0.06286	0.6328		0.1386	0.2244	0.537		-1.068	0.4746	0.02446		-0.5473	0.2378	0.02141		0.5405	0.3381	0.1099		2.411	2.212	0.2758		-0.06115	0.1711	0.7208
A2BP1	16	rs3785205	7722802	G	8836	0.02226	0.04667	0.6334		0.1322	0.1666	0.4277		0.07578	0.352	0.8295		-0.3191	0.1766	0.07084		0.2935	0.251	0.2423		3.469	1.642	0.03467		-0.05496	0.1271	0.6654
A2BP1	16	rs6500805	6677777	A	8836	-0.02498	0.05259	0.6348		0.08291	0.1877	0.6588		-1.096	0.3969	0.005755		0.04637	0.199	0.8158		0.0399	0.2829	0.8878		-0.3023	1.851	0.8703		-0.1384	0.1432	0.3338
A2BP1	16	rs9944368	6680770	C	8836	-0.02483	0.0523	0.6351		0.1002	0.1867	0.5915		-1.176	0.3949	0.002899		0.06919	0.1979	0.7267		0.04669	0.2813	0.8682		-0.4491	1.84	0.8072		-0.1492	0.1424	0.2949
A2BP1	16	rs35440531	6880909	G	8836	-0.04	0.0844	0.6356		-0.1394	0.3013	0.6436		0.3931	0.6357	0.5363		-0.332	0.3193	0.2984		0.1705	0.4539	0.7073		7.442	2.968	0.01219		-0.0968	0.2299	0.6737
A2BP1	16	rs77801282	7122374	A	8836	-0.02714	0.05729	0.6357		-0.1962	0.2045	0.3375		0.03664	0.4311	0.9323		0.7905	0.2166	0.0002648		-0.3009	0.3081	0.3288		-3.732	2.016	0.0641		-0.1245	0.1559	0.4247
A2BP1	16	rs4786897	6678438	T	8836	-0.02465	0.05247	0.6385		0.09525	0.1873	0.6111		-1.178	0.3961	0.002957		0.05905	0.1986	0.7662		0.0576	0.2822	0.8383		-0.522	1.846	0.7774		-0.1414	0.1429	0.3223
A2BP1	16	rs114178038	7266999	T	8836	-0.03741	0.07992	0.6398		0.6453	0.2853	0.02372		0.07993	0.6026	0.8945		0.6314	0.3024	0.03681		1.007	0.4297	0.01914		0.9415	2.813	0.7378		-0.05242	0.2177	0.8097
A2BP1	16	rs2169854	7095556	C	8836	-0.03577	0.07698	0.6422		-0.1282	0.2748	0.6409		-0.1603	0.5811	0.7826		-0.4511	0.2913	0.1215		0.3795	0.414	0.3593		5.825	2.708	0.0315		-0.02421	0.2095	0.908
A2BP1	16	rs6500904	7096496	G	8836	-0.03577	0.07698	0.6422		-0.1282	0.2748	0.6409		-0.1603	0.5811	0.7826		-0.4511	0.2913	0.1215		0.3795	0.414	0.3593		5.825	2.708	0.0315		-0.02421	0.2095	0.908
A2BP1	16	rs12599404	6678561	T	8836	-0.02437	0.05247	0.6424		0.09336	0.1873	0.6182		-1.175	0.3961	0.003011		0.05876	0.1986	0.7673		0.05135	0.2822	0.8556		-0.5458	1.846	0.7676		-0.1399	0.1429	0.3276
A2BP1	16	rs62017754	6998193	A	8836	0.03026	0.06544	0.6438		-0.5318	0.2335	0.0228		0.3434	0.4941	0.4871		-0.167	0.2476	0.5		-0.453	0.3519	0.198		-2.698	2.303	0.2414		-0.01168	0.1781	0.9477
A2BP1	16	rs2061811	7071425	G	8836	-0.02747	0.05947	0.6441		-0.2098	0.2123	0.3229		0.204	0.4481	0.6489		0.6948	0.2249	0.002013		-0.2424	0.3198	0.4485		-4.281	2.092	0.04077		-0.1364	0.1618	0.3995
TENM2	5	rs7725644	167208885	C	8803	-0.02295	0.0497	0.6442		-0.2323	0.1773	0.1901		-0.5396	0.3741	0.1492		0.5413	0.1877	0.003933		-0.5001	0.2671	0.06126		-3.657	1.749	0.03656		-0.05344	0.1352	0.6926
A2BP1	16	rs9924375	7067761	T	8836	-0.02126	0.04605	0.6443		-0.1782	0.1644	0.2785		-0.04629	0.3469	0.8939		0.3606	0.1742	0.03851		-0.4081	0.2477	0.09939		-4.037	1.62	0.01272		-0.08566	0.1254	0.4944
A2BP1	16	rs4580178	7068606	G	8836	-0.02126	0.04605	0.6443		-0.1782	0.1644	0.2785		-0.04629	0.3469	0.8939		0.3606	0.1742	0.03851		-0.4081	0.2477	0.09939		-4.037	1.62	0.01272		-0.08566	0.1254	0.4944
A2BP1	16	rs62017582	6793130	C	8836	0.0226	0.04898	0.6445		0.5404	0.1748	0.001993		-0.2392	0.3691	0.5169		0.133	0.1853	0.4731		0.25	0.2634	0.3425		-1.697	1.723	0.325		0.06829	0.1333	0.6085
A2BP1	16	rs4786181	7595678	G	8836	-0.02349	0.05097	0.6449		0.3216	0.1819	0.07713		0.2507	0.3836	0.5134		0.07212	0.1929	0.7085		0.5678	0.2741	0.03831		-0.9029	1.794	0.6147		-0.05193	0.1387	0.7082
A2BP1	16	rs73545331	7003210	A	8836	0.03221	0.06993	0.645		-0.5316	0.2496	0.03321		0.4271	0.5281	0.4186		-0.1481	0.2646	0.5757		-0.5223	0.3761	0.1649		-1.305	2.461	0.596		-0.08592	0.1904	0.6518
A2BP1	16	rs141143876	6770212	T	8836	0.08037	0.1746	0.6454		0.1369	0.6226	0.8259		1.92	1.307	0.1417		-1.309	0.6598	0.04723		0.6333	0.9379	0.4995		6.015	6.136	0.327		0.5058	0.4745	0.2865
A2BP1	16	rs718972	6763941	C	8836	-0.02227	0.04842	0.6455		-0.3302	0.1728	0.05604		-0.8916	0.3654	0.01472		-0.0439	0.1832	0.8107		-0.2828	0.2604	0.2775		0.9785	1.704	0.5658		-0.1317	0.1318	0.3177
A2BP1	16	rs11077131	7116799	G	8836	-0.02656	0.05787	0.6463		-0.2337	0.2066	0.2581		0.08674	0.4356	0.8422		0.7208	0.2189	0.0009935		-0.2915	0.3112	0.3491		-3.617	2.036	0.07573		-0.123	0.1575	0.4348
A2BP1	16	rs78339106	6905094	T	8836	-0.06098	0.133	0.6466		-0.1193	0.4748	0.8016		-1.512	1.005	0.1327		0.3295	0.5033	0.5128		-0.8197	0.7153	0.2519		-11.18	4.679	0.01686		-0.4554	0.3619	0.2083
A2BP1	16	rs12933136	6694128	G	8836	-0.02919	0.06369	0.6467		0.06415	0.2273	0.7778		-1.585	0.4804	0.0009749		0.1505	0.241	0.5323		-0.2411	0.3425	0.4816		-0.02803	2.241	0.99		-0.2419	0.1734	0.1631
A2BP1	16	rs12918955	6694138	C	8836	-0.02919	0.06369	0.6467		0.06415	0.2273	0.7778		-1.585	0.4804	0.0009749		0.1505	0.241	0.5323		-0.2411	0.3425	0.4816		-0.02803	2.241	0.99		-0.2419	0.1734	0.1631
A2BP1	16	rs9929359	7004078	T	8836	0.03014	0.066	0.648		-0.5317	0.2355	0.02402		0.215	0.4982	0.6661		-0.1655	0.2497	0.5076		-0.4841	0.3549	0.1726		-2.322	2.322	0.3174		-0.02443	0.1797	0.8918
A2BP1	16	rs12444783	7086041	T	8836	0.02183	0.04788	0.6484		0.3591	0.1709	0.03562		0.1962	0.3602	0.586		-0.2713	0.1811	0.1342		0.557	0.2574	0.03052		2.154	1.685	0.2009		0.1013	0.1304	0.4373
A2BP1	16	rs12447743	7086057	G	8836	0.02183	0.04788	0.6484		0.3591	0.1709	0.03562		0.1962	0.3602	0.586		-0.2713	0.1811	0.1342		0.557	0.2574	0.03052		2.154	1.685	0.2009		0.1013	0.1304	0.4373
A2BP1	16	rs8057381	6769190	G	8836	-0.03382	0.07432	0.649		-0.6488	0.2652	0.01446		-0.3127	0.5601	0.5767		0.09243	0.2812	0.7424		-1.082	0.3995	0.006798		-5.289	2.615	0.0431		-0.3529	0.2023	0.08107
A2BP1	16	rs116926981	6549149	A	8836	0.1046	0.23	0.6494		-1.043	0.8212	0.2043		1.855	1.741	0.2866		0.7141	0.8706	0.412		-3.01	1.237	0.01497		0.03691	8.095	0.9964		0.2105	0.626	0.7367
A2BP1	16	rs982154	7099672	A	8836	-0.03496	0.07697	0.6497		-0.1283	0.2747	0.6406		-0.167	0.581	0.7738		-0.4507	0.2912	0.1217		0.3793	0.4139	0.3595		5.798	2.707	0.03225		-0.01907	0.2095	0.9275
A2BP1	16	rs8044140	6669499	C	8836	0.02579	0.0569	0.6504		0.2596	0.2031	0.2011		-0.8602	0.429	0.04495		0.03764	0.2153	0.8612		0.3309	0.306	0.2795		-1.185	2.002	0.5538		-0.1067	0.155	0.4913
A2BP1	16	rs12445461	7440062	T	8836	0.04388	0.09686	0.6506		0.9103	0.3456	0.008443		0.1224	0.7278	0.8664		-0.286	0.3664	0.4351		1.171	0.5207	0.02454		4.092	3.407	0.2298		0.09709	0.2636	0.7127
A2BP1	16	rs4786922	6765464	A	8836	0.02166	0.04784	0.6508		0.4385	0.1707	0.01025		0.2677	0.3603	0.4575		-0.0357	0.1811	0.8437		0.4538	0.2573	0.07781		0.4509	1.684	0.7888		0.05526	0.1303	0.6714
A2BP1	16	rs11644336	7654082	T	8836	-0.02728	0.06029	0.651		-0.5322	0.2152	0.0134		0.3591	0.4548	0.4298		-0.08168	0.2282	0.7203		-0.662	0.3242	0.04118		-0.004193	2.122	0.9984		-0.1107	0.1641	0.5
A2BP1	16	rs7196080	6121251	A	8836	-0.07803	0.1726	0.6512		0.1662	0.6162	0.7874		2.141	1.303	0.1003		2.27	0.6528	0.0005076		-0.1932	0.9284	0.8352		-12.35	6.073	0.04194		-0.01815	0.4697	0.9692
A2BP1	16	rs933726	6121471	G	8836	-0.07803	0.1726	0.6512		0.1662	0.6162	0.7874		2.141	1.303	0.1003		2.27	0.6528	0.0005076		-0.1932	0.9284	0.8352		-12.35	6.073	0.04194		-0.01815	0.4697	0.9692
A2BP1	16	rs12932972	6121955	G	8836	-0.07803	0.1726	0.6512		0.1662	0.6162	0.7874		2.141	1.303	0.1003		2.27	0.6528	0.0005076		-0.1932	0.9284	0.8352		-12.35	6.073	0.04194		-0.01815	0.4697	0.9692
A2BP1	16	rs12932974	6121957	T	8836	-0.07803	0.1726	0.6512		0.1662	0.6162	0.7874		2.141	1.303	0.1003		2.27	0.6528	0.0005076		-0.1932	0.9284	0.8352		-12.35	6.073	0.04194		-0.01815	0.4697	0.9692
A2BP1	16	rs72772849	6122148	G	8836	-0.07803	0.1726	0.6512		0.1662	0.6162	0.7874		2.141	1.303	0.1003		2.27	0.6528	0.0005076		-0.1932	0.9284	0.8352		-12.35	6.073	0.04194		-0.01815	0.4697	0.9692
A2BP1	16	rs17140856	6709345	C	8836	0.03529	0.07826	0.652		-0.1544	0.2794	0.5804		-0.123	0.5894	0.8347		0.07658	0.2961	0.7959		-0.9765	0.4207	0.02031		-3.442	2.753	0.2113		-0.4282	0.213	0.04445
A2BP1	16	rs58843964	6709410	A	8836	0.03529	0.07826	0.652		-0.1544	0.2794	0.5804		-0.123	0.5894	0.8347		0.07658	0.2961	0.7959		-0.9765	0.4207	0.02031		-3.442	2.753	0.2113		-0.4282	0.213	0.04445
A2BP1	16	rs76906053	6709566	G	8836	0.03529	0.07826	0.652		-0.1544	0.2794	0.5804		-0.123	0.5894	0.8347		0.07658	0.2961	0.7959		-0.9765	0.4207	0.02031		-3.442	2.753	0.2113		-0.4282	0.213	0.04445
A2BP1	16	rs4787011	7449894	T	8836	0.04571	0.1015	0.6526		-0.03046	0.3625	0.933		-1.83	0.7621	0.01635		0.2555	0.3842	0.5061		-0.3102	0.5461	0.57		7.518	3.572	0.03535		-0.05164	0.2764	0.8518
A2BP1	16	rs11640510	7662180	A	8836	-0.02373	0.05284	0.6535		-0.5311	0.1886	0.004863		0.7721	0.3985	0.05274		-0.0667	0.2	0.7387		-0.6342	0.2841	0.02564		0.555	1.859	0.7654		-0.1538	0.1438	0.2849
A2BP1	16	rs13380448	7348712	C	8836	0.04972	0.1111	0.6543		0.2074	0.3965	0.601		0.5801	0.8327	0.486		0.8711	0.4202	0.03818		-0.1295	0.5973	0.8284		-2.908	3.908	0.4568		0.02736	0.3022	0.9279
A2BP1	16	rs13380452	7348868	G	8836	0.04972	0.1111	0.6543		0.2074	0.3965	0.601		0.5801	0.8327	0.486		0.8711	0.4202	0.03818		-0.1295	0.5973	0.8284		-2.908	3.908	0.4568		0.02736	0.3022	0.9279
A2BP1	16	rs9939407	6796866	C	8836	0.02147	0.04801	0.6548		0.478	0.1713	0.00528		-0.2157	0.3617	0.551		0.2082	0.1817	0.2519		0.2034	0.2582	0.4309		-2.261	1.689	0.1808		0.05725	0.1307	0.6614
A2BP1	16	rs740676	7712416	C	8836	-0.03324	0.07455	0.6557		0.1685	0.2662	0.5268		-0.1511	0.5621	0.7882		-0.5878	0.2821	0.03721		0.2823	0.401	0.4815		3.611	2.623	0.1687		-0.007538	0.2031	0.9704
A2BP1	16	rs74398481	6801388	A	8836	-0.05956	0.1336	0.6558		-0.3926	0.4771	0.4106		-0.885	1.009	0.3803		-0.4325	0.5057	0.3925		-0.6508	0.7187	0.3653		2.387	4.703	0.6117		-0.7229	0.3636	0.04682
A2BP1	16	rs11639644	7114226	C	8836	-0.02576	0.05785	0.6561		-0.2627	0.2065	0.2034		-0.01599	0.4354	0.9707		0.6679	0.2188	0.002276		-0.3577	0.3111	0.2503		-3.676	2.035	0.07092		-0.132	0.1574	0.4016
A2BP1	16	rs10492841	6739933	T	8836	0.02223	0.04994	0.6563		0.4025	0.1783	0.02397		0.4925	0.3759	0.1901		-0.1388	0.189	0.4626		0.2748	0.2687	0.3064		0.5952	1.757	0.7349		-0.01008	0.136	0.9409
A2BP1	16	rs72762962	6688000	T	8836	-0.02831	0.06364	0.6564		0.1434	0.2272	0.528		-1.025	0.4796	0.03256		0.08805	0.2408	0.7147		-0.2156	0.3423	0.5288		-1.176	2.24	0.5995		-0.3619	0.1733	0.03681
A2BP1	16	rs17141214	6797062	T	8836	0.02135	0.04802	0.6566		0.4751	0.1713	0.005568		-0.215	0.3618	0.5524		0.2084	0.1817	0.2515		0.2008	0.2582	0.4369		-2.278	1.69	0.1775		0.0564	0.1307	0.6661
A2BP1	16	rs75569311	7453335	T	8836	-0.02631	0.05926	0.6571		-0.4042	0.2115	0.05605		0.1221	0.4464	0.7844		0.1727	0.2242	0.4412		-0.3761	0.3187	0.2379		-5.369	2.084	0.01002		-0.03145	0.1613	0.8454
A2BP1	16	rs79727723	7453616	G	8836	-0.02631	0.05926	0.6571		-0.4042	0.2115	0.05605		0.1221	0.4464	0.7844		0.1727	0.2242	0.4412		-0.3761	0.3187	0.2379		-5.369	2.084	0.01002		-0.03145	0.1613	0.8454
A2BP1	16	rs17140847	6707318	G	8836	0.03473	0.07829	0.6573		-0.1557	0.2795	0.5774		-0.1249	0.5897	0.8323		0.08836	0.2962	0.7655		-0.9753	0.4209	0.02051		-3.362	2.754	0.2223		-0.4248	0.2131	0.04627
A2BP1	16	rs80226735	6707413	T	8836	0.03473	0.07829	0.6573		-0.1557	0.2795	0.5774		-0.1249	0.5897	0.8323		0.08836	0.2962	0.7655		-0.9753	0.4209	0.02051		-3.362	2.754	0.2223		-0.4248	0.2131	0.04627
A2BP1	16	rs79626915	6707822	G	8836	0.03473	0.07829	0.6573		-0.1557	0.2795	0.5774		-0.1249	0.5897	0.8323		0.08836	0.2962	0.7655		-0.9753	0.4209	0.02051		-3.362	2.754	0.2223		-0.4248	0.2131	0.04627
A2BP1	16	rs17140851	6708201	C	8836	0.03473	0.07829	0.6573		-0.1557	0.2795	0.5774		-0.1249	0.5897	0.8323		0.08836	0.2962	0.7655		-0.9753	0.4209	0.02051		-3.362	2.754	0.2223		-0.4248	0.2131	0.04627
A2BP1	16	rs112517706	6708470	G	8836	0.03473	0.07829	0.6573		-0.1557	0.2795	0.5774		-0.1249	0.5897	0.8323		0.08836	0.2962	0.7655		-0.9753	0.4209	0.02051		-3.362	2.754	0.2223		-0.4248	0.2131	0.04627
A2BP1	16	rs62016113	6837278	T	8836	0.02086	0.04703	0.6573		0.2959	0.1679	0.07803		-0.3113	0.3546	0.38		-0.3596	0.1779	0.04327		0.232	0.2529	0.359		2.44	1.655	0.1404		0.09511	0.128	0.4575
A2BP1	16	rs72762974	6704733	T	8836	-0.04037	0.09113	0.6578		-0.3453	0.3251	0.2883		-1.406	0.6884	0.04109		-0.2564	0.3447	0.4569		-0.6186	0.4898	0.2067		-0.2742	3.205	0.9318		-0.05158	0.2479	0.8352
A2BP1	16	rs79407740	6475904	C	8836	0.02971	0.06726	0.6586		0.01158	0.2401	0.9615		0.4473	0.5062	0.377		0.5468	0.2544	0.03165		0.6349	0.3617	0.07921		-1.97	2.366	0.405		0.02547	0.1831	0.8893
A2BP1	16	rs1351181	7116607	C	8836	-0.02229	0.05048	0.6588		-0.2706	0.1802	0.1332		-0.3065	0.3803	0.4202		0.4299	0.191	0.0244		-0.0996	0.2715	0.7137		-0.7264	1.776	0.6826		-0.05245	0.1374	0.7027
A2BP1	16	rs55752547	6725400	A	8836	-0.02098	0.04758	0.6592		-0.03741	0.1699	0.8257		0.2091	0.3594	0.5607		0.3613	0.1801	0.0448		0.1063	0.2559	0.6779		-0.972	1.675	0.5617		0.02966	0.1296	0.8189
A2BP1	16	rs4608355	7452561	T	8836	0.0441	0.1002	0.6598		-0.1074	0.3576	0.7639		-1.567	0.7521	0.03723		0.2203	0.3791	0.5612		-0.4275	0.5388	0.4275		7.171	3.524	0.04191		-0.04832	0.2727	0.8594
A2BP1	16	rs7188969	6875194	C	8836	0.02104	0.04789	0.6604		-0.206	0.171	0.2282		-0.6274	0.3614	0.08255		0.05242	0.1812	0.7724		-0.5115	0.2575	0.04703		1.15	1.685	0.4951		0.01915	0.1303	0.8832
A2BP1	16	rs3826207	7727421	A	8836	-0.02184	0.04976	0.6607		0.05114	0.1776	0.7734		0.2257	0.3751	0.5474		-0.2644	0.1883	0.1603		0.05431	0.2676	0.8392		4.479	1.75	0.01052		-0.1441	0.1355	0.2875
A2BP1	16	rs75173254	6709721	A	8836	0.03423	0.07818	0.6615		-0.1701	0.2791	0.5421		-0.1431	0.5888	0.808		0.08162	0.2958	0.7826		-0.996	0.4203	0.01782		-3.508	2.751	0.2022		-0.4345	0.2128	0.04121
A2BP1	16	rs76236571	6709766	A	8836	0.03423	0.07818	0.6615		-0.1701	0.2791	0.5421		-0.1431	0.5888	0.808		0.08162	0.2958	0.7826		-0.996	0.4203	0.01782		-3.508	2.751	0.2022		-0.4345	0.2128	0.04121
A2BP1	16	rs75434016	6710002	T	8836	0.03423	0.07818	0.6615		-0.1701	0.2791	0.5421		-0.1431	0.5888	0.808		0.08162	0.2958	0.7826		-0.996	0.4203	0.01782		-3.508	2.751	0.2022		-0.4345	0.2128	0.04121
A2BP1	16	rs79859091	6710645	G	8836	0.03423	0.07818	0.6615		-0.1701	0.2791	0.5421		-0.1431	0.5888	0.808		0.08162	0.2958	0.7826		-0.996	0.4203	0.01782		-3.508	2.751	0.2022		-0.4345	0.2128	0.04121
A2BP1	16	rs17140861	6710808	C	8836	0.03423	0.07818	0.6615		-0.1701	0.2791	0.5421		-0.1431	0.5888	0.808		0.08162	0.2958	0.7826		-0.996	0.4203	0.01782		-3.508	2.751	0.2022		-0.4345	0.2128	0.04121
A2BP1	16	rs17140862	6710941	C	8836	0.03423	0.07818	0.6615		-0.1701	0.2791	0.5421		-0.1431	0.5888	0.808		0.08162	0.2958	0.7826		-0.996	0.4203	0.01782		-3.508	2.751	0.2022		-0.4345	0.2128	0.04121
A2BP1	16	rs17140868	6710973	A	8836	0.03423	0.07818	0.6615		-0.1701	0.2791	0.5421		-0.1431	0.5888	0.808		0.08162	0.2958	0.7826		-0.996	0.4203	0.01782		-3.508	2.751	0.2022		-0.4345	0.2128	0.04121
A2BP1	16	rs78452150	6711336	C	8836	0.03423	0.07818	0.6615		-0.1701	0.2791	0.5421		-0.1431	0.5888	0.808		0.08162	0.2958	0.7826		-0.996	0.4203	0.01782		-3.508	2.751	0.2022		-0.4345	0.2128	0.04121
A2BP1	16	rs79382646	6711356	A	8836	0.03423	0.07818	0.6615		-0.1701	0.2791	0.5421		-0.1431	0.5888	0.808		0.08162	0.2958	0.7826		-0.996	0.4203	0.01782		-3.508	2.751	0.2022		-0.4345	0.2128	0.04121
A2BP1	16	rs77936912	6711401	C	8836	0.03423	0.07818	0.6615		-0.1701	0.2791	0.5421		-0.1431	0.5888	0.808		0.08162	0.2958	0.7826		-0.996	0.4203	0.01782		-3.508	2.751	0.2022		-0.4345	0.2128	0.04121
A2BP1	16	rs111780310	6711532	G	8836	0.03423	0.07818	0.6615		-0.1701	0.2791	0.5421		-0.1431	0.5888	0.808		0.08162	0.2958	0.7826		-0.996	0.4203	0.01782		-3.508	2.751	0.2022		-0.4345	0.2128	0.04121
A2BP1	16	rs8043821	7456865	T	8836	0.04497	0.1028	0.6617		-0.1947	0.3669	0.5956		-1.844	0.7716	0.01685		0.4574	0.3889	0.2396		-0.5075	0.5528	0.3586		6.52	3.616	0.0714		-0.1429	0.2798	0.6095
A2BP1	16	rs62009936	7619695	T	8836	-0.02354	0.05386	0.6621		-0.07135	0.1923	0.7106		0.3765	0.4063	0.3542		0.5203	0.2037	0.01067		-0.1149	0.2896	0.6917		-0.2114	1.895	0.9112		-0.0976	0.1467	0.5058
A2BP1	16	rs80273027	7453799	G	8836	-0.02589	0.05925	0.6622		-0.4048	0.2115	0.05565		0.1146	0.4463	0.7975		0.1692	0.2242	0.4506		-0.375	0.3187	0.2393		-5.372	2.084	0.009969		-0.03429	0.1613	0.8316
A2BP1	16	rs75000813	6676395	T	8836	-0.02581	0.05912	0.6625		-0.02122	0.2111	0.9199		0.9283	0.4445	0.03679		0.01816	0.2237	0.9353		0.1028	0.318	0.7464		1.867	2.08	0.3696		-0.04628	0.1609	0.7737
A2BP1	16	rs12445436	7086160	G	8836	0.02089	0.04787	0.6626		0.3611	0.1708	0.03457		0.1944	0.3602	0.5894		-0.2726	0.1811	0.1323		0.5616	0.2574	0.02913		2.161	1.684	0.1995		0.09876	0.1303	0.4486
A2BP1	16	rs62017753	6998141	T	8836	0.02846	0.0654	0.6634		-0.5493	0.2334	0.01861		0.3303	0.4937	0.5035		-0.1507	0.2475	0.5426		-0.4746	0.3517	0.1772		-2.703	2.301	0.2402		-0.01839	0.178	0.9177
A2BP1	16	rs74008713	7130347	T	8836	0.097	0.2231	0.6638		0.742	0.7985	0.3528		-0.0623	1.691	0.9706		-0.1812	0.8444	0.8301		2.408	1.203	0.0453		-2.837	7.852	0.7179		0.2176	0.6072	0.72
A2BP1	16	rs74008714	7130704	A	8836	0.097	0.2231	0.6638		0.742	0.7985	0.3528		-0.0623	1.691	0.9706		-0.1812	0.8444	0.8301		2.408	1.203	0.0453		-2.837	7.852	0.7179		0.2176	0.6072	0.72
A2BP1	16	rs28577999	6735494	T	8836	-0.04863	0.112	0.6641		-0.8303	0.3997	0.0378		1.045	0.843	0.2153		-0.8395	0.4237	0.04759		-1.751	0.602	0.003645		-3.007	3.941	0.4455		-0.228	0.3051	0.4548
A2BP1	16	rs62015865	6726416	G	8836	-0.02066	0.04758	0.6642		-0.03515	0.1698	0.836		0.2613	0.3594	0.4672		0.3548	0.18	0.0488		0.1229	0.2559	0.631		-1.009	1.674	0.5467		0.03926	0.1296	0.7618
A2BP1	16	rs1019189	7559775	A	8836	-0.03252	0.07503	0.6647		0.6147	0.2678	0.02172		0.6093	0.5644	0.2804		-0.1446	0.2839	0.6106		0.6181	0.4035	0.1256		0.1214	2.64	0.9633		0.05898	0.2042	0.7727
A2BP1	16	rs79276286	6760565	C	8836	0.05313	0.1236	0.6673		-0.3544	0.4412	0.4218		1.615	0.9304	0.08268		-0.4355	0.4676	0.3518		-1.326	0.6645	0.0461		-5.651	4.348	0.1937		0.05323	0.3365	0.8743
A2BP1	16	rs9938371	6689910	C	8836	-0.02738	0.06371	0.6674		0.1614	0.2275	0.478		-0.9996	0.4798	0.03726		0.06424	0.2411	0.7899		-0.208	0.3427	0.5439		-0.9341	2.242	0.6769		-0.3364	0.1735	0.05261
A2BP1	16	rs72633302	6735136	G	8836	-0.04823	0.1128	0.6689		-0.6865	0.4025	0.08816		1.083	0.8485	0.202		-0.7076	0.4267	0.0973		-1.595	0.6063	0.008541		-4.961	3.968	0.2113		-0.2584	0.3072	0.4004
A2BP1	16	rs11644522	6686023	G	8836	-0.02371	0.05555	0.6695		0.1	0.1983	0.614		-1.393	0.4192	0.0008935		-0.1074	0.2102	0.6093		-0.06028	0.2988	0.8401		1.768	1.955	0.3658		-0.1772	0.1512	0.2414
A2BP1	16	rs8047604	6800824	C	8836	0.02044	0.04789	0.6695		0.4865	0.1709	0.004418		-0.2808	0.3608	0.4364		0.2075	0.1812	0.2522		0.2512	0.2575	0.3294		-2.434	1.685	0.1486		0.04657	0.1304	0.7209
A2BP1	16	rs72765600	7266100	C	8836	-0.02037	0.04775	0.6696		0.1403	0.1704	0.4105		0.2814	0.3596	0.4339		0.395	0.1806	0.02877		0.368	0.2567	0.1518		-1.349	1.68	0.4221		-0.09726	0.13	0.4543
A2BP1	16	rs12920222	6800961	G	8836	0.02042	0.04787	0.6697		0.496	0.1708	0.003698		-0.223	0.3608	0.5366		0.2019	0.1811	0.2651		0.2702	0.2574	0.2939		-2.358	1.684	0.1616		0.0511	0.1303	0.695
A2BP1	16	rs2302216	7704032	T	8836	-0.02537	0.05952	0.6699		0.125	0.2125	0.5564		-0.2364	0.4483	0.598		0.1898	0.2252	0.3995		0.2545	0.3201	0.4266		-4.528	2.094	0.03061		-0.06781	0.162	0.6756
A2BP1	16	rs61583141	7453655	T	8836	-0.02522	0.05923	0.6702		-0.3987	0.2114	0.05937		0.1233	0.4462	0.7822		0.1635	0.2241	0.4658		-0.3688	0.3186	0.247		-5.268	2.084	0.01147		-0.02463	0.1612	0.8786
A2BP1	16	rs74349290	7347161	A	8836	0.04721	0.1109	0.6703		0.2169	0.3959	0.5837		0.5597	0.8318	0.501		0.8905	0.4195	0.03381		-0.1497	0.5964	0.8018		-2.933	3.902	0.4523		0.02653	0.3018	0.9299
A2BP1	16	rs12934123	6879176	G	8836	-0.03551	0.08347	0.6706		-0.1048	0.298	0.725		0.4072	0.6287	0.5172		-0.2875	0.3158	0.3627		0.137	0.449	0.7602		6.954	2.936	0.01788		-0.1116	0.2274	0.6236
A2BP1	16	rs72764906	6731575	G	8836	-0.03493	0.08213	0.6707		-0.6341	0.2931	0.03055		0.0392	0.6201	0.9496		-0.4078	0.3108	0.1895		-1.5	0.4415	0.0006842		-2.491	2.89	0.3887		-0.1824	0.2237	0.4149
A2BP1	16	rs7185149	7724137	T	8836	-0.02566	0.06034	0.6707		-0.1361	0.2154	0.5276		-0.8859	0.454	0.05102		-0.09506	0.2283	0.6772		-0.0841	0.3245	0.7955		-4.417	2.123	0.03745		0.1427	0.1643	0.385
A2BP1	16	rs57920607	6733916	C	8836	-0.04785	0.1126	0.6709		-0.7495	0.4019	0.06221		1.084	0.8471	0.2007		-0.7092	0.426	0.09601		-1.618	0.6053	0.007524		-4.777	3.962	0.2279		-0.2564	0.3067	0.4031
A2BP1	16	rs35092698	6884128	C	8836	-0.03178	0.07495	0.6715		-0.02634	0.2676	0.9216		0.5949	0.5644	0.2919		-0.03978	0.2836	0.8885		0.08348	0.4031	0.836		6.805	2.636	0.009854		-0.06441	0.2041	0.7523
A2BP1	16	rs10852677	6792188	G	8836	0.02028	0.04786	0.6717		0.4902	0.1708	0.004101		-0.2005	0.3606	0.5782		0.1875	0.1811	0.3005		0.233	0.2574	0.3653		-2.358	1.684	0.1614		0.06792	0.1303	0.6021
A2BP1	16	rs4786899	6692980	G	8836	-0.02697	0.06364	0.6718		0.06404	0.2272	0.778		-1.544	0.48	0.001307		0.1489	0.2408	0.5362		-0.2361	0.3422	0.4903		-0.05323	2.239	0.981		-0.2343	0.1733	0.1764
A2BP1	16	rs17140919	6737702	T	8836	-0.04799	0.1133	0.6718		-0.7329	0.4043	0.06987		0.9424	0.8523	0.2689		-0.7159	0.4285	0.09482		-1.761	0.6089	0.003825		-4.47	3.985	0.262		-0.2387	0.3086	0.4392
A2BP1	16	rs72636203	6741247	G	8836	-0.04799	0.1133	0.6718		-0.7329	0.4043	0.06987		0.9424	0.8523	0.2689		-0.7159	0.4285	0.09482		-1.761	0.6089	0.003825		-4.47	3.985	0.262		-0.2387	0.3086	0.4392
A2BP1	16	rs61135990	7004072	G	8836	0.02821	0.0666	0.6719		-0.4864	0.2377	0.04076		0.389	0.5028	0.4392		-0.1575	0.252	0.5321		-0.3891	0.3582	0.2774		-2.21	2.343	0.3457		-0.02768	0.1813	0.8787
A2BP1	16	rs73545337	7004403	A	8836	0.0282	0.06662	0.6721		-0.4871	0.2378	0.04054		0.3635	0.503	0.4699		-0.158	0.2521	0.5308		-0.4034	0.3583	0.2602		-2.196	2.344	0.3488		-0.02691	0.1814	0.8821
A2BP1	16	rs9921102	6654541	C	8836	-0.02132	0.05049	0.6728		-0.3425	0.1802	0.05737		0.4458	0.3803	0.2411		-0.07797	0.191	0.6832		-0.5474	0.2714	0.04374		1.21	1.776	0.4956		0.02037	0.1374	0.8822
A2BP1	16	rs10220945	7498845	A	8836	0.01983	0.04701	0.6732		-0.005566	0.1678	0.9735		-0.2585	0.3544	0.4658		-0.09136	0.1779	0.6075		-0.1436	0.2528	0.5701		3.242	1.654	0.04998		0.1067	0.128	0.4045
A2BP1	16	rs58668065	7071930	C	8836	-0.01947	0.04616	0.6733		-0.1967	0.1648	0.2327		-0.04198	0.3478	0.9039		0.3382	0.1747	0.05284		-0.4113	0.2482	0.09763		-4.022	1.624	0.01327		-0.08171	0.1257	0.5155
A2BP1	16	rs72771111	7423946	T	8836	0.04008	0.09572	0.6754		0.8927	0.3415	0.008958		0.4307	0.7202	0.5498		-0.2073	0.3621	0.5671		1.217	0.5145	0.01798		3.61	3.367	0.2837		0.04864	0.2605	0.8519
A2BP1	16	rs12923795	7662707	C	8836	-0.02189	0.05244	0.6764		-0.5116	0.1871	0.006271		0.6271	0.3955	0.1129		-0.09133	0.1984	0.6454		-0.5759	0.282	0.04115		0.272	1.845	0.8828		-0.1408	0.1427	0.324
A2BP1	16	rs6500821	6820835	A	8836	0.02013	0.04823	0.6765		-0.1665	0.1722	0.3336		0.2203	0.3639	0.545		0.1752	0.1825	0.337		-0.03324	0.2594	0.898		-3.334	1.697	0.04939		-0.1078	0.1313	0.4115
A2BP1	16	rs12924279	7565902	G	8836	-0.03453	0.08277	0.6765		0.6822	0.2954	0.02096		0.9757	0.6222	0.1169		-0.08017	0.3132	0.798		0.6446	0.4451	0.1477		0.8695	2.913	0.7653		-0.01961	0.2253	0.9307
A2BP1	16	rs8060152	6694541	C	8836	-0.02655	0.06364	0.6766		0.06125	0.2272	0.7874		-1.54	0.48	0.001339		0.1485	0.2408	0.5375		-0.2452	0.3422	0.4736		-0.08822	2.239	0.9686		-0.232	0.1733	0.1807
A2BP1	16	rs4538031	7322760	C	8836	0.0388	0.09322	0.6772		0.2125	0.3327	0.523		0.8314	0.7026	0.2367		-0.7041	0.3526	0.04587		0.1064	0.5013	0.8318		3.796	3.279	0.2471		0.3034	0.2536	0.2316
A2BP1	16	rs4516244	7322920	G	8836	0.0388	0.09322	0.6772		0.2125	0.3327	0.523		0.8314	0.7026	0.2367		-0.7041	0.3526	0.04587		0.1064	0.5013	0.8318		3.796	3.279	0.2471		0.3034	0.2536	0.2316
A2BP1	16	rs7188773	7268003	A	8836	-0.01989	0.04785	0.6777		0.206	0.1708	0.2278		0.1487	0.3605	0.6801		0.4149	0.181	0.02192		0.4907	0.2573	0.05651		-1.168	1.684	0.4878		-0.06884	0.1303	0.5971
A2BP1	16	rs12444365	7428411	G	8836	0.03969	0.09568	0.6783		0.8964	0.3414	0.008657		0.4225	0.7199	0.5573		-0.2014	0.362	0.578		1.208	0.5143	0.01887		3.548	3.366	0.2919		0.04653	0.2604	0.8582
A2BP1	16	rs76462577	6816991	G	8836	-0.04923	0.1188	0.6785		-0.1134	0.424	0.789		1.751	0.8932	0.04993		-0.02968	0.4495	0.9474		-0.7045	0.6388	0.2701		-2.701	4.179	0.5181		-0.06158	0.3232	0.8489
A2BP1	16	rs11864088	6934947	T	8836	0.07055	0.1702	0.6785		-0.7966	0.6076	0.1899		-1.816	1.284	0.1574		-0.3274	0.6441	0.6113		-1.899	0.9153	0.03808		-0.9664	5.99	0.8718		0.3292	0.4638	0.4779
A2BP1	16	rs7201125	6897765	T	8836	-0.02603	0.06297	0.6794		-0.1118	0.2247	0.6186		-1.035	0.4743	0.02915		-0.1889	0.2382	0.4276		-0.06187	0.3385	0.855		-0.288	2.215	0.8965		-0.03931	0.1713	0.8185
A2BP1	16	rs78176844	6945402	G	8836	-0.0581	0.1407	0.6797		0.5994	0.5024	0.2329		2.135	1.059	0.04384		-0.1595	0.5326	0.7646		0.9891	0.7569	0.1913		0.6179	4.953	0.9007		-0.1327	0.3833	0.7293
A2BP1	16	rs12921393	7197388	G	8836	-0.01939	0.04699	0.6799		-0.004654	0.1677	0.9779		-0.005415	0.3541	0.9878		0.1806	0.1778	0.3097		-0.1326	0.2526	0.5998		-3.289	1.653	0.04661		-0.07029	0.1279	0.5827
A2BP1	16	rs13333017	7069993	C	8836	-0.02331	0.05662	0.6805		-0.169	0.2022	0.4034		-0.1107	0.4268	0.7953		0.7056	0.2141	0.000987		-0.2088	0.3046	0.4931		-4.85	1.992	0.0149		-0.1212	0.1541	0.4318
A2BP1	16	rs72767303	7266242	A	8836	-0.01969	0.04781	0.6805		0.172	0.1707	0.3137		0.1375	0.3603	0.7028		0.3677	0.1809	0.04211		0.4334	0.2571	0.09189		-1.333	1.682	0.4282		-0.08625	0.1301	0.5075
A2BP1	16	rs8046607	7078229	T	8836	0.02119	0.05192	0.6833		-0.04545	0.1854	0.8063		-0.09514	0.3912	0.8079		-0.4378	0.1964	0.02585		0.04663	0.2793	0.8674		2.259	1.827	0.2162		0.1437	0.1413	0.3093
A2BP1	16	rs77003230	7115546	A	8836	-0.02344	0.05788	0.6855		-0.2353	0.2066	0.2548		0.01937	0.4356	0.9645		0.7068	0.2189	0.001246		-0.3012	0.3113	0.3332		-3.547	2.036	0.08153		-0.1222	0.1575	0.4379
A2BP1	16	rs12448285	6741487	G	8836	0.02024	0.05006	0.686		0.3877	0.1787	0.03009		0.5172	0.3768	0.1699		-0.1285	0.1894	0.4978		0.2712	0.2693	0.3139		0.6607	1.762	0.7076		-0.01037	0.1363	0.9394
A2BP1	16	rs8062864	6668396	A	8836	0.02294	0.05689	0.6868		0.2454	0.2031	0.227		-0.8527	0.4289	0.04684		-0.003608	0.2153	0.9866		0.3104	0.306	0.3104		-1.232	2.002	0.5385		-0.1029	0.155	0.5066
A2BP1	16	rs2058529	6681544	T	8836	0.0264	0.06546	0.6868		0.327	0.2337	0.1617		-1.033	0.4937	0.0364		-0.08538	0.2477	0.7304		0.2378	0.3521	0.4995		0.9469	2.304	0.681		-0.1808	0.1783	0.3105
A2BP1	16	rs34747147	6936129	G	8836	-0.02247	0.05586	0.6875		-0.4004	0.1993	0.04456		-0.4946	0.4207	0.2398		-0.2017	0.2113	0.3398		-0.4576	0.3003	0.1276		0.8007	1.965	0.6836		-0.03748	0.152	0.8053
A2BP1	16	rs8054432	6898729	T	8836	-0.02034	0.05063	0.6879		-0.2076	0.1806	0.2504		-0.754	0.3816	0.04819		-0.1005	0.1915	0.5996		-0.1919	0.2722	0.4808		-1.277	1.781	0.4732		-0.07792	0.1378	0.5717
A2BP1	16	rs12921125	6887463	T	8836	-0.03097	0.07723	0.6884		0.05114	0.2757	0.8529		0.6797	0.5817	0.2427		0.07346	0.2922	0.8015		0.0961	0.4154	0.817		6.367	2.716	0.0191		-0.03796	0.2103	0.8568
A2BP1	16	rs11077124	7080913	A	8836	0.0208	0.0519	0.6885		-0.04097	0.1853	0.825		-0.09188	0.391	0.8142		-0.4349	0.1963	0.02678		0.05152	0.2791	0.8536		2.202	1.826	0.2279		0.1427	0.1412	0.3125
A2BP1	16	rs11645481	7081093	G	8836	0.0208	0.0519	0.6885		-0.04097	0.1853	0.825		-0.09188	0.391	0.8142		-0.4349	0.1963	0.02678		0.05152	0.2791	0.8536		2.202	1.826	0.2279		0.1427	0.1412	0.3125
A2BP1	16	rs75842676	6817473	A	8836	-0.06702	0.1673	0.6888		0.6854	0.5974	0.2513		-0.4314	1.255	0.731		0.4701	0.6332	0.4579		1.132	0.9	0.2085		-16.56	5.886	0.004905		-0.3864	0.456	0.3968
A2BP1	16	rs72765601	7266173	T	8836	-0.01913	0.04781	0.689		0.1684	0.1707	0.3239		0.1395	0.3602	0.6987		0.367	0.1809	0.04247		0.4296	0.2571	0.09474		-1.326	1.682	0.4305		-0.08596	0.1301	0.5089
A2BP1	16	rs8057323	7438819	C	8836	0.02417	0.06043	0.6892		-0.2201	0.2157	0.3076		-1.082	0.4543	0.01721		0.2075	0.2287	0.3643		-0.1795	0.325	0.5807		3.011	2.126	0.1568		-0.02564	0.1645	0.8761
A2BP1	16	rs9938562	7427025	A	8836	0.03817	0.09565	0.6899		0.8907	0.3412	0.009065		0.4043	0.7196	0.5742		-0.2027	0.3618	0.5755		1.187	0.5141	0.02095		3.522	3.365	0.2952		0.04804	0.2603	0.8536
A2BP1	16	rs17671833	7427842	T	8836	0.03817	0.09565	0.6899		0.8907	0.3412	0.009065		0.4043	0.7196	0.5742		-0.2027	0.3618	0.5755		1.187	0.5141	0.02095		3.522	3.365	0.2952		0.04804	0.2603	0.8536
A2BP1	16	rs7194755	7064036	T	8836	-0.02955	0.07413	0.6902		-0.1548	0.2646	0.5584		-0.5115	0.56	0.3611		-0.3535	0.2805	0.2075		0.1759	0.3986	0.6591		5.175	2.608	0.04722		-0.007767	0.2017	0.9693
A2BP1	16	rs2160040	6746206	A	8836	-0.04481	0.1125	0.6903		-0.6825	0.4015	0.08914		0.9079	0.8462	0.2833		-0.6695	0.4256	0.1157		-1.694	0.6046	0.005087		-4.921	3.957	0.2138		-0.2298	0.3064	0.4532
A2BP1	16	rs8064016	6668417	T	8836	0.02261	0.0569	0.6911		0.2476	0.2031	0.2228		-0.8553	0.4289	0.04617		-0.003264	0.2153	0.9879		0.3178	0.306	0.299		-1.204	2.002	0.5477		-0.1047	0.155	0.4992
A2BP1	16	rs3826218	7623583	G	8836	-0.02142	0.05392	0.6912		-0.06632	0.1925	0.7304		0.2396	0.4068	0.556		0.5061	0.204	0.01311		-0.1341	0.29	0.6439		-0.5974	1.897	0.7529		-0.07941	0.1468	0.5887
A2BP1	16	rs3826216	7623652	G	8836	-0.02142	0.05392	0.6912		-0.06632	0.1925	0.7304		0.2396	0.4068	0.556		0.5061	0.204	0.01311		-0.1341	0.29	0.6439		-0.5974	1.897	0.7529		-0.07941	0.1468	0.5887
A2BP1	16	rs3826215	7623695	A	8836	-0.02142	0.05392	0.6912		-0.06632	0.1925	0.7304		0.2396	0.4068	0.556		0.5061	0.204	0.01311		-0.1341	0.29	0.6439		-0.5974	1.897	0.7529		-0.07941	0.1468	0.5887
A2BP1	16	rs75180726	6760265	A	8836	-0.06472	0.1631	0.6916		-1.091	0.5823	0.06112		0.1424	1.232	0.908		-0.3334	0.6174	0.5892		-2.676	0.877	0.002284		-2.924	5.741	0.6105		-0.2614	0.4445	0.5565
A2BP1	16	rs12149678	6118287	C	8836	-0.06884	0.1739	0.6922		0.06503	0.6207	0.9166		2.005	1.313	0.1266		2.326	0.6575	0.0004052		-0.4608	0.9351	0.6221		-13.26	6.117	0.03015		-0.009052	0.4731	0.9847
A2BP1	16	rs56079265	7000601	G	8836	0.02579	0.06541	0.6934		-0.5244	0.2334	0.02471		0.4187	0.494	0.3968		-0.1579	0.2475	0.5235		-0.4216	0.3517	0.2308		-2.153	2.301	0.3496		-0.03115	0.1781	0.8611
A2BP1	16	rs35503704	7403048	T	8836	0.03837	0.09736	0.6935		0.7608	0.3474	0.02853		0.9254	0.7331	0.2069		-0.008825	0.3683	0.9809		1.075	0.5234	0.03993		3.238	3.425	0.3445		0.1038	0.265	0.6953
A2BP1	16	rs189698491	7153201	A	8836	-0.06899	0.1753	0.694		0.1371	0.6251	0.8265		-3.137	1.332	0.01856		-0.4643	0.6636	0.4842		-0.2412	0.9417	0.7979		-1.685	6.171	0.7847		0.1413	0.4765	0.7669
A2BP1	16	rs76672022	7266302	C	8836	-0.01874	0.04781	0.6951		0.1732	0.1707	0.3101		0.1358	0.3602	0.7062		0.3669	0.1809	0.04253		0.435	0.2571	0.09064		-1.324	1.682	0.4314		-0.08377	0.1301	0.5197
A2BP1	16	rs17143555	7447053	A	8836	0.04101	0.1046	0.6951		-0.1667	0.3736	0.6554		-1.938	0.7849	0.01359		0.1766	0.396	0.6556		-0.4537	0.5628	0.4201		8.743	3.681	0.01756		-0.03859	0.2849	0.8923
A2BP1	16	rs79536086	6495607	C	8836	0.03166	0.08089	0.6955		0.145	0.2887	0.6155		0.1815	0.6097	0.7659		0.3203	0.306	0.2952		0.9483	0.4348	0.0292		-0.5121	2.845	0.8572		0.176	0.22	0.4237
A2BP1	16	rs9302827	6681078	C	8836	0.02557	0.06544	0.696		0.3301	0.2336	0.1576		-1.11	0.4935	0.02452		-0.08413	0.2476	0.734		0.241	0.3519	0.4934		0.9109	2.303	0.6924		-0.1908	0.1782	0.2846
A2BP1	16	rs9934254	7055594	G	8836	0.01897	0.04859	0.6962		0.2508	0.1734	0.1483		0.1104	0.3654	0.7626		-0.2545	0.1838	0.1662		0.5234	0.2613	0.04517		2.488	1.709	0.1456		0.08849	0.1322	0.5034
A2BP1	16	rs8046631	7197432	A	8836	-0.01831	0.04696	0.6966		-0.01487	0.1676	0.9293		-0.02266	0.3539	0.949		0.1841	0.1777	0.3002		-0.163	0.2525	0.5186		-3.366	1.652	0.04158		-0.07272	0.1278	0.5695
A2BP1	16	rs9931665	7420204	G	8836	0.03589	0.09219	0.6971		0.8516	0.3289	0.009634		0.3709	0.6941	0.5931		-0.1998	0.3488	0.5668		1.028	0.4956	0.03803		3.694	3.243	0.2546		0.09772	0.2509	0.6969
A2BP1	16	rs17139814	6361388	A	8836	-0.0278	0.07174	0.6984		-0.02724	0.2561	0.9153		-0.2479	0.5397	0.646		0.6306	0.2714	0.02016		-0.07479	0.3858	0.8463		-1.535	2.524	0.5432		-0.02207	0.1952	0.91
A2BP1	16	rs1544619	6745928	C	8836	-0.01821	0.04701	0.6985		-0.07267	0.1679	0.6651		-0.5202	0.3544	0.1422		0.3914	0.1779	0.02782		0.1225	0.2529	0.6282		-0.689	1.655	0.6771		0.03906	0.128	0.7602
A2BP1	16	rs1507021	7587443	A	8836	-0.03339	0.08627	0.6988		0.6438	0.3079	0.03658		1.209	0.649	0.06256		0.08471	0.3265	0.7953		0.7465	0.464	0.1076		0.9179	3.036	0.7624		-0.03708	0.2348	0.8745
A2BP1	16	rs62015808	7266511	T	8836	-0.01848	0.04777	0.6989		0.1738	0.1705	0.3079		0.1571	0.3599	0.6626		0.3635	0.1807	0.04427		0.4395	0.2568	0.08704		-1.275	1.681	0.4481		-0.07827	0.13	0.5472
A2BP1	16	rs2110348	6745884	A	8836	-0.01821	0.04711	0.699		-0.06032	0.1682	0.7199		-0.4731	0.3552	0.183		0.4234	0.1782	0.01756		0.1596	0.2534	0.5288		-0.7949	1.658	0.6317		0.0422	0.1283	0.7421
A2BP1	16	rs62015809	7266558	G	8836	-0.01846	0.04777	0.6993		0.1747	0.1705	0.3057		0.1566	0.36	0.6635		0.3627	0.1807	0.04478		0.4427	0.2569	0.08484		-1.254	1.681	0.4556		-0.07756	0.13	0.5509
A2BP1	16	rs3826214	7623713	G	8836	-0.0208	0.05392	0.6997		-0.05708	0.1925	0.7668		0.2349	0.4068	0.5637		0.5073	0.204	0.01289		-0.123	0.29	0.6714		-0.6131	1.897	0.7466		-0.07677	0.1468	0.6012
A2BP1	16	rs8054384	7461786	T	8836	0.03461	0.08995	0.7004		-0.3154	0.3211	0.326		-1.615	0.6752	0.01678		0.3714	0.3404	0.2753		-0.6165	0.4838	0.2026		4.576	3.165	0.1483		-0.1476	0.2449	0.5466
A2BP1	16	rs4338818	7449675	G	8836	0.03572	0.0929	0.7006		0.2452	0.3317	0.4597		-1.743	0.6976	0.01247		0.2883	0.3516	0.4122		0.1042	0.4997	0.8349		6.125	3.269	0.06099		-0.01122	0.2529	0.9646
A2BP1	16	rs3826219	7623573	C	8836	-0.02072	0.05392	0.7008		-0.07087	0.1925	0.7128		0.2421	0.4068	0.5518		0.5053	0.204	0.01325		-0.1388	0.29	0.6322		-0.5892	1.897	0.7562		-0.07906	0.1468	0.5903
A2BP1	16	rs1544620	6745890	G	8836	-0.01793	0.047	0.7028		-0.05799	0.1678	0.7297		-0.4817	0.3544	0.1741		0.3849	0.1778	0.03048		0.1335	0.2528	0.5974		-0.6644	1.654	0.688		0.04295	0.128	0.7372
A2BP1	16	rs9934225	7722523	G	8836	-0.01889	0.0496	0.7033		0.1026	0.1771	0.5622		0.2802	0.3737	0.4534		-0.2482	0.1877	0.1861		0.1772	0.2668	0.5065		3.986	1.745	0.02239		-0.124	0.1351	0.3587
A2BP1	16	rs78905285	7496251	A	8836	-0.04908	0.1293	0.7042		-0.3309	0.4614	0.4734		-1.01	0.9761	0.301		1.044	0.489	0.03281		0.3031	0.6952	0.6628		-3.307	4.548	0.4672		-0.07757	0.352	0.8256
A2BP1	16	rs8057786	7125664	G	8836	0.02798	0.07384	0.7047		-0.07962	0.2635	0.7626		-0.3122	0.5566	0.5749		-0.5923	0.2793	0.03394		0.3232	0.397	0.4156		4.717	2.597	0.06937		0.126	0.2009	0.5306
A2BP1	16	rs78488069	6474202	G	8836	0.0253	0.06684	0.705		-0.008295	0.2386	0.9723		0.311	0.5031	0.5364		0.5344	0.2528	0.03458		0.5002	0.3594	0.1641		-0.6456	2.352	0.7837		0.008084	0.1819	0.9646
A2BP1	16	rs4325583	7434141	C	8836	0.02262	0.05977	0.7051		-0.1998	0.2134	0.3491		-1.178	0.4492	0.008737		0.1975	0.2262	0.3826		-0.1999	0.3215	0.534		2.567	2.103	0.2223		-0.01799	0.1627	0.912
A2BP1	16	rs72636205	6745958	G	8836	-0.04262	0.1131	0.7063		-0.7206	0.4037	0.07433		0.9644	0.8512	0.2572		-0.7076	0.428	0.0983		-1.72	0.6081	0.004677		-4.299	3.98	0.2801		-0.2115	0.3081	0.4925
A2BP1	16	rs12924909	6863394	T	8836	0.02298	0.0612	0.7072		-0.001292	0.2186	0.9953		0.8142	0.4616	0.0778		0.05696	0.2316	0.8057		0.09157	0.3293	0.7809		4.714	2.153	0.02857		0.1271	0.1666	0.4454
A2BP1	16	rs2286969	6732400	G	8836	0.03549	0.09462	0.7076		-0.5174	0.3376	0.1255		0.8975	0.711	0.2069		-0.8374	0.3578	0.0193		-1.054	0.5086	0.03834		-2.169	3.328	0.5146		0.06048	0.2576	0.8144
A2BP1	16	rs72767305	7266914	C	8836	-0.01791	0.04779	0.7079		0.177	0.1706	0.2996		0.1555	0.3601	0.6658		0.3616	0.1808	0.0455		0.4463	0.257	0.08246		-1.211	1.681	0.4714		-0.07597	0.1301	0.5592
A2BP1	16	rs74012519	7435487	A	8836	0.02208	0.05901	0.7083		-0.1638	0.2106	0.4369		0.2965	0.4448	0.5051		0.03541	0.2233	0.874		-0.2569	0.3174	0.4182		-4.682	2.076	0.02411		0.1	0.1607	0.5336
A2BP1	16	rs12922171	6683504	A	8836	-0.02085	0.05588	0.7091		0.1135	0.1995	0.5694		-1.372	0.4215	0.001137		-0.1361	0.2115	0.5198		-0.01663	0.3005	0.9559		1.698	1.966	0.3878		-0.1579	0.1521	0.2994
A2BP1	16	rs7184072	7435087	C	8836	0.022	0.05901	0.7093		-0.1639	0.2107	0.4364		0.2978	0.4448	0.5032		0.03824	0.2233	0.864		-0.259	0.3174	0.4145		-4.699	2.076	0.0236		0.0956	0.1607	0.5519
A2BP1	16	rs7202052	7435150	G	8836	0.022	0.05901	0.7093		-0.1639	0.2107	0.4364		0.2978	0.4448	0.5032		0.03824	0.2233	0.864		-0.259	0.3174	0.4145		-4.699	2.076	0.0236		0.0956	0.1607	0.5519
A2BP1	16	rs7202208	7435165	G	8836	0.022	0.05901	0.7093		-0.1639	0.2107	0.4364		0.2978	0.4448	0.5032		0.03824	0.2233	0.864		-0.259	0.3174	0.4145		-4.699	2.076	0.0236		0.0956	0.1607	0.5519
A2BP1	16	rs7202219	7435183	T	8836	0.022	0.05901	0.7093		-0.1639	0.2107	0.4364		0.2978	0.4448	0.5032		0.03824	0.2233	0.864		-0.259	0.3174	0.4145		-4.699	2.076	0.0236		0.0956	0.1607	0.5519
A2BP1	16	rs11646393	6115495	A	8836	-0.06449	0.1731	0.7095		-0.1045	0.618	0.8657		1.928	1.309	0.1408		2.212	0.6547	0.000731		-0.6021	0.931	0.5179		-12.9	6.09	0.03424		-0.04489	0.4711	0.9241
A2BP1	16	rs11647683	6116219	C	8836	-0.06449	0.1731	0.7095		-0.1045	0.618	0.8657		1.928	1.309	0.1408		2.212	0.6547	0.000731		-0.6021	0.931	0.5179		-12.9	6.09	0.03424		-0.04489	0.4711	0.9241
A2BP1	16	rs28674627	6116321	T	8836	-0.06449	0.1731	0.7095		-0.1045	0.618	0.8657		1.928	1.309	0.1408		2.212	0.6547	0.000731		-0.6021	0.931	0.5179		-12.9	6.09	0.03424		-0.04489	0.4711	0.9241
[truncated: 649 more rows]
